# Supplementary material for: Transcriptional regulators SP110 and SP140 modulate inflammatory response genes in Mycobacterium tuberculosis-infected human macrophages
Source: Microbiol Spectr. 2024 Aug 20;12(10):e00101-24. doi: 10.1128/spectrum.00101-24 (PMC11448263; doi:10.1128/spectrum.00101-24)
Supplement: Table S1 — siRNA targeting genes and primers. [file spectrum.00101-24-s0007.xlsx]

## Sheet: Sheet1
Supplementary Table 1. Excel file of siRNA targeting genes and primers.
	Target Sequence
SP110-1	GUAGAAAUUUGAUCCCUGU
SP110-2	CCAAUCUGGUGACGAUUUA
SP140-1	GGAUUAACCUGAUGGCCUA
	CAAGAGUGAUGUAUUGUGU
	GAACGUAGAGGGUCAGAAC
	ACUUCAGGAUGGUCGCAGA
SP140-2	GGUUUGCCCUGAGCCCAUU
