# Supplementary material for: Transcriptional regulators SP110 and SP140 modulate inflammatory response genes in Mycobacterium tuberculosis-infected human macrophages
Source: Microbiol Spectr. 2024 Aug 20;12(10):e00101-24. doi: 10.1128/spectrum.00101-24 (PMC11448263; doi:10.1128/spectrum.00101-24)
Supplement: Table S2 — Target genes and the primers used for RT-qPCR. [file spectrum.00101-24-s0008.xlsx]

## Sheet: Sheet1
Supplementary Table 2. Target genes and the primers used for RT-qPCR.
Target gene	Forward Primer (5' to 3')	Reverse Primer (5' to 3')	Probe (5' to 3')
CMPK2	AATCTGCCAAATCTCCTGTGA	CCAAGATTCCAGTCCCACAA	ATACCATCCTTCTCTCCACCTGCTCG
CXCL10	GACATATTCTGAGCCTACAGCA	CAGTTCTAGAGAGAGGTACTCCT	ACCTCCAGTCTCAGCACCATGAATC
GAPDH	ACATCGCTCAGACACCATG	TGTAGTTGAGGTCAATGAAGGG	AAGGTCGGAGTCAACGGATTTGGTC
IFIT2	AGAGGAAGATTTCTGAAGAGTGC	CATCAAGTTCCAGGTGAAATGG	ATTGTTCTCACTCATGGTTGCAGTGC
IFIT3	AGAACAAATCAGCCTGGTCAC	CACTGTCTTCCTTGAATAAGTTCC	AGAAAATCCTTCCACAGCTGAAATGCC
MX1	CTCCCACTCCCTGAAATCTG	GTATCACAGAGCTGTTCTCCTG	CGCCATCCAGCCACCATTCCA
RSAD2	CGTGAGCATCGTGAGCAAT	GTCACAGGAGATAGCGAGAATG	TCCGGGAGAGGTGGTTCCAGAATTA
SP110	CCCAAATAAGAGATAAAGAAGACCCT	TGTCTGAAGGTGTGCTGGA	AGAACCAAATGACCCAGAAGAGCCC
SP140	TGCAATAACAAGGCCATTTCC	TCACTGAGTACACAATACATCACT	CTCGGAGATGAAGGAGCGGTCTC
