# Supplementary material for: Transcriptional regulators SP110 and SP140 modulate inflammatory response genes in Mycobacterium tuberculosis-infected human macrophages
Source: Microbiol Spectr. 2024 Aug 20;12(10):e00101-24. doi: 10.1128/spectrum.00101-24 (PMC11448263; doi:10.1128/spectrum.00101-24)
Supplement: Table S3.1 — RNA-seq data analyzed using edgeR. [file spectrum.00101-24-s0009.xlsx]

## Sheet: Control_Mtb vs Control
Supplementary Table 3. Excel file of RNA-seq data analyzed using edgeR.
Gene	logFC	logCPM	F	PValue	FDR
OASL	3.52659	4.86562	674.201	5.46324e-26	1.5449e-21
IFIT5	2.18163	4.53715	402.452	5.68508e-22	8.03813e-18
CXCL10	5.60279	2.83429	387.989	1.08124e-21	1.01917e-17
IFIT1	3.9476	7.12536	376.639	1.81872e-21	1.02824e-17
IFIT3	3.15302	6.96205	375.263	1.93891e-21	1.02824e-17
DDX58	2.96208	6.40569	372.739	2.18171e-21	1.02824e-17
USP18	1.76927	6.33242	345.155	8.32191e-21	3.36182e-17
HERC5	2.54382	5.12978	340.698	1.04254e-20	3.68511e-17
PLSCR1	1.73884	7.20734	332.453	1.59292e-20	5.00496e-17
RSAD2	4.21074	6.28761	321.743	2.80291e-20	7.92608e-17
IFIT2	3.74823	5.38607	309.692	5.40284e-20	1.38892e-16
MX1	2.95881	5.07936	304.111	7.37921e-20	1.73891e-16
TNFSF13B	3.16854	3.87712	300.531	9.03687e-20	1.96573e-16
EPSTI1	2.15529	6.61781	292.26	1.45532e-19	2.93953e-16
UBE2L6	1.27817	6.8969	290.927	1.57323e-19	2.96586e-16
CMPK2	3.45489	5.65544	274.046	4.3412e-19	7.67253e-16
BATF2	2.0425	3.88519	268.045	6.31099e-19	1.04978e-15
IFIH1	2.29998	6.74527	259.405	1.09584e-18	1.72156e-15
CXCL11	4.88797	0.835811	257.193	1.26542e-18	1.88335e-15
LOC100419583	1.39803	6.61483	253.154	1.65016e-18	2.33316e-15
SDS	2.14798	5.57863	250.483	1.97091e-18	2.65397e-15
PARP12	1.47931	5.66642	233.841	6.19438e-18	7.96203e-15
PARP9	2.00174	7.2788	230.066	8.11081e-18	9.97207e-15
TRIM22	3.65261	4.87797	226.919	1.01841e-17	1.19994e-14
OAS1	2.18747	6.91325	225.328	1.14379e-17	1.29377e-14
SHFL	1.32503	5.35629	224.646	1.20244e-17	1.30779e-14
LAP3	1.03603	7.49228	223.946	1.26593e-17	1.32585e-14
IFI44	2.19007	6.1713	220.888	1.58749e-17	1.60325e-14
XAF1	1.96367	6.25274	215.128	2.44948e-17	2.29718e-14
TRIM5	1.61145	4.03024	215.035	2.467e-17	2.29718e-14
IL4I1	1.65366	6.24035	214.765	2.5183e-17	2.29718e-14
IRF7	1.75798	6.0672	210.523	3.48988e-17	3.08396e-14
TRIM21	1.09092	5.71079	205.869	5.02484e-17	4.30584e-14
IFI44L	3.90299	4.96846	204.558	5.57519e-17	4.63692e-14
MX2	3.2759	6.15476	200.162	7.93253e-17	6.40903e-14
PNPT1	1.79814	6.34172	196.839	1.04012e-16	8.17016e-14
TNFSF10	2.48586	3.93793	188.677	2.05749e-16	1.57248e-13
ISG20	2.8528	2.49508	188.36	2.11388e-16	1.57306e-13
SP110	1.54021	5.76752	183.892	3.105e-16	2.25137e-13
MYD88	1.26091	6.67266	179.449	4.58653e-16	3.24245e-13
PPM1K	1.80448	3.74049	176.889	5.76386e-16	3.97538e-13
STAT1	1.63808	9.11856	175.742	6.39084e-16	4.30286e-13
HERC6	1.84681	5.56314	166.888	1.44554e-15	9.50625e-13
CLDN23	1.41985	3.73009	162.209	2.2574e-15	1.44109e-12
PLEKHA4	1.43896	4.43167	162.045	2.29327e-15	1.44109e-12
MARCKS	1.67773	4.39002	160.233	2.73367e-15	1.6805e-12
ETV7	2.89911	1.38613	150.78	7.01914e-15	4.22313e-12
AIM2	3.55374	1.71927	149.743	7.80632e-15	4.5989e-12
DHX58	1.18631	4.70834	145.836	1.1715e-14	6.76077e-12
IFI16	1.57807	7.20518	142.534	1.66235e-14	9.40159e-12
TAP1	0.971132	10.9984	139.658	2.26672e-14	1.23268e-11
TDRD7	1.26097	5.56869	139.657	2.26675e-14	1.23268e-11
OAS2	2.27509	7.65016	139.064	2.41803e-14	1.29013e-11
IFITM1	2.30546	5.7064	138.247	2.64402e-14	1.38458e-11
IFI35	1.36052	7.07172	132.657	4.92659e-14	2.53298e-11
BISPR	1.07608	3.89661	122.237	1.66374e-13	8.40131e-11
STAT2	1.50539	6.61657	120.987	1.93567e-13	9.60296e-11
CNP	0.682562	7.23632	117.506	2.96901e-13	1.44754e-10
EIF2AK2	1.67111	7.29656	114.033	4.59427e-13	2.18036e-10
TRIM14	1.30178	6.72907	113.978	4.62627e-13	2.18036e-10
TRIM25	1.44539	6.71972	113.056	5.20382e-13	2.41235e-10
GBP4	2.26249	3.55088	112.715	5.43616e-13	2.47941e-10
PML	1.42688	6.0641	112.12	5.86795e-13	2.63387e-10
PHACTR4	0.875752	5.34362	111.848	6.07721e-13	2.68273e-10
IFITM3	1.63766	7.0289	111.735	6.16653e-13	2.68273e-10
SOD2	1.35226	8.12026	111.576	6.29448e-13	2.6969e-10
NCF1	1.27402	5.35466	110.776	6.98256e-13	2.94706e-10
NCOA7	1.60505	5.22542	110.608	7.13634e-13	2.96767e-10
SAMD9	2.26634	6.48828	109.81	7.91932e-13	3.24555e-10
ISG15	2.36347	7.06263	106.806	1.17794e-12	4.75856e-10
ATF5	0.940458	7.48476	106.015	1.30945e-12	5.21529e-10
APOL6	1.14037	6.50166	105.751	1.35684e-12	5.32897e-10
RTP4	1.54785	3.49945	105.194	1.46261e-12	5.6657e-10
TAGAP	1.30345	3.83669	102.124	2.22402e-12	8.49877e-10
OPTN	0.821559	5.35068	101.541	2.41082e-12	9.08977e-10
N4BP1	0.978063	6.27573	101.222	2.52008e-12	9.37668e-10
NRIR	3.00751	1.60043	101.002	2.5983e-12	9.54219e-10
SECTM1	1.40333	3.40772	100.864	2.64864e-12	9.60102e-10
CXCL1	2.63858	3.71109	100.774	2.68223e-12	9.60102e-10
OLIG2	1.37935	3.22922	100.064	2.96212e-12	1.04704e-09
APOL1	0.941217	5.48765	99.7594	3.09124e-12	1.07919e-09
SP100	1.15628	7.11065	98.9446	3.46718e-12	1.19567e-09
GBP1	1.87226	4.60931	95.6743	5.53448e-12	1.88559e-09
SAMHD1	1.04504	7.87915	95.2857	5.85517e-12	1.9711e-09
TRIM69	1.56445	2.54662	94.1479	6.91187e-12	2.29946e-09
APOBEC3G	1.02949	4.93143	93.2785	7.85367e-12	2.5824e-09
RND3	1.17914	7.51468	93.0597	8.11137e-12	2.63647e-09
TMEM62	0.8062	5.04399	92.0269	9.45363e-12	3.03784e-09
PTGER4	0.804956	6.21344	91.8331	9.73061e-12	3.09171e-09
DTX3L	1.40754	6.93024	89.0493	1.48035e-11	4.65124e-09
CCL8	3.25431	2.14911	86.966	2.03889e-11	6.3358e-09
IRF9	0.897446	5.95612	86.8898	2.06311e-11	6.34138e-09
PRKAG2	0.83709	3.54066	84.2794	3.10588e-11	9.44388e-09
ODF3B	1.53073	2.3646	84.0198	3.23644e-11	9.73618e-09
CCL7	1.37573	4.37913	82.8744	3.88512e-11	1.15646e-08
PARP14	1.92839	7.49601	82.1552	4.36128e-11	1.28467e-08
TRIM38	0.824711	5.14981	80.9359	5.3142e-11	1.54923e-08
CMTR1	0.985207	6.63771	80.2971	5.89872e-11	1.70208e-08
DDX60L	1.03819	7.88509	76.24	1.16011e-10	3.31368e-08
CD274	1.82418	2.1016	75.1316	1.40149e-10	3.96314e-08
PTGES	3.1394	0.750105	72.9912	2.02977e-10	5.68296e-08
TDO2	0.990833	9.71632	72.7224	2.12749e-10	5.89816e-08
APOBEC3F	1.01185	3.30556	72.4442	2.23387e-10	6.13296e-08
HELZ2	1.97958	7.2893	71.8204	2.49328e-10	6.77933e-08
NCF1C	1.23042	4.63807	71.6246	2.58113e-10	6.94538e-08
GBP3	1.02626	5.13836	71.5759	2.60347e-10	6.94538e-08
KYNU	1.23091	4.58728	71.4262	2.67343e-10	7.06536e-08
DDX60	1.09464	6.14515	70.562	3.11791e-10	8.16373e-08
NKAIN1	2.27466	0.15577	70.3045	3.26494e-10	8.47027e-08
TYMP	1.26056	6.59346	69.0554	4.08904e-10	1.05118e-07
NCF1B	1.2169	4.22849	68.9631	4.15807e-10	1.0593e-07
TNFAIP6	2.93796	0.530248	68.8927	4.21157e-10	1.06335e-07
CD83	0.870796	6.40407	67.8581	5.08643e-10	1.27287e-07
PARP10	0.980977	7.39122	67.6523	5.28221e-10	1.31027e-07
OAS3	1.87281	8.54412	67.578	5.35482e-10	1.31673e-07
CXCL2	2.27528	2.71797	66.5986	6.41668e-10	1.56423e-07
SAMD9L	2.03127	6.62088	65.9518	7.23774e-10	1.74931e-07
LGALS9	0.742667	8.16533	65.4742	7.91475e-10	1.89672e-07
NAPA	0.527182	7.07615	65.1261	8.4498e-10	2.00793e-07
SLC2A6	0.918268	4.27598	64.7134	9.13413e-10	2.15246e-07
HSH2D	2.34844	0.794562	64.358	9.76995e-10	2.28326e-07
UNC93B1	0.608907	7.11204	63.8771	1.07057e-09	2.48145e-07
FBXO6	0.999721	3.06536	63.4109	1.17029e-09	2.69053e-07
C16orf70	0.757084	5.22307	62.3649	1.43141e-09	3.26431e-07
GBP5	1.51676	4.50689	62.184	1.48246e-09	3.35368e-07
RELB	0.992979	5.05475	61.7453	1.61439e-09	3.62315e-07
STX11	0.855855	3.69898	61.1359	1.81853e-09	4.04916e-07
ZC3HAV1	0.76156	6.53251	60.7634	1.95652e-09	4.30312e-07
THEMIS2	0.565981	5.87293	60.7088	1.97767e-09	4.30312e-07
RASGRP3	0.544689	6.00023	60.7073	1.97824e-09	4.30312e-07
ZCCHC2	1.36035	6.66517	60.4607	2.07678e-09	4.483e-07
FNIP2	0.982197	7.25283	60.2227	2.1768e-09	4.6633e-07
DAPP1	1.13522	3.96274	59.4699	2.5279e-09	5.37472e-07
CXCL3	2.18841	3.99296	58.7551	2.91672e-09	6.15514e-07
NADK	0.565615	6.08133	58.4557	3.09782e-09	6.4889e-07
MLKL	0.654679	4.60341	57.6667	3.63423e-09	7.54915e-07
CASP1	1.02514	4.88681	57.6355	3.65738e-09	7.54915e-07
TMEM229B	0.816301	4.41893	56.737	4.39424e-09	9.00437e-07
CXCL13	2.28729	1.3688	55.9889	5.12683e-09	1.043e-06
SLC15A3	0.696305	6.54316	55.8568	5.26907e-09	1.06428e-06
SIGLEC1	1.83892	6.3957	55.5883	5.57105e-09	1.11729e-06
TMEM123	0.760549	8.38944	53.9689	7.82405e-09	1.55809e-06
SLC43A2	0.840045	5.99219	53.6454	8.37931e-09	1.64729e-06
ZC3H12A	1.06596	4.71425	53.6117	8.43967e-09	1.64729e-06
RBM43	0.963063	4.13821	53.6077	8.44675e-09	1.64729e-06
CCL4L2	3.07144	2.19778	52.5268	1.06422e-08	2.06124e-06
BCL3	1.07941	4.55304	52.2953	1.11862e-08	2.15075e-06
IDO1	2.83381	0.300374	52.2662	1.12565e-08	2.15075e-06
STAP1	2.38808	0.461674	51.7259	1.26524e-08	2.40124e-06
CCL2	1.51849	6.17385	51.3387	1.37639e-08	2.59476e-06
RASGEF1B	1.10077	3.80832	51.2183	1.41301e-08	2.64617e-06
NT5C3A	0.845492	3.99138	50.8955	1.51637e-08	2.81131e-06
BLZF1	0.743077	5.39119	50.8814	1.52108e-08	2.81131e-06
IER3	1.05053	8.16945	50.7841	1.55388e-08	2.8533e-06
NUB1	0.519283	5.2814	50.0335	1.83331e-08	3.34466e-06
ZNFX1	1.20906	7.03488	49.9075	1.8852e-08	3.41729e-06
KMO	0.893621	2.8719	49.6904	1.97822e-08	3.56306e-06
AXL	0.879008	6.30353	49.572	2.03099e-08	3.63496e-06
SPRED1	-0.637677	5.65807	49.042	2.28603e-08	4.06568e-06
UGCG	0.608165	5.94526	48.7431	2.44454e-08	4.32042e-06
IL15RA	1.16154	2.02205	48.3247	2.68609e-08	4.71784e-06
CERK	-0.533006	5.70395	47.7125	3.08581e-08	5.38645e-06
PDE4B	1.75849	1.58352	47.6588	3.1238e-08	5.41932e-06
DUSP10	0.689502	6.26911	47.5303	3.21655e-08	5.5462e-06
NFKBIZ	1.47425	2.50671	47.1956	3.47213e-08	5.95059e-06
RAB20	1.16904	2.06521	46.9825	3.64588e-08	6.21073e-06
EEF1AKMT3	0.820927	3.10435	46.8664	3.74436e-08	6.34029e-06
CD40	0.522438	4.90071	46.7228	3.87006e-08	6.51414e-06
TMEM171	4.88447	-1.51085	46.5327	4.04334e-08	6.76553e-06
SLAMF7	0.748144	3.82161	45.3804	5.28469e-08	8.79062e-06
ADORA2B	0.728203	3.69499	45.1436	5.58619e-08	9.23779e-06
APOL2	0.588781	5.60035	45.0862	5.66206e-08	9.30882e-06
KITLG	0.64096	5.73904	44.9686	5.82073e-08	9.51437e-06
TBC1D2	0.680872	5.93904	44.4218	6.62233e-08	1.07422e-05
ADAR	0.904446	8.66795	44.4056	6.64785e-08	1.07422e-05
GPNMB	0.623415	8.50996	44.1929	6.99179e-08	1.12337e-05
SHISA5	0.541799	7.90841	44.0665	7.20497e-08	1.15109e-05
NT5DC2	-0.684248	6.5931	43.8854	7.52254e-08	1.19507e-05
PDCD1LG2	0.815808	3.01807	43.4893	8.26943e-08	1.30638e-05
ICAM1	0.859424	7.50169	43.34	8.57097e-08	1.3465e-05
UBTD2	0.483451	5.60836	43.2514	8.75528e-08	1.36786e-05
LINC02009	1.18668	2.39432	42.8388	9.67039e-08	1.50252e-05
B4GALT5	0.73366	5.2825	42.6454	1.01335e-07	1.56587e-05
IRF5	0.457236	5.89859	42.0645	1.16703e-07	1.79355e-05
SLC25A28	0.62035	3.95666	41.4959	1.34141e-07	2.0504e-05
ERFE	0.587677	4.09445	41.4126	1.36917e-07	2.08158e-05
PCDH20	1.23031	3.99984	41.3796	1.38034e-07	2.08735e-05
ANKRD45	1.79444	0.607184	41.0064	1.51348e-07	2.2765e-05
SAT1	0.884661	8.0665	40.8626	1.56833e-07	2.34652e-05
LGALS8	0.580826	7.03566	40.5848	1.68036e-07	2.5009e-05
MOB3C	0.517769	3.94362	40.4546	1.73571e-07	2.56976e-05
N4BP3	1.48064	1.52388	40.1298	1.88234e-07	2.77233e-05
CFH	2.98569	-1.22764	40.0512	1.91976e-07	2.81279e-05
CYLD	0.591745	5.29865	39.6806	2.10701e-07	3.07124e-05
TRAF1	1.04471	5.06445	39.6573	2.11938e-07	3.07343e-05
CYP2J2	1.53837	0.327262	39.5597	2.1722e-07	3.13396e-05
FBXO39	2.28196	0.275327	39.1338	2.41916e-07	3.47254e-05
P3H2	1.59689	2.54704	39.0363	2.47979e-07	3.54158e-05
LBH	-0.554599	6.73384	38.849	2.6007e-07	3.69561e-05
RNF19B	0.557092	4.43496	38.8157	2.62289e-07	3.70851e-05
AZI2	0.563165	4.60419	38.5106	2.83524e-07	3.9888e-05
ATP6V0D2	0.873225	3.05063	38.4763	2.86027e-07	4.0041e-05
IRAK2	1.06248	3.26433	38.4144	2.90594e-07	4.04799e-05
IL32	1.50539	1.23519	38.3564	2.94943e-07	4.08843e-05
CXCL8	2.03022	9.40327	37.84	3.36833e-07	4.6332e-05
TMEM138	0.505007	5.14028	37.8204	3.38541e-07	4.6332e-05
DCP1A	0.491758	5.60205	37.8134	3.39158e-07	4.6332e-05
TWIST1	0.565374	5.05023	37.7882	3.4137e-07	4.64045e-05
CCDC85A	0.997973	1.42384	37.7701	3.42971e-07	4.64045e-05
IFITM2	0.670763	5.96138	37.658	3.53053e-07	4.75411e-05
SLC7A11	1.05108	6.73391	37.4344	3.74115e-07	5.01386e-05
DLG3	-0.683221	3.23077	37.2769	3.89744e-07	5.19867e-05
PLA2G4C	0.539601	5.23933	36.7903	4.42521e-07	5.87493e-05
HSPA1B	0.450732	7.63868	36.7548	4.46647e-07	5.90201e-05
MASTL	0.618333	4.75134	36.0383	5.39383e-07	7.09427e-05
GTPBP2	0.460772	6.70425	35.9148	5.57327e-07	7.29634e-05
CHROMR	0.813124	3.76948	35.8617	5.65232e-07	7.36573e-05
GMPR	0.849926	2.60189	35.6446	5.98792e-07	7.76726e-05
CTSS	0.387972	8.59911	35.4853	6.24751e-07	8.06699e-05
NABP1	0.490135	6.12279	35.4245	6.34961e-07	8.13081e-05
ARMCX1	0.429047	5.43041	35.4217	6.35444e-07	8.13081e-05
NFKBIA	1.12175	6.89934	35.1027	6.92063e-07	8.81538e-05
ABCG2	0.695938	3.05427	35.0642	6.9924e-07	8.86687e-05
ATG16L1	-0.448064	6.27577	34.6006	7.92178e-07	9.96282e-05
NMI	0.603553	5.72172	34.5981	7.92713e-07	9.96282e-05
IRF2	0.544463	5.82222	34.1388	8.97812e-07	0.000112338
DENND2D	0.513228	4.88373	34.0804	9.12168e-07	0.000113631
BHLHE40	0.788127	7.39084	33.9227	9.52219e-07	0.0001181
PAX5	1.71739	0.532994	33.8888	9.61071e-07	0.000118626
MMRN2	-0.593648	4.28068	33.8744	9.64851e-07	0.000118626
CHMP5	0.621997	7.20997	33.8245	9.78085e-07	0.000119733
NFKB2	0.660121	6.0109	33.5826	1.04504e-06	0.000127378
PPM1H	0.589613	4.60217	33.3474	1.11474e-06	0.00013529
CCL20	2.29387	6.87338	33.3272	1.12096e-06	0.000135464
IFI27	1.61029	4.87084	33.1787	1.16776e-06	0.000140519
GBP1P1	2.05953	0.113822	32.8107	1.29284e-06	0.000154557
C4orf33	0.737195	3.57819	32.8037	1.29536e-06	0.000154557
ARL8B	0.394477	7.59234	32.7351	1.32024e-06	0.000156864
UBA7	0.596001	6.28379	32.7086	1.32999e-06	0.000157362
NR4A1	1.59316	0.146344	32.6827	1.33959e-06	0.000157452
LGALS3BP	0.76264	6.76892	32.6765	1.34189e-06	0.000157452
PANDAR	0.957641	1.08363	32.4947	1.4115e-06	0.000164935
LAMP3	2.73702	-0.731418	32.4733	1.41996e-06	0.000165241
LPXN	0.763133	5.87727	32.4559	1.42685e-06	0.000165363
CXCL6	1.10945	3.17053	32.3819	1.45662e-06	0.000168124
BCAT1	0.598081	6.53711	32.3535	1.46818e-06	0.000168769
IRF1	0.37695	6.32072	32.3011	1.48985e-06	0.000170361
TESK2	0.708696	2.50182	32.2909	1.49408e-06	0.000170361
SERPING1	0.895664	2.28061	32.117	1.56858e-06	0.000177787
RXFP1	0.763224	2.72416	32.1097	1.57178e-06	0.000177787
CCRL2	0.574642	3.90787	32.0698	1.58946e-06	0.000179071
MNDA	1.39982	1.66097	31.9312	1.65248e-06	0.000184787
ZMYND15	1.16481	0.967366	31.9295	1.65327e-06	0.000184787
LILRB3	0.666313	5.73718	31.8375	1.69662e-06	0.000188886
RGS1	0.545986	8.90035	31.6412	1.79309e-06	0.000198844
FMR1	0.581274	5.21693	31.3753	1.93306e-06	0.000212522
CD74	0.519816	6.55883	31.3718	1.935e-06	0.000212522
RUBCN	0.75587	5.34945	31.3645	1.93898e-06	0.000212522
CCN3	1.37115	0.489941	31.1939	2.03515e-06	0.000222201
FBXO45	-0.362887	5.41597	31.1314	2.07164e-06	0.000225315
PTP4A1	0.425248	7.49102	31.0758	2.10466e-06	0.000228029
GPATCH11	-0.42191	4.90187	30.9809	2.16231e-06	0.00023271
PKDCC	-0.753962	4.06055	30.9776	2.16433e-06	0.00023271
IL10RA	0.838145	4.58926	30.8601	2.23811e-06	0.000239732
HMOX1	0.605389	9.13383	30.6471	2.3787e-06	0.000253829
NR4A2	1.00636	1.12064	30.62	2.39724e-06	0.000254847
PCGF5	0.549374	5.03973	30.5906	2.41747e-06	0.000256035
LYSMD2	0.979543	3.92275	30.5099	2.47411e-06	0.000261056
GTPBP1	0.600951	6.16986	30.492	2.48684e-06	0.000261423
MFSD2A	0.465288	7.5511	30.3752	2.57179e-06	0.000269352
TBX15	0.541166	5.26326	30.2412	2.6729e-06	0.000278847
AMPD3	0.731413	6.504	30.2292	2.68217e-06	0.000278847
WDFY1	0.353579	6.49681	30.1046	2.78042e-06	0.000288003
CD38	2.01184	1.00838	30.0448	2.82888e-06	0.000291953
C8orf31	0.945368	2.86974	29.885	2.96281e-06	0.000304663
KIAA0040	0.819985	3.57607	29.3816	3.43019e-06	0.000351445
VSIG10L	0.825998	2.13204	29.2795	3.53414e-06	0.000360789
ZNF267	0.445368	5.99969	29.004	3.83149e-06	0.000389737
RETREG1	0.786567	1.98806	28.4851	4.46551e-06	0.000452601
NCF2	0.446836	5.28321	28.4378	4.52858e-06	0.000457354
TRIM26	0.721246	7.19392	28.4113	4.56426e-06	0.000458921
FOSL2	0.800601	7.11533	28.4022	4.57655e-06	0.000458921
MREG	0.676367	4.09337	28.3811	4.60536e-06	0.000460178
OLIG1	1.14249	1.0669	28.2756	4.75203e-06	0.000473162
ACOD1	1.56558	0.272534	28.2583	4.77653e-06	0.000473932
POR	0.320946	6.10054	28.2144	4.83932e-06	0.000478483
GIMAP8	1.16732	2.6514	28.0337	5.10699e-06	0.00050319
DYRK3	0.644955	3.98568	28.0193	5.12903e-06	0.000503607
BCL2A1	0.841503	6.26332	27.9818	5.1868e-06	0.000507517
WARS1	0.587068	7.57604	27.903	5.31047e-06	0.000517826
BCL2L13	0.368489	6.25673	27.7865	5.49885e-06	0.000534352
FCAR	0.833794	8.30299	27.723	5.6046e-06	0.000542763
C3orf80	-0.563639	4.01759	27.6918	5.6573e-06	0.000545997
TNFRSF11A	0.942775	1.66404	27.6652	5.70263e-06	0.0005485
TFEC	0.768125	5.72345	27.6059	5.80511e-06	0.000556464
EPHB2	1.58601	1.14419	27.5518	5.90026e-06	0.000563674
PLA2G7	0.52609	4.32787	27.4461	6.09111e-06	0.000579948
RFLNB	-0.545169	5.15534	27.4238	6.13219e-06	0.0005819
EBI3	0.671121	2.90625	27.3105	6.34544e-06	0.000600122
NUPR1	1.2658	2.09237	27.2551	6.45253e-06	0.000608216
SPATS2L	0.508302	6.86831	27.2321	6.49744e-06	0.000610414
MXD1	0.644534	5.24706	27.1205	6.72069e-06	0.000629297
RGL1	1.04972	2.80045	27.084	6.79541e-06	0.000634194
TMEM119	0.505269	5.15116	26.9032	7.1789e-06	0.000667509
DLL4	2.18836	-0.374547	26.8937	7.1996e-06	0.000667509
HLA-E	0.331146	11.055	26.8164	7.37082e-06	0.000681151
SLC9A7	-0.371564	6.17966	26.8056	7.39515e-06	0.000681173
WASHC4	0.70533	6.17253	26.6596	7.7317e-06	0.00070986
AP5B1	0.568061	5.95158	26.6007	7.87212e-06	0.000720414
BIRC3	1.65424	3.57646	26.581	7.91964e-06	0.000722424
CXorf21	0.576549	3.9146	26.3741	8.43747e-06	0.000767186
ENAH	-0.518112	3.82267	26.2691	8.71391e-06	0.000787126
SLC11A2	0.465867	6.41176	26.268	8.71686e-06	0.000787126
ZBED1	0.504602	6.02971	26.2592	8.74028e-06	0.000787126
PALM2AKAP2	0.755316	5.32293	26.1752	8.96896e-06	0.000803362
CARD16	0.803105	3.29414	26.1722	8.97738e-06	0.000803362
CCR1	0.513204	7.95077	26.0057	9.44997e-06	0.000842985
ASAH1	0.369048	9.50326	25.9785	9.52962e-06	0.000847417
GCNT4	1.12185	1.4485	25.9538	9.60259e-06	0.000850569
USP25	0.497362	5.48386	25.9462	9.62522e-06	0.000850569
RNF213	1.36222	8.6509	25.7713	1.01601e-05	0.000895035
RAB8B	0.58503	6.60467	25.6344	1.06009e-05	0.000930973
ZBTB43	0.553467	5.63672	25.5916	1.07427e-05	0.000940338
PYROXD2	-0.689754	4.46168	25.5822	1.07741e-05	0.000940338
CYB561A3	0.466057	6.42951	25.5538	1.08695e-05	0.000945749
TRAF3IP2	0.54797	5.47287	25.5061	1.10323e-05	0.000956963
C3	0.580041	6.96801	25.495	1.10703e-05	0.000957327
GBP2	0.825094	2.59035	25.4245	1.13159e-05	0.000975585
GJB2	0.895451	1.90123	25.2574	1.19218e-05	0.0010245
SHOX2	0.394286	6.90383	25.2483	1.19558e-05	0.0010245
TENT5A	0.404836	7.60037	25.2122	1.20913e-05	0.00103299
BHLHE41	0.988344	2.57874	25.1575	1.22999e-05	0.00104764
TTC39B	0.489183	5.85299	24.9764	1.30186e-05	0.00110552
LOXL4	-0.769869	4.51744	24.9468	1.314e-05	0.00111249
PARD3	0.730977	1.69285	24.9136	1.32778e-05	0.00112081
CETP	2.16545	-0.793034	24.8974	1.33457e-05	0.00112304
TRANK1	1.04075	5.82933	24.8884	1.33837e-05	0.00112304
CXCR4	1.11758	4.51784	24.6913	1.42407e-05	0.00119142
TRAFD1	0.327901	5.07378	24.6689	1.43418e-05	0.00119633
SNAP25	1.20098	0.253448	24.6201	1.45643e-05	0.00121132
RALA	0.425857	6.1816	24.5641	1.48245e-05	0.00122935
CXCL12	1.63005	-0.401744	24.5356	1.49585e-05	0.00123683
TNFRSF9	1.15328	1.82543	24.4623	1.53098e-05	0.00126219
TLR3	2.48112	-1.32227	24.3389	1.59208e-05	0.00130875
PLCXD1	-0.433234	6.02215	24.1599	1.6853e-05	0.00138136
GCA	0.628757	3.36751	24.1448	1.69344e-05	0.00138243
FBXO32	0.595456	7.89671	24.1393	1.69638e-05	0.00138243
ANKFY1	0.605994	6.06837	24.0421	1.74979e-05	0.00142186
TOR1B	0.440596	5.01553	23.9692	1.79101e-05	0.00145006
TLR2	0.48334	7.92399	23.9626	1.79475e-05	0.00145006
RAB39A	0.912429	2.51589	23.8511	1.85994e-05	0.00149844
PANX1	0.526705	5.28458	23.8295	1.87281e-05	0.00150453
LITAF	0.488047	6.15965	23.7272	1.93527e-05	0.0015503
RTL5	0.777615	2.20594	23.7159	1.94228e-05	0.00155152
RBCK1	0.385484	6.35002	23.6218	2.00191e-05	0.00159465
CXCL16	0.444724	4.41049	23.5359	2.05796e-05	0.00163469
CALCOCO2	0.317264	6.27185	23.4023	2.14853e-05	0.00170185
TRMT5	0.400574	4.75982	23.3778	2.1656e-05	0.00171058
TPRA1	0.431927	6.84278	23.3216	2.20523e-05	0.00173703
FTH1	0.488658	11.6489	23.3016	2.21951e-05	0.00174343
GADD45A	-0.666966	3.34439	23.286	2.23073e-05	0.001745
C21orf91	0.515676	3.92735	23.2817	2.23385e-05	0.001745
SRC	0.77988	6.05344	23.2495	2.25728e-05	0.00175844
C5AR1	0.336981	8.26001	23.2082	2.28763e-05	0.0017678
PDGFA	-0.494222	6.04521	23.2082	2.28764e-05	0.0017678
INKA1	-1.11954	1.40312	23.2076	2.28804e-05	0.0017678
CYP27B1	0.691344	4.69957	23.1491	2.33182e-05	0.00179671
GIMAP2	0.527329	3.77036	23.1288	2.34726e-05	0.00180369
NAGK	0.493195	5.79461	23.0804	2.38441e-05	0.00182727
NEXN	1.90483	-0.483674	23.0394	2.41631e-05	0.00184671
CD68	0.619022	8.54986	22.9623	2.47764e-05	0.00188848
KLF4	-0.781584	2.70982	22.9469	2.4901e-05	0.00189288
P2RX7	0.696574	2.68254	22.8554	2.56538e-05	0.00194487
TNFAIP3	0.791657	5.82726	22.8186	2.59627e-05	0.00196303
C1GALT1	0.5226	3.93688	22.655	2.73879e-05	0.00206527
LY6E	0.579044	10.4238	22.6314	2.75999e-05	0.00207569
REL	0.653384	4.7514	22.6233	2.76729e-05	0.00207569
CPNE2	-0.346596	7.0795	22.6079	2.78128e-05	0.00208067
LINC01050	1.02745	3.10146	22.4766	2.90355e-05	0.0021664
NOCT	0.675506	2.28609	22.4606	2.91882e-05	0.00217206
NINJ1	0.387952	6.20674	22.3494	3.02738e-05	0.00224693
SLAMF8	0.488858	8.05683	22.2981	3.07895e-05	0.00227923
GNB4	0.611146	5.60653	22.2265	3.15232e-05	0.00232745
LPCAT4	-0.398418	4.63096	22.198	3.18211e-05	0.00234333
MGLL	0.461119	8.42648	22.1276	3.25689e-05	0.00239217
DLGAP2	3.09169	-0.418269	22.0823	3.30594e-05	0.0024219
NFE2L3	0.679603	3.04362	22.0658	3.32399e-05	0.00242883
STAT4	1.08241	0.736411	22.0362	3.35675e-05	0.00244645
OTOF	1.65352	-0.090015	21.9988	3.39855e-05	0.00247055
NEURL3	3.13828	-1.37942	21.9757	3.42456e-05	0.00248233
SSB	0.356673	6.79232	21.9689	3.43232e-05	0.00248233
SLC11A1	0.443277	6.62032	21.8961	3.51605e-05	0.0025364
NFE2L2	0.394055	7.16284	21.8815	3.53318e-05	0.00254227
RFTN1	0.41918	6.10775	21.8384	3.58399e-05	0.00257228
EZR	0.277295	7.76192	21.7286	3.71719e-05	0.00266113
UNC5B	-0.490296	6.06313	21.6954	3.75847e-05	0.00267743
NFKB1	0.562612	5.80851	21.695	3.7589e-05	0.00267743
HESX1	1.1983	0.405668	21.6738	3.78558e-05	0.00268967
TJP1	1.44659	1.18162	21.6337	3.83645e-05	0.00271898
JAG2	-0.715673	4.60823	21.562	3.92918e-05	0.00277773
TMBIM1	0.300881	7.40577	21.5504	3.9445e-05	0.00278161
SMTNL1	2.75216	-1.27346	21.4018	4.14515e-05	0.00291584
CKB	0.599884	4.92514	21.3679	4.19249e-05	0.00294182
SLC16A10	0.981142	2.13056	21.3212	4.25851e-05	0.00297786
KLHL38	1.48619	0.13451	21.3168	4.26491e-05	0.00297786
RNASEK	0.625279	1.76566	21.3026	4.2852e-05	0.00298465
RIPK2	0.414885	4.94511	21.2834	4.31283e-05	0.00299652
FAM3B	3.18782	-2.05616	21.2509	4.3601e-05	0.00302193
VSIG2	-0.591502	2.87687	21.1324	4.53716e-05	0.00313697
NCAM1	0.776995	2.68851	21.112	4.56837e-05	0.00315084
PALD1	-0.479328	3.61481	21.0446	4.67322e-05	0.00321531
PLAA	0.354491	5.53444	20.9666	4.79753e-05	0.00329283
SLC26A11	0.521958	6.31533	20.9304	4.85651e-05	0.00332524
SGK1	0.626403	8.21113	20.9036	4.90063e-05	0.00334485
CASP10	0.536048	3.72349	20.8987	4.90881e-05	0.00334485
SYTL1	-0.823737	2.45308	20.7306	5.19598e-05	0.00353202
GTF2E2	0.42004	5.47133	20.7219	5.21125e-05	0.0035339
ARL15	0.542298	3.76889	20.7113	5.22995e-05	0.0035381
ANKRD1	2.14198	-0.710818	20.6798	5.28617e-05	0.0035676
TTC21A	0.832995	1.42663	20.6582	5.32498e-05	0.00358524
RICTOR	0.64898	5.28426	20.6424	5.35357e-05	0.00359592
ZC3H12C	0.610974	6.21679	20.6179	5.39835e-05	0.00361741
SNN	0.499073	3.51714	20.5406	5.54198e-05	0.00370487
CCL3L1	1.56551	1.55655	20.5139	5.5924e-05	0.00372976
NR4A3	0.745393	4.7446	20.4723	5.67222e-05	0.0037741
BABAM2-AS1	1.92913	-0.757481	20.3872	5.839e-05	0.00387594
XRN1	1.02264	5.67527	20.3756	5.86208e-05	0.00388215
MOV10	0.34105	8.09804	20.3352	5.94353e-05	0.00392023
PLEKHO2	0.295999	8.04769	20.3333	5.9473e-05	0.00392023
PTX3	1.07624	1.03348	20.2729	6.07137e-05	0.0039927
PRDM1	0.525987	5.76391	20.257	6.10446e-05	0.00400515
PTPRU	0.680815	1.65121	20.2275	6.16632e-05	0.00403637
TOB1	0.412388	6.4027	20.1811	6.26494e-05	0.0040891
PCDH17	1.5282	-0.37981	20.176	6.2758e-05	0.0040891
DPF3	-0.401158	4.36388	20.125	6.3865e-05	0.00414952
TNF	0.780991	5.92873	20.1129	6.41303e-05	0.00414952
RAB7B	0.349998	8.39264	20.1103	6.41864e-05	0.00414952
DLX3	-0.552316	4.8858	20.1064	6.42722e-05	0.00414952
ABL2	0.585331	7.2956	19.9382	6.80916e-05	0.00438609
GPR180	0.451527	4.30976	19.9173	6.85841e-05	0.00440778
WASL	0.545777	4.34773	19.8927	6.91677e-05	0.0044352
ACSL1	0.462763	7.08809	19.8043	7.13057e-05	0.00456195
STX17	0.547455	5.22029	19.7327	7.30888e-05	0.00466548
ZNF697	0.562717	7.44556	19.72	7.34079e-05	0.00467529
LILRA6	0.755833	3.1326	19.6976	7.39801e-05	0.00470114
SDCBP	0.287594	9.0695	19.6206	7.59736e-05	0.004817
SSTR2	0.847142	3.5862	19.5943	7.66683e-05	0.00485017
BASP1	0.506424	6.49782	19.5389	7.8153e-05	0.00493306
FGD2	1.01131	1.95292	19.5138	7.88366e-05	0.00496512
G0S2	0.889781	6.91592	19.4882	7.95406e-05	0.00499833
FHOD1	-0.459093	6.33467	19.468	8.01e-05	0.00502232
RSPH3	0.316302	5.48742	19.4447	8.07485e-05	0.00505179
GUCY1A2	0.71642	4.37664	19.314	8.45034e-05	0.00527503
ADPRS	0.409061	4.3589	19.1701	8.8846e-05	0.00551789
LOC100996842	0.676202	2.1228	19.1638	8.90428e-05	0.00551789
GSDME	0.345809	4.76038	19.1637	8.90457e-05	0.00551789
LRRC3B	1.04703	0.508246	19.1596	8.91745e-05	0.00551789
APOL3	0.756185	2.28032	19.096	9.11772e-05	0.00562371
MET	1.47002	-0.327337	19.0927	9.12824e-05	0.00562371
OXTR	-0.784402	1.25252	18.9795	9.49699e-05	0.00583817
PDGFRL	1.65334	-0.300035	18.8686	9.87365e-05	0.00605655
TMEM251	0.482091	6.19602	18.8523	9.93028e-05	0.0060781
ZNF620	0.557377	2.09208	18.8377	9.98111e-05	0.00609603
CASP7	0.363496	4.95109	18.801	0.000101108	0.0061619
MYO6	-0.274709	8.17325	18.781	0.00010182	0.00619198
PRKCE	0.95026	1.02372	18.7669	0.000102326	0.00620937
GRIP2	1.22821	1.29218	18.7094	0.000104418	0.00632275
DUXAP9	0.533756	3.46901	18.6926	0.000105039	0.0063468
NGEF	-0.601713	2.50609	18.6048	0.000108342	0.00653238
TAPBP	0.408329	10.2758	18.5789	0.000109335	0.00656334
PRLR	1.70389	-0.346369	18.5762	0.00010944	0.00656334
AHR	0.569429	4.68278	18.5733	0.000109551	0.00656334
OSGIN1	0.454096	3.6595	18.5359	0.000111007	0.00662705
IFNGR2	0.407201	8.66155	18.534	0.000111084	0.00662705
B3GNT2	0.294625	5.78044	18.502	0.000112345	0.0066882
AOC1	0.394815	5.1256	18.4722	0.000113539	0.00674505
HES4	1.63756	0.935973	18.4635	0.000113887	0.00675159
CTSD	0.287363	11.1489	18.4089	0.00011611	0.00686893
GSAP	0.491024	4.39776	18.26	0.000122406	0.00722629
SYTL3	0.401151	5.2148	18.2469	0.000122977	0.00724487
DUSP1	0.870619	4.88146	18.2288	0.000123773	0.00727663
PLAGL1	0.498423	4.92797	18.2164	0.000124319	0.00729355
SIGLEC15	0.491615	4.22576	18.1956	0.000125245	0.00733264
CPEB2	0.455532	6.93144	18.1832	0.000125796	0.00734333
ZNF438	0.448	5.42091	18.1799	0.000125946	0.00734333
UBE2D1	0.483407	4.49003	18.1186	0.000128723	0.00747606
ERAP2	0.477943	3.62313	18.118	0.000128752	0.00747606
TLK2	0.358166	5.61519	18.0708	0.000130937	0.00758736
PROCR	0.438445	4.15994	18.0129	0.000133669	0.00770306
CIR1	0.663246	5.46359	18.01	0.000133809	0.00770306
HAS3	-0.533383	2.60057	18.0075	0.000133927	0.00770306
TRIM56	0.473829	6.59645	18.0023	0.000134178	0.00770306
DTX4	1.29602	0.499298	17.9998	0.000134295	0.00770306
PATL1	0.731308	5.89736	17.9451	0.000136946	0.00783919
DUSP16	0.520024	3.11453	17.9185	0.000138253	0.00789803
NBN	0.375937	6.36426	17.8421	0.000142087	0.00810067
LINC00599	-0.767291	4.44066	17.827	0.000142859	0.00812832
PTP4A3	-0.623778	5.89919	17.8196	0.000143239	0.00813354
RSAD1	-0.389735	4.73211	17.7744	0.000145577	0.00824977
DPP4	0.737917	3.28515	17.7645	0.000146097	0.00826265
TRIM34	4.04496	-2.18404	17.7362	0.00014759	0.00833042
LOC100310756	0.514513	4.43645	17.7248	0.000148193	0.00834783
OGFR	0.512166	7.34496	17.6961	0.000149731	0.00841768
SLC17A5	0.289619	7.69296	17.666	0.000151362	0.00848057
LRATD2	0.963861	0.848287	17.6643	0.00015145	0.00848057
JUNB	0.468667	7.38215	17.6276	0.000153465	0.00857644
SULT1C2	0.61331	1.98939	17.5856	0.000155799	0.00868974
SGTB	0.458661	6.02916	17.5392	0.000158431	0.00881909
NUDT3	-0.336869	5.82742	17.5189	0.000159593	0.00886632
CLDN12	0.416504	5.36584	17.5134	0.000159906	0.00886634
SMARCA5	0.34762	6.59573	17.4783	0.000161949	0.00894649
ZNF107	0.724312	3.83835	17.4777	0.000161985	0.00894649
SLC25A15	-0.434984	2.83269	17.4681	0.000162544	0.00895988
TNFRSF14	0.4131	5.1591	17.4293	0.000164835	0.0090685
SP140L	0.463199	5.26282	17.4224	0.000165248	0.00907359
SLC1A3	0.682973	7.63214	17.411	0.000165935	0.0090936
P2RX6P	-4.53115	-2.37959	17.8323	0.000166862	0.00912674
TJP2	0.586081	4.01842	17.3129	0.000171928	0.00938567
FOSL1	0.520274	5.52187	17.2722	0.000174481	0.00950669
ADAMDEC1	0.519708	8.31512	17.2085	0.000178557	0.00971009
IFNB1	3.84078	-2.1276	17.1799	0.000180421	0.00979262
GSTA4	-0.714242	1.17133	17.1453	0.000182706	0.0098976
TMEM273	0.981726	0.388022	17.0975	0.000185904	0.0100516
DRAM1	0.645569	2.38059	17.0836	0.000186852	0.0100661
ZC3H12D	0.546426	3.85336	17.0831	0.000186883	0.0100661
TBC1D17	0.376228	5.16472	17.0465	0.000189392	0.0101725
LOC101928841	0.76473	2.65793	17.0438	0.000189578	0.0101725
CACNA1E	0.722142	5.84524	17.0218	0.000191103	0.0102349
ELL2	0.450446	7.38725	16.9948	0.000192992	0.0103165
ENDOD1	0.433067	3.93926	16.9594	0.000195497	0.0104307
RPS6KA2	0.477513	7.16246	16.9104	0.000199027	0.010599
CTSB	0.259713	12.9097	16.9005	0.000199746	0.0106173
MMP13	1.98472	-1.56847	16.8615	0.000202611	0.0107494
C9orf72	0.558495	3.42551	16.8336	0.000204689	0.0108342
SPECC1	-0.38544	3.96211	16.8298	0.000204976	0.0108342
TRIM47	0.640072	2.17825	16.7094	0.000214216	0.0113015
TRIB3	-0.437438	4.00988	16.6907	0.000215694	0.0113583
UXS1	0.296783	6.92799	16.6128	0.000221947	0.0116453
LYN	0.360055	7.23454	16.6126	0.000221968	0.0116453
CLEC7A	1.22183	2.28784	16.5423	0.000227777	0.0119279
MSC	0.50827	6.28901	16.5236	0.000229354	0.0119883
GRIP1	0.883382	0.739786	16.5138	0.000230182	0.0120094
HIVEP2	1.03808	3.52392	16.4859	0.000232558	0.012111
TMEM106A	0.439609	4.95057	16.4736	0.000233615	0.0121437
STAT5A	0.310166	4.36671	16.4566	0.000235085	0.0121977
ATF3	0.526429	7.63599	16.4114	0.000239036	0.01238
RHOQ	0.307154	5.3194	16.3968	0.000240323	0.0124238
TRNP1	-0.943214	1.78803	16.3853	0.000241344	0.0124539
LGMN	0.583741	2.48191	16.3455	0.000244917	0.0126152
IFT74	0.506685	4.24939	16.3388	0.00024553	0.0126238
CASP4	0.333467	5.74751	16.268	0.000252038	0.0129349
CFLAR	0.51166	7.36654	16.2481	0.000253901	0.0130069
OLR1	0.866198	1.82372	16.2296	0.000255653	0.013073
MALT1	0.4605	5.37865	16.1969	0.000258766	0.0132083
DEPDC1B	-0.464826	3.97792	16.13	0.000265272	0.0135035
LINC01465	1.48089	-0.814523	16.1276	0.000265505	0.0135035
SLC38A7	0.321121	5.68713	16.0951	0.000268728	0.0136429
BTC	1.43465	-0.638014	16.0438	0.000273903	0.0138807
SPNS2	-0.432861	5.31638	16.0317	0.000275141	0.0138966
RNF166	-0.442082	5.78452	16.0311	0.000275199	0.0138966
PLK2	-0.784703	1.50973	16.0097	0.000277393	0.0139824
ZNF48	-0.618122	2.64045	15.9884	0.000279605	0.0140688
TMEM144	0.429681	4.63152	15.9696	0.000281573	0.0141427
NPC1	0.606032	7.12437	15.958	0.000282792	0.0141787
LRP12	0.507397	7.7304	15.9283	0.000285934	0.0143109
PILRA	0.541115	4.08499	15.9088	0.000288028	0.0143902
P2RX4	0.333136	5.92687	15.8827	0.000290841	0.0145051
RGS14	-0.403873	5.67433	15.8759	0.000291578	0.0145163
COL22A1	0.632744	7.19717	15.8192	0.000297825	0.0148012
CDC20	-0.387487	6.34652	15.7769	0.000302565	0.0150104
NDRG4	0.869411	1.91275	15.7297	0.000307961	0.0152402
LOC93622	-0.420425	4.18961	15.727	0.000308274	0.0152402
ZBTB42	0.464685	2.79879	15.7163	0.000309512	0.0152747
LINC01614	4.27112	-2.38998	16.038	0.000314047	0.0154715
SHISA3	0.839322	1.81497	15.6614	0.000315937	0.0155375
NCALD	-0.444886	2.67206	15.6554	0.000316654	0.0155457
UNK	0.327079	4.88218	15.6408	0.000318393	0.015604
DDHD1	0.41564	4.62875	15.6121	0.000321837	0.0157366
EXOC3L1	1.23493	0.277158	15.609	0.000322212	0.0157366
CNKSR3	0.542874	2.99393	15.6043	0.000322778	0.0157371
MBOAT2	-0.391438	2.87386	15.5826	0.000325422	0.0158387
LRRC8C	-0.386757	5.57585	15.5481	0.000329666	0.0160177
RESF1	0.567825	7.34904	15.4869	0.000337344	0.0163626
PTGIR	0.863551	1.85001	15.4645	0.000340203	0.0164533
ARHGAP24	2.06031	-1.11154	15.4631	0.000340376	0.0164533
RAB1A	0.306037	8.16095	15.3825	0.000350878	0.016932
MSANTD3	0.465991	5.58487	15.3604	0.000353816	0.0170447
UST	-0.347121	4.57761	15.3102	0.000360591	0.0173415
MAX	0.274986	5.52102	15.2948	0.000362694	0.0173889
LINC00996	1.15434	-0.130078	15.2939	0.000362808	0.0173889
TBXA2R	-0.427894	4.03505	15.2475	0.000369227	0.0176667
GM2A	0.319192	8.45901	15.23	0.00037169	0.0177545
CHRM3	-0.565512	1.65505	15.1788	0.000378965	0.0180714
SCAMP1	0.394945	5.70959	15.1616	0.000381446	0.0181591
C6orf62	0.301574	6.71923	15.1348	0.000385337	0.0183136
IL6ST	0.668879	5.7494	15.1145	0.000388314	0.0184241
LAIR1	0.55185	8.91806	15.0705	0.000394851	0.0187029
MED25	0.373911	5.17603	15.059	0.000396585	0.0187536
ASB13	-0.396774	3.82208	15.04	0.000399451	0.0188575
RNF215	-0.504679	2.98861	15.0212	0.000402323	0.0189615
MSR1	0.432645	7.68322	15.0093	0.000404152	0.019016
GFI1	-0.441263	4.42501	14.9361	0.000415568	0.0195206
RAB9A	0.389444	4.75925	14.905	0.000420519	0.0197204
TP53BP2	0.369695	6.97353	14.8939	0.000422306	0.0197715
SWT1	0.5965	3.21179	14.8562	0.000428415	0.0200243
CSTB	0.48753	8.59791	14.8278	0.000433083	0.0202091
ZBTB1	0.3227	5.99288	14.8205	0.000434299	0.0202325
ST8SIA5	-0.607184	2.83371	14.7852	0.000440196	0.0204735
HEY2	-0.937647	0.187306	14.777	0.000441575	0.0205039
PLEK	0.366907	9.76733	14.6936	0.000455891	0.0211339
P2RX5-TAX1BP3	-1.07697	-0.449011	14.6852	0.000457361	0.0211674
RORB	1.5911	0.0615525	14.6752	0.000459111	0.0212136
FZD5	0.571965	2.95977	14.6618	0.000461485	0.0212886
R3HCC1L	0.360635	3.76727	14.622	0.000468571	0.0215802
CNPY4	-0.484786	2.41096	14.6049	0.000471655	0.0216869
BST2	0.530069	8.43043	14.5916	0.000474075	0.0217628
MAP3K7CL	-0.60816	3.39811	14.5443	0.000482755	0.0221253
GNG12	0.462381	3.28304	14.5307	0.000485292	0.0222056
KLK10	1.42316	-0.0733778	14.5244	0.000486477	0.0222139
PIDD1	-0.428363	3.41687	14.5213	0.000487043	0.0222139
CDC6	-0.377764	4.93812	14.507	0.000489742	0.022301
SLC37A4	-0.433546	3.76676	14.4857	0.000493766	0.0224481
DNPEP	0.294539	5.67039	14.4606	0.000498557	0.0226295
IQGAP2	0.535319	4.65983	14.4004	0.000510245	0.0230962
KLHL24	0.377202	5.03521	14.3993	0.000510472	0.0230962
CSF3	2.54359	-0.305649	14.383	0.000513694	0.0232049
IL4R	-0.266487	6.77602	14.3676	0.00051674	0.0233052
CERT1	0.385715	5.7926	14.3536	0.000519542	0.0233943
PNKD	0.258112	6.78419	14.3439	0.000521501	0.0234451
GRINA	0.281354	8.24189	14.281	0.000534308	0.0239828
FOS	0.291121	6.33069	14.2633	0.000537996	0.0241101
PHF11	0.864285	1.02221	14.2578	0.000539127	0.0241225
PI4K2A	0.271403	7.26138	14.2094	0.000549324	0.02454
SDC4	0.295586	5.47345	14.1861	0.000554311	0.0247237
EPB41L3	0.868612	3.94831	14.1591	0.00056013	0.0249078
TBX3	0.50904	2.9104	14.1588	0.000560201	0.0249078
HCP5	0.410731	5.19701	14.1432	0.000563596	0.0250194
SLFN5	0.654757	5.9184	14.1278	0.000566961	0.025059
KLHDC2	-0.354022	3.70514	14.1243	0.000567742	0.025059
CHRNB1	0.548484	1.61997	14.1235	0.000567921	0.025059
RASGRF1	0.475724	5.92048	14.1229	0.000568052	0.025059
OGFRL1	0.317937	7.46873	14.1157	0.000569637	0.025059
AGFG2	-0.433378	2.9405	14.115	0.000569804	0.025059
FEM1C	0.452385	5.02317	14.0452	0.000585438	0.0257066
HYDIN	-0.816371	0.921093	14.0389	0.000586892	0.0257304
ACAP3	-0.4804	4.45153	14.0284	0.000589283	0.0257953
CXCL9	3.03446	-2.11504	13.9897	0.000598214	0.0261457
CAMK2G	-0.344942	4.17638	13.9842	0.000599489	0.0261611
NLRC5	0.565707	6.87783	13.9661	0.000603728	0.0263054
SEMA3F	0.52407	1.688	13.9618	0.000604747	0.0263093
RRAGC	0.29528	5.70919	13.9367	0.000610679	0.0265002
BAZ1A	0.342573	7.2617	13.9353	0.000611012	0.0265002
RCOR2	-1.00779	-0.00672619	13.9314	0.000611946	0.0265002
PID1	1.31328	0.621714	13.8982	0.000619925	0.0268046
NR2F1	-0.598106	2.1	13.8556	0.000630316	0.0271542
ANXA1	0.305025	8.35012	13.854	0.000630694	0.0271542
PEX5L	0.635005	3.17754	13.8532	0.00063089	0.0271542
NAMPT	0.556238	6.97876	13.8467	0.000632502	0.0271822
REEP1	-0.682675	1.17304	13.8165	0.000639994	0.0274625
ADPRH	0.352592	4.7342	13.7413	0.000659113	0.02824
AKAP7	0.52749	2.36566	13.694	0.000671433	0.0287029
RNF13	0.324384	7.04924	13.692	0.000671946	0.0287029
OSGIN2	0.338499	5.8273	13.6729	0.000676986	0.0288745
MIR3142HG	1.2001	-0.0302738	13.6281	0.000688992	0.0293423
SLC35F1	1.35554	-0.633549	13.5755	0.000703357	0.0298981
SPATA13	0.650664	3.47483	13.5726	0.000704157	0.0298981
RGL2	-0.280505	9.25961	13.5534	0.000709507	0.0300801
JUN	0.37237	7.85335	13.542	0.000712684	0.0301696
CORO6	-0.714982	0.880108	13.4841	0.000729112	0.0308189
SNAI1	0.714588	1.86111	13.4761	0.000731415	0.0308352
SULF2	0.772878	1.4515	13.474	0.000732026	0.0308352
KLF10	0.256176	6.6033	13.4714	0.00073277	0.0308352
ZNF281	0.297376	8.04689	13.4485	0.000739396	0.0310678
ACP2	0.232177	6.21818	13.4361	0.000743036	0.0311744
HAPLN3	1.265	-0.466504	13.4108	0.000750471	0.0313967
ALDH8A1	-0.837759	0.615751	13.4083	0.000751222	0.0313967
H2BP2	0.597478	1.69363	13.4068	0.000751665	0.0313967
WDR54	-0.444122	3.61068	13.4007	0.000753453	0.0314102
CACNA2D4	-0.334469	4.89731	13.3982	0.00075421	0.0314102
RASAL3	-0.422726	4.9562	13.3782	0.000760169	0.0316118
RUNX3	0.305615	6.83635	13.3166	0.000778898	0.0323431
DSE	0.37408	5.23097	13.3028	0.000783152	0.0324721
RPS6KA2-IT1	1.03631	-0.624843	13.266	0.000794636	0.0329
EBF1	0.532965	3.3294	13.2569	0.000797515	0.0329709
TREML2	-0.73669	1.28267	13.1934	0.000817822	0.0337611
ETS2	0.333473	4.11798	13.1643	0.000827312	0.0340981
LNPEP	0.496682	6.00074	13.161	0.000828396	0.0340981
SPI1	0.240227	7.90947	13.1552	0.000830286	0.0341262
MAP3K8	0.522846	3.80769	13.1412	0.000834911	0.0342665
LACTB	0.293382	6.71821	13.1301	0.00083862	0.0343474
TYSND1	-0.469486	3.07807	13.128	0.000839311	0.0343474
PDCL3P4	-0.481351	1.8644	13.1098	0.000845384	0.0345459
PXDC1	0.596016	1.38262	13.1008	0.000848419	0.0346199
ACADM	-0.276463	6.3983	13.0788	0.000855878	0.0348739
DNAJB4	0.368151	2.97194	13.0569	0.000863352	0.0351279
KLHL20	0.466562	4.28831	13.0461	0.000867074	0.0352014
NTSR1	-0.556967	5.12569	13.0444	0.000867649	0.0352014
ADCY6	-0.532227	3.44747	13.0062	0.000880964	0.0356904
SCLT1	0.389605	3.97894	12.9728	0.000892738	0.0361157
TAP2	0.307592	10.6976	12.9676	0.000894607	0.0361396
ZFYVE26	0.545137	5.66052	12.9623	0.000896477	0.0361635
NRGN	-0.578561	6.49136	12.9332	0.000906951	0.0365339
SMIM3	0.403192	5.62495	12.8908	0.000922419	0.0371041
C3AR1	0.712726	4.13462	12.882	0.000925655	0.0371814
EFNB1	-0.355354	4.47748	12.8525	0.000936651	0.0375697
CCNA1	0.613931	1.47933	12.7826	0.000963198	0.0385657
UBFD1	0.29576	5.66316	12.7799	0.00096421	0.0385657
CNDP2	0.254808	7.53137	12.7491	0.000976173	0.038989
C22orf23	-0.411218	3.24661	12.7435	0.000978381	0.0390221
SKP2	-0.306792	4.65514	12.7328	0.000982605	0.0391353
SIM1	0.887126	0.840379	12.7273	0.000984739	0.0391652
LY6E-DT	1.46886	-0.434602	12.7089	0.000992041	0.0394002
KCTD7	0.489094	4.10175	12.7053	0.000993471	0.0394016
SLC41A2	0.587388	4.01145	12.6875	0.00100061	0.0396292
MPP3	-0.812454	1.2171	12.6815	0.00100302	0.039669
SNX2	0.37069	7.02619	12.6729	0.00100648	0.0397502
ULK3	-0.346477	4.85597	12.6559	0.00101336	0.0399661
ATP6V0E2	-0.475514	3.80928	12.6208	0.00102776	0.0404776
KCNQ3	-0.772634	2.25852	12.5882	0.00104129	0.0408658
SMCR8	0.597732	5.71597	12.5856	0.00104241	0.0408658
ADRA2B	-0.528512	4.51727	12.5837	0.00104318	0.0408658
ZMIZ1-AS1	0.379058	5.38858	12.5832	0.00104339	0.0408658
GAB1	0.479436	2.72847	12.5781	0.00104555	0.0408935
MED15	0.295768	6.6014	12.5743	0.00104715	0.0408997
IL1RN	0.456548	10.1485	12.5595	0.00105339	0.0410864
DDIT4L	0.382417	5.15057	12.5455	0.00105934	0.0412616
ACKR3	0.95956	2.28301	12.5414	0.00106111	0.0412738
MUTYH	-0.332792	3.58342	12.5189	0.00107076	0.0415919
CCNL1	0.373946	5.96149	12.5072	0.0010758	0.0417306
HNRNPA0	-0.294025	6.46549	12.4968	0.00108032	0.0418482
IL7	1.46146	-1.02326	12.4892	0.00108364	0.0419104
UBTF	-0.303104	6.80707	12.4864	0.00108489	0.0419104
INKA2	-0.322308	4.11374	12.4418	0.00110454	0.0426114
TENT4B	0.349353	4.58275	12.4164	0.00111595	0.042993
AQP11	-0.829961	-0.29577	12.3987	0.00112395	0.0432422
FSTL1	0.423403	2.83585	12.3903	0.00112775	0.0433296
MEGF6	0.425919	5.2126	12.3651	0.0011393	0.043714
EDEM1	0.309725	7.10383	12.3594	0.00114195	0.0437526
RDX	0.248407	6.89442	12.3562	0.0011434	0.0437526
RUFY4	1.73988	-1.39553	12.3522	0.00114525	0.043764
ZEB2	0.429275	7.55657	12.3246	0.00115815	0.0441433
PPP2R3C	0.279876	5.09882	12.3242	0.0011583	0.0441433
SP9	0.339107	5.49131	12.2947	0.00117222	0.0446139
KHDRBS2	1.24889	-0.907208	12.2728	0.00118267	0.0449507
PARP8	0.367628	5.29342	12.2695	0.00118425	0.0449507
LINC00607	1.49548	-0.952884	12.2638	0.00118701	0.0449948
RNF145	0.257857	5.82081	12.2477	0.00119477	0.0452284
WIPF1	0.413475	6.4533	12.2429	0.00119707	0.045255
S1PR2	0.395156	4.1903	12.2371	0.0011999	0.0452697
PRR5L	-0.694661	2.60338	12.2356	0.00120066	0.0452697
IMPA2	-0.45423	3.44555	12.228	0.00120434	0.0453456
PRRG1	0.380742	4.04067	12.2249	0.00120588	0.0453456
CCR7	3.09629	-1.90833	12.2034	0.00121643	0.0456816
RAI14	0.388457	7.26808	12.1858	0.00122516	0.0459484
ACVRL1	0.26054	4.45746	12.1759	0.0012301	0.0460724
STING1	-0.28466	4.96705	12.1671	0.00123451	0.0461765
RASSF1	-0.349123	4.0666	12.1364	0.00124996	0.0466929
DOCK4	0.592691	4.58405	12.1243	0.00125616	0.0468623
KCNK5	-0.716633	0.545484	12.1043	0.00126643	0.0471834
PIK3R5	0.425043	6.24718	12.0787	0.0012797	0.0476148
ANO5	0.525305	2.8674	12.0488	0.00129537	0.0481345
LTBP1	-0.626666	3.20467	12.0411	0.00129942	0.0482218
INAFM2	-0.247002	6.00813	12.0351	0.00130258	0.0482759
HAMP	0.814934	0.455805	12.0318	0.00130439	0.0482794
USP30-AS1	1.54435	-1.08041	11.9978	0.00132257	0.0488885
PEX5	-0.403252	4.44427	11.9599	0.0013432	0.0495862
TDRD9	1.51784	-0.739466	11.9556	0.00134557	0.0496089
FOXF1	0.793392	0.402797	11.929	0.00136026	0.0500446
METTL1	0.365832	4.30716	11.9265	0.00136166	0.0500446
NTNG2	1.70614	-1.358	11.9246	0.0013627	0.0500446
ARID5B	0.511439	4.76808	11.9201	0.00136519	0.0500712
SIRT3	-0.348211	3.07608	11.8788	0.00138848	0.0508595
REEP2	-0.706433	0.691063	11.855	0.00140205	0.0512468
WDR34	-0.421586	4.9438	11.8516	0.00140399	0.0512468
STK10	0.333171	7.99032	11.8507	0.00140449	0.0512468
RIT1	0.247042	6.15084	11.839	0.00141129	0.0513748
TAS2R19	5.65214	-2.47215	12.0531	0.00141164	0.0513748
UBC	0.328432	12.4621	11.8127	0.00142658	0.0518518
FLVCR2	0.333058	5.19912	11.8079	0.00142935	0.0518858
MPZL1	0.435262	5.84065	11.7896	0.00144011	0.0522096
ACO1	-0.298448	5.77543	11.7646	0.00145495	0.0526314
PDE8A	0.383161	4.19307	11.7638	0.00145547	0.0526314
AURKA	-0.256532	5.90242	11.7286	0.00147661	0.0533249
PLEKHA8P1	0.524036	1.8325	11.7226	0.00148029	0.0533249
BAMBI	0.450382	3.63193	11.7225	0.0014803	0.0533249
IL1R1	0.494263	4.87671	11.6928	0.00149849	0.0539112
BIN1	-0.590593	5.05425	11.6525	0.00152358	0.0547442
KCNV1	1.7214	-0.141249	11.6397	0.00153162	0.0549633
PSMB9	0.464405	9.40332	11.6316	0.00153673	0.0550678
TTC38	0.246357	4.91956	11.6289	0.00153842	0.0550678
EPHB1	0.534056	2.36534	11.6226	0.00154242	0.055141
STARD13	0.322266	4.55028	11.6137	0.00154809	0.055274
DENND5A	0.435039	4.3776	11.6083	0.00155153	0.0553267
HOOK2	-0.408532	3.54486	11.593	0.00156132	0.0556058
PPFIA4	-0.472015	4.72265	11.5889	0.00156398	0.0556305
UBE2E4P	-0.323495	3.71667	11.581	0.00156908	0.0557417
IL15	0.833342	0.346918	11.5672	0.00157802	0.0559545
SENP6	-0.262178	6.8122	11.5657	0.00157903	0.0559545
IGFBP3	0.719465	6.97825	11.56	0.0015827	0.0560145
CLDN14	2.32865	-1.78932	11.5434	0.00159361	0.0562667
HOMER2	-0.556379	3.84034	11.5431	0.0015938	0.0562667
ZFYVE21	-0.346827	4.39471	11.5397	0.00159604	0.0562754
CYTH1	0.227175	5.74237	11.5332	0.00160035	0.0563571
LYRM9	-0.487731	1.73069	11.5196	0.00160935	0.0566036
LONRF3	0.374989	4.40695	11.5107	0.00161527	0.0567412
TNFSF14	0.314291	7.09675	11.4908	0.00162858	0.0571375
SLC8B1	0.297494	4.67838	11.4878	0.00163061	0.0571381
UBE2E3	-0.327833	6.09603	11.4686	0.00164358	0.0575213
GPBP1	0.220726	6.33833	11.455	0.00165288	0.0577754
RFX5	0.251395	5.82737	11.4261	0.00167274	0.0583973
SLC35E2A	-0.243375	4.76013	11.4204	0.00167666	0.0584451
CBLB	0.552681	6.11843	11.4182	0.00167824	0.0584451
ISM1	0.568544	2.31943	11.3952	0.00169428	0.0589311
PNPLA1	1.00001	0.473592	11.3725	0.00171025	0.0594135
RRAGD	0.280195	5.37881	11.3658	0.00171504	0.0594798
HILPDA	-0.61035	1.47827	11.3639	0.00171637	0.0594798
HYDIN2	-0.72784	0.934762	11.3545	0.00172309	0.0596335
AZIN1-AS1	-1.09574	-0.589457	11.3508	0.00172574	0.0596335
HNRNPCL1	-0.986296	-0.202435	11.3488	0.00172713	0.0596335
DHRS13	-0.518422	2.32803	11.3441	0.00173053	0.0596781
FUT4	0.392912	4.59971	11.3386	0.00173446	0.0597008
PPP1R3A	0.495699	6.26482	11.3373	0.00173542	0.0597008
FTH1P3	0.388909	7.49273	11.2877	0.00177154	0.0608696
SOX4	-0.379671	5.40718	11.2846	0.00177379	0.060873
PZP	-0.910273	0.605459	11.2514	0.0017984	0.0616427
PLA2G4A	0.436761	3.8798	11.2008	0.0018367	0.0628793
LOC100288203	-0.527422	2.34693	11.1473	0.00187806	0.0642172
GPR183	0.409808	4.73205	11.1295	0.00189208	0.0646185
TRIM45	-0.537	2.00869	11.1265	0.00189442	0.0646207
CTNS	0.32748	4.03442	11.1199	0.00189968	0.064722
CCL5	0.435138	8.41565	11.1088	0.0019085	0.064944
DMXL2	0.656327	6.44673	11.1039	0.00191236	0.0649972
FOSB	1.70372	-0.00494166	11.0587	0.0019488	0.0661562
S100A11	0.338224	8.81474	11.0467	0.0019586	0.0664094
STBD1	-0.41457	2.4824	11.0408	0.00196342	0.066493
COL8A2	0.690737	1.36724	11.0289	0.00197319	0.0667439
RRBP1	0.592492	6.92701	11.0112	0.00198789	0.0671609
RECQL4	-0.312948	5.84634	11.0075	0.00199101	0.0671859
SARAF	-0.234362	8.57185	10.9805	0.0020136	0.0677752
CAMK1G	2.55669	-1.81869	10.979	0.00201488	0.0677752
DCAKD	-0.314355	3.33655	10.978	0.00201566	0.0677752
DUSP7	-0.339224	7.1314	10.9506	0.00203898	0.0684777
PWWP3A	-0.289589	5.80303	10.9326	0.00205437	0.0689127
LOC105371763	0.474069	4.96892	10.9049	0.00207837	0.0695657
CCNYL1	0.329433	4.3095	10.9026	0.0020804	0.0695657
PDE4A	0.39386	5.69036	10.9017	0.00208121	0.0695657
IRF1-AS1	0.8665	0.0275499	10.8883	0.00209296	0.0698758
TMEM50A	0.275383	6.78279	10.8835	0.0020971	0.0699314
SLC28A3	0.871242	1.83695	10.8469	0.00212964	0.0709327
LINC02801	1.62634	-0.881587	10.8274	0.00214716	0.0714321
LAT2	-0.286002	7.22068	10.8033	0.002169	0.0720057
DPH7	-0.311887	4.26942	10.8028	0.00216949	0.0720057
ASRGL1	-0.398798	1.92086	10.7927	0.00217871	0.0722269
ACAD8	-0.315191	3.84047	10.7581	0.00221065	0.0731999
ZNF692	-0.383032	4.81949	10.7458	0.00222214	0.0733514
CDC73	0.260408	6.73714	10.7428	0.00222497	0.0733514
CBX1	-0.219397	5.92498	10.7424	0.00222527	0.0733514
FDXACB1	-0.384655	2.59048	10.7421	0.0022256	0.0733514
GK	0.285005	5.47393	10.7348	0.00223244	0.0734912
C2orf81	-0.539726	1.01101	10.7129	0.00225316	0.074087
PLEKHM2	0.257519	6.85788	10.7068	0.00225894	0.0741578
FAM172A	-0.298349	4.19613	10.7051	0.00226056	0.0741578
NECAB3	-0.343135	3.84799	10.6925	0.00227261	0.0743939
RGS13	0.422389	3.71157	10.6893	0.00227571	0.0743939
NRIP2	-1.32502	-1.00747	10.6887	0.00227622	0.0743939
PXYLP1	-0.483025	3.40592	10.6861	0.00227875	0.0743939
P2RX5	-0.629305	1.86525	10.6839	0.00228091	0.0743939
FAM110B	0.419301	2.64464	10.6791	0.00228548	0.0744572
ATP10A	0.488632	3.89477	10.6718	0.00229254	0.0746011
SLC38A6	0.31774	5.49565	10.6636	0.00230044	0.0747723
GOLGA8N	-0.341458	6.02772	10.6324	0.00233104	0.0756066
EFHC1	-0.370781	3.10344	10.6319	0.00233146	0.0756066
SEMA4A	0.653167	2.2212	10.6204	0.00234281	0.0758029
HMGN2P46	0.518467	1.54169	10.6204	0.00234287	0.0758029
CCL3	1.22777	5.97683	10.6122	0.00235096	0.0759776
TMEM220	1.1533	-0.857279	10.6071	0.00235608	0.0760491
MOB4	0.862017	1.07258	10.6035	0.00235965	0.0760491
RBM47	0.262842	6.1219	10.6019	0.00236124	0.0760491
TENT5C	-0.510016	1.33529	10.5973	0.00236584	0.0760995
CALHM5	2.54248	-2.03182	10.595	0.00236819	0.0760995
P2RY6	0.634536	3.22799	10.5756	0.00238764	0.0766298
LINC00278	0.454523	1.25063	10.5732	0.00239011	0.0766298
CDCA7	-0.393151	3.56566	10.554	0.00240956	0.077166
RNF175	0.601121	2.98113	10.5288	0.00243542	0.0778224
ZNF385A	0.412042	6.51012	10.5287	0.00243556	0.0778224
PXMP4	-0.429085	2.79302	10.5166	0.002448	0.0781315
ATPSCKMT	-0.291977	3.95476	10.5111	0.00245373	0.0782261
CADM1	0.345195	4.04458	10.4928	0.00247291	0.0787489
PPP1R3B	0.40615	5.03801	10.4718	0.002495	0.0792913
CDKL1	0.508155	1.86797	10.4713	0.00249555	0.0792913
RPARP-AS1	-0.439908	2.81482	10.4616	0.00250583	0.0795286
ANO7	-0.467595	1.31862	10.4576	0.00251007	0.0795737
KLF6	0.266039	7.19372	10.4528	0.00251521	0.0796473
ODC1	-0.294407	6.72898	10.4252	0.00254485	0.0804958
ST6GALNAC6	-0.308114	6.45688	10.4157	0.00255515	0.0807315
BIRC2	0.302503	5.62202	10.4057	0.00256596	0.080898
HOPX	-0.689522	4.30694	10.4056	0.00256615	0.080898
IQCC	-0.50544	1.49486	10.4004	0.00257176	0.0809848
GPR27	-0.433884	2.55065	10.3952	0.00257747	0.0810743
TTC12	-0.346173	3.3261	10.3913	0.00258182	0.0811122
BTD	-0.287851	3.6453	10.3889	0.00258442	0.0811122
RPIA	-0.364978	3.5509	10.3837	0.00259008	0.0811223
VSNL1	1.24418	-0.658501	10.3825	0.00259141	0.0811223
STON2	0.975279	0.849978	10.3808	0.00259334	0.0811223
AIDA	0.238803	7.52181	10.3773	0.00259717	0.0811523
ARL8A	0.272265	6.28669	10.3727	0.0026023	0.0812228
PRR7	-0.57228	1.91068	10.3651	0.0026107	0.0813952
ZNF837	-0.727534	0.878748	10.3584	0.00261813	0.0815369
CREM	0.306866	4.84967	10.3453	0.00263278	0.0818148
ZNF536	-0.74753	1.29285	10.3436	0.00263465	0.0818148
ALAS1	0.258902	7.18252	10.3414	0.00263714	0.0818148
SETDB2	0.301107	4.01814	10.3401	0.00263863	0.0818148
NCOA1	0.42014	4.90248	10.3126	0.00266966	0.0826082
ZSWIM7	-0.567999	1.74698	10.3123	0.00267006	0.0826082
SEMA3C	0.625737	5.4608	10.2764	0.00271121	0.0837896
LINC01659	-3.115	-2.45475	10.4311	0.0027232	0.0840685
WBP2	0.246167	6.90947	10.2621	0.00272783	0.0841194
BHLHE40-AS1	1.71738	-1.06825	10.2314	0.00276384	0.0851372
MKRN3	-0.539113	0.911499	10.227	0.00276901	0.0851734
PKD2L1	1.23913	-0.613955	10.2253	0.00277104	0.0851734
SYCE1L	-1.33956	-0.535541	10.2167	0.00278121	0.085393
SNORD14E	-1.88855	-1.69796	10.2108	0.00278819	0.0855147
DBN1	-0.324546	7.44035	10.1956	0.00280641	0.0859801
ACOT9	0.240605	5.71416	10.1769	0.00282889	0.0865751
HENMT1	-0.41557	5.21471	10.1714	0.00283555	0.086593
LOC102725021	-0.517038	2.31956	10.1714	0.0028356	0.086593
LILRB4	0.303158	8.33698	10.1613	0.00284779	0.0868648
SLC27A4	-0.336499	5.57381	10.159	0.00285065	0.0868648
DEPDC7	-0.601971	0.828159	10.1402	0.00287372	0.0874738
SORL1	-0.446302	4.35812	10.1309	0.00288511	0.0877258
TSEN54	-0.347751	4.18437	10.108	0.00291353	0.0881756
DUXAP8	0.357641	3.63709	10.1073	0.00291446	0.0881756
DMPK	-0.474785	4.3241	10.107	0.00291481	0.0881756
BCS1L	-0.362403	3.79515	10.1065	0.00291548	0.0881756
CASZ1	0.386159	2.94555	10.1065	0.00291549	0.0881756
NKD1	0.595064	2.17745	10.0977	0.00292647	0.0884133
IL6R	0.24108	7.69719	10.0868	0.0029401	0.0886715
CCDC162P	-0.314102	5.15831	10.0836	0.00294421	0.0886715
TBC1D10C	-0.437336	3.46891	10.0834	0.00294443	0.0886715
ABI1	0.296924	6.13792	10.0384	0.00300181	0.0903034
RHBDF2	0.441581	6.37396	10.0229	0.00302184	0.0908092
SNAI2	0.623558	1.10951	9.98866	0.00306667	0.0920587
CAPN11	-0.471371	2.777	9.93403	0.00313959	0.0941478
CES2	0.203346	6.12478	9.91555	0.00316467	0.0947994
SNX6	0.221318	7.00115	9.90901	0.0031736	0.0948067
PLP2	-0.227112	6.90739	9.90853	0.00317425	0.0948067
GPR157	0.493255	1.8225	9.908	0.00317497	0.0948067
OVGP1	-0.560573	2.02912	9.89351	0.00319486	0.0952999
DDIT3	0.369151	3.79141	9.89046	0.00319906	0.0953247
ADAM19	-0.53775	1.8436	9.88721	0.00320355	0.095358
NEIL3	-0.389426	3.07318	9.88325	0.00320902	0.0954202
SIPA1L1	0.515187	4.21828	9.85742	0.00324497	0.0963879
SPART	0.207229	6.14966	9.8334	0.00327877	0.0972898
ANGPTL2	1.46601	-1.37506	9.82349	0.00329284	0.0976047
PARP4	0.396116	7.32332	9.81894	0.00329932	0.0976225
TFPI2	0.701637	5.41234	9.81822	0.00330034	0.0976225
KIFC3	-0.288188	7.16273	9.80472	0.00331964	0.0980908
TLDC2	1.18237	-0.749412	9.79972	0.00332682	0.0982002
NAT8L	-0.48221	3.42435	9.79567	0.00333265	0.0982322
IL23A	0.844151	0.295517	9.79414	0.00333485	0.0982322
AFF1-AS1	0.557809	2.01305	9.785	0.00334805	0.0984177
LINC02593	-1.84834	-0.927286	9.78496	0.00334811	0.0984177
TACC3	-0.322386	6.09728	9.77987	0.00335548	0.0984816
ANKRD13B	-0.434771	2.30224	9.77865	0.00335725	0.0984816
LPAR5	-0.313027	3.69284	9.74678	0.00340386	0.0997454
CD82	0.39228	6.74141	9.72939	0.00342957	0.100395
LGALS9C	0.48215	2.67629	9.71607	0.00344941	0.100612
DENND2B	-0.282471	4.35104	9.71486	0.00345121	0.100612
SEPTIN3	0.409758	3.08606	9.71445	0.00345182	0.100612
BAIAP2L2	-1.01618	0.628181	9.71066	0.0034575	0.100612
EXOSC2	-0.275914	4.66373	9.71038	0.00345792	0.100612
MIR6873	-5.22186	-2.85877	12.1757	0.00345835	0.100612
MIF-AS1	-0.516923	1.93342	9.69715	0.00347779	0.101074
SGSM3	-0.261067	5.88545	9.68737	0.00349257	0.101399
VLDLR-AS1	-4.14818	-2.70432	9.82989	0.00350107	0.101508
THRA	0.380451	5.11098	9.67794	0.00350688	0.101508
LINC02056	1.06905	-0.537156	9.6778	0.00350708	0.101508
TNFRSF10D	-0.531576	5.83373	9.67068	0.00351793	0.101624
USPL1	0.346071	4.40709	9.67044	0.00351829	0.101624
SAE1	-0.228839	6.91963	9.66656	0.00352423	0.101644
ATXN7	0.442365	4.48507	9.66529	0.00352616	0.101644
ZNF580	-0.369917	3.95963	9.65959	0.00353489	0.101754
PIMREG	-0.450759	2.85317	9.65758	0.00353797	0.101754
NXPH3	-0.55938	2.17196	9.65576	0.00354078	0.101754
ZSWIM6	0.471697	5.06662	9.65184	0.00354679	0.101823
CYP27A1	1.05471	0.431445	9.63359	0.00357499	0.102529
SLC35F6	0.289457	5.3065	9.62335	0.00359092	0.102882
TRAF3	0.331756	6.11426	9.61458	0.00360463	0.10317
ITGA2	0.633394	2.95059	9.60352	0.00362199	0.103561
WTIP	-0.599378	1.18058	9.60121	0.00362563	0.103561
EPB41L2	0.431478	6.65265	9.59728	0.00363182	0.103633
DENND6B	-0.418549	3.69798	9.5713	0.00367306	0.10456
CHTF18	-0.391521	4.0445	9.57053	0.0036743	0.10456
H3-5	0.281728	4.06929	9.56931	0.00367625	0.10456
SELPLG	0.283866	5.08724	9.56561	0.00368217	0.10456
MOB1A	0.222353	7.81302	9.56523	0.00368278	0.10456
FAM27B	-1.04009	-0.423209	9.55298	0.00370245	0.105013
CSRNP1	0.435263	5.60829	9.52529	0.00374735	0.10618
TNFSF15	0.786152	1.88349	9.48788	0.00380892	0.107766
LOC100506388	3.68741	-2.09613	9.62933	0.00381096	0.107766
CCNE1	-0.293761	4.3072	9.4721	0.00383522	0.108344
NSMAF	0.261976	6.83341	9.46883	0.00384068	0.10839
ANP32A	-0.335098	7.20161	9.45674	0.00386098	0.108854
FCGR2C	0.467452	2.75708	9.45329	0.00386681	0.10891
CCNJ	0.38519	3.79778	9.45032	0.00387182	0.108943
GPR156	0.789628	0.876617	9.43074	0.00390505	0.109768
TUBA4A	-0.448921	6.43029	9.42667	0.003912	0.109854
ARRDC1-AS1	-0.326286	3.82393	9.41558	0.00393098	0.110245
N4BP2L1	0.31125	3.49671	9.4122	0.0039368	0.110245
ANKRD53	2.00508	-2.17627	9.41173	0.00393761	0.110245
BMPR2	0.372519	5.55	9.40813	0.00394381	0.11031
GATD1	-0.388647	4.63202	9.40423	0.00395053	0.110388
PHEX	-1.18163	-0.858311	9.39032	0.00397461	0.110883
PCBP1	0.278041	8.18004	9.38948	0.00397607	0.110883
SOX12	-0.311831	5.16374	9.3768	0.00399818	0.111316
NUP85	-0.260089	5.33687	9.37537	0.00400067	0.111316
PSRC1	-0.410939	4.57048	9.37381	0.0040034	0.111316
LAMP2	0.261231	8.51639	9.34142	0.00406053	0.112793
CDK17	0.301413	5.34455	9.33266	0.00407614	0.113116
FCGR2B	0.389703	3.23989	9.32763	0.00408512	0.113254
HPCAL4	-0.651891	0.96945	9.32434	0.00409102	0.113306
ENPP3	4.03326	-3.02046	9.63837	0.00409573	0.113326
CD58	0.383005	6.32475	9.29135	0.00415057	0.114731
SPIRE1	0.275475	6.05273	9.274	0.00418226	0.115494
BMP4	-0.526479	1.45738	9.26073	0.00420667	0.116055
MTHFD2	0.203563	6.53811	9.24715	0.00423182	0.116635
MAPKAP1	-0.204662	7.19168	9.23202	0.00426002	0.11719
CUL4B	0.26771	5.77415	9.23186	0.00426031	0.11719
LILRB2	0.695518	2.99001	9.22774	0.00426803	0.11719
TGFB2	0.546883	1.45835	9.22525	0.0042727	0.11719
SH3TC1	-0.30909	5.85387	9.22525	0.0042727	0.11719
SAMD1	-0.259507	4.98209	9.21623	0.00428966	0.117542
SLC25A39	-0.278469	6.74657	9.21194	0.00429776	0.117578
STX1A	-0.267742	3.97462	9.21113	0.00429929	0.117578
SKA2	-0.290861	5.04955	9.20644	0.00430816	0.117706
SNORD58C	-0.882031	-0.59345	9.20094	0.00431858	0.117877
TIPARP-AS1	-1.02647	-1.08708	9.19458	0.00433067	0.118093
SEMA3A	0.99468	0.566238	9.18886	0.00434157	0.118167
GOLGA8K	-0.4605	3.2072	9.18805	0.00434311	0.118167
CDCA3	-0.466073	2.44362	9.18659	0.00434591	0.118167
FBXO43	-0.4643	1.81743	9.16562	0.00438617	0.119123
TRPA1	0.878466	1.09213	9.16389	0.00438951	0.119123
ZSCAN9	-0.400917	1.87022	9.1597	0.00439761	0.119229
HK2	0.471115	8.24146	9.14927	0.00441785	0.119595
LOC107984813	-2.11547	-1.97358	9.14837	0.00441959	0.119595
H2AX	-0.352133	5.96345	9.14263	0.00443077	0.119783
PHACTR1	0.530919	1.27826	9.13482	0.00444604	0.120081
RNF185	0.2603	5.21454	9.1293	0.00445684	0.120258
LOC339862	0.650979	2.33525	9.12312	0.004469	0.120471
STN1	-0.318683	3.24047	9.1133	0.00448836	0.120878
LRRC27	-0.344377	2.49302	9.10938	0.00449614	0.120972
WDR6	-0.295749	6.22878	9.10061	0.00451354	0.121325
SNORD140	-1.43066	-0.0151294	9.08341	0.0045479	0.122133
LILRA2	-0.322819	5.45111	9.06605	0.00458284	0.122954
BTG1	0.253659	8.27717	9.05554	0.00460416	0.123409
CX3CR1	-0.675415	2.57241	9.03269	0.00465082	0.124542
TMEM198	-0.635383	0.974748	9.02599	0.00466461	0.124769
TENT2	0.246992	6.14694	9.02428	0.00466814	0.124769
GTF2B	0.294207	4.81561	9.00852	0.00470076	0.125522
GLUL	0.225571	7.694	8.99947	0.0047196	0.125906
SYNRG	0.262938	6.67953	8.98789	0.00474383	0.12643
DANCR	-0.389211	3.64417	8.98582	0.00474817	0.12643
NRP2	0.441721	5.61923	8.97263	0.00477596	0.12705
ELF1	0.33554	6.74669	8.9618	0.00479889	0.12754
ZNF462	0.590134	1.2582	8.94973	0.0048246	0.128074
KLHL29	0.896215	1.28237	8.94813	0.00482802	0.128074
USP21	-0.279833	3.85732	8.9405	0.00484435	0.128387
HDAC5	-0.243053	6.88189	8.9341	0.0048581	0.128631
CKAP4	0.255733	5.53739	8.92858	0.00486999	0.128825
RIPK1	0.295746	4.59763	8.9148	0.00489981	0.129492
POLG2	-0.442924	2.99793	8.90512	0.00492087	0.129839
NXF1	-0.21998	6.2338	8.90456	0.0049221	0.129839
GOLGA8J	-0.415299	4.29245	8.89971	0.0049327	0.129929
GRAMD1B	0.359482	4.65015	8.8988	0.0049347	0.129929
TUT1	-0.311271	3.38812	8.89607	0.00494067	0.129965
TPM1	-0.222076	5.04523	8.89032	0.00495328	0.130081
BMP6	0.71916	2.42853	8.88986	0.00495428	0.130081
PLXNC1	0.535736	6.21423	8.87741	0.00498172	0.130639
ABCB6	-0.617263	0.784038	8.87604	0.00498476	0.130639
NLN	0.253605	6.04212	8.87045	0.00499712	0.130841
MICB	0.367962	6.62299	8.85916	0.00502223	0.131377
NCK2	-0.238977	6.85316	8.85473	0.00503212	0.131514
CDK10	-0.331234	4.74455	8.84721	0.00504893	0.131789
FZD2	-0.480696	2.19384	8.84586	0.00505197	0.131789
CORO1A	-0.23476	8.83479	8.84104	0.00506279	0.13195
ETS1	-0.293812	7.15346	8.83597	0.00507422	0.132045
ABI3	-1.07334	-0.572958	8.83527	0.00507579	0.132045
IL33	1.69256	-1.0807	8.81858	0.00511357	0.132678
TANK	0.365821	6.59695	8.81857	0.00511358	0.132678
JAG1	-0.327407	4.17528	8.81771	0.00511555	0.132678
INAVA	-0.292871	6.10603	8.81435	0.00512319	0.132678
AKIRIN2	0.197387	7.17796	8.81418	0.00512357	0.132678
OSMR	0.870396	0.481109	8.80832	0.00513695	0.132903
WDR5	-0.236673	5.95787	8.80194	0.00515153	0.13306
SNAI3	-0.358451	3.61998	8.80155	0.00515242	0.13306
SLC13A3	-1.56606	-1.57942	8.79249	0.00517323	0.133475
CAB39L	0.290912	4.98773	8.78624	0.00518762	0.133724
TOX2	-0.389483	3.79777	8.78241	0.00519648	0.133831
CRLS1	-0.338224	3.84067	8.77408	0.00521577	0.134205
NUP62	0.201301	6.8949	8.75187	0.00526758	0.135415
STRIP2	0.354259	4.05202	8.74828	0.00527602	0.135509
MEP1A	0.719403	0.400299	8.74038	0.00529462	0.135863
RAP1GAP2	-0.427524	2.38404	8.71409	0.00535701	0.137323
DLL3	-1.24871	-1.3386	8.71233	0.00536121	0.137323
ANKRD54	-0.27468	4.80245	8.70487	0.00537908	0.137575
ARHGAP4	-0.27631	6.92402	8.70416	0.00538077	0.137575
JDP2	0.319705	3.341	8.69746	0.00539688	0.137804
ELF4	0.377367	5.79234	8.69637	0.0053995	0.137804
GUCA1B	-0.698504	0.953275	8.69033	0.00541405	0.138051
FSD2	-0.457185	1.11529	8.66482	0.00547605	0.139506
RHOBTB3	0.324737	6.19189	8.65338	0.0055041	0.140095
PITPNM3	-0.427544	3.21166	8.64943	0.00551381	0.140215
PGR	0.536275	2.11249	8.64397	0.00552727	0.140422
PNMA2	0.640591	0.479641	8.64026	0.00553644	0.140422
ID3	-0.489331	3.53095	8.64011	0.00553682	0.140422
SNORA1	-1.91792	-1.96601	8.63349	0.00555321	0.140711
MIR4750	2.49787	-2.1467	8.62827	0.00556618	0.140914
HERPUD2	0.27335	4.124	8.61624	0.00559619	0.141509
ACOT11	-0.367223	3.17899	8.61484	0.00559969	0.141509
CFB	0.526385	4.02966	8.59285	0.00565506	0.14278
TXNRD1	0.368304	8.63395	8.57949	0.00568897	0.143508
NEK2	-0.388959	4.0221	8.5646	0.00572701	0.144259
FANCG	-0.296473	4.23258	8.56385	0.00572892	0.144259
SOAT1	0.201062	6.30913	8.55956	0.00573996	0.144285
ZMIZ2	0.43988	5.61019	8.55947	0.00574019	0.144285
CACHD1	1.0821	-0.488609	8.55356	0.00575539	0.144539
SP7	-1.43934	-1.21117	8.52931	0.00581826	0.145962
SLC25A20	-0.267467	4.57516	8.5255	0.00582823	0.145962
CREBRF	0.443879	4.47003	8.52341	0.00583369	0.145962
CDC45	-0.303295	4.29503	8.5228	0.00583529	0.145962
CDH2	-0.350577	2.83252	8.52015	0.00584223	0.145962
MRPS27	-0.183939	5.65978	8.51796	0.00584797	0.145962
BIK	-0.665693	1.63191	8.51696	0.00585058	0.145962
DUSP3	0.176185	7.07646	8.5159	0.00585336	0.145962
LOC100288175	0.374191	2.93968	8.51207	0.00586341	0.146084
ADAM28	0.514619	4.14638	8.49978	0.00589583	0.146681
EXOSC9	0.239611	4.86851	8.49907	0.00589772	0.146681
KLHL5	0.215982	6.14954	8.48023	0.0059478	0.147796
PNPLA6	-0.260452	6.78425	8.46364	0.00599227	0.14877
ZIC5	0.399623	2.30007	8.44953	0.00603038	0.149585
FBP1	0.555795	2.22103	8.44739	0.00603619	0.149598
HCG25	-0.669217	2.51337	8.42285	0.00610314	0.151125
HSPA7	0.805679	0.458116	8.42073	0.00610897	0.151137
UBA6	0.268297	6.20468	8.41729	0.00611843	0.151239
TRADD	0.397332	4.25371	8.41379	0.00612807	0.151345
FYTTD1	0.250952	6.72427	8.40619	0.00614905	0.151673
GLA	0.270782	7.09799	8.40342	0.00615672	0.151673
SHCBP1	-0.340152	5.39471	8.40316	0.00615745	0.151673
LOC389641	0.321666	2.38102	8.38786	0.00619998	0.152361
RP2	0.288394	5.68246	8.38782	0.00620008	0.152361
KIT	-1.31782	-1.28351	8.38237	0.00621532	0.152361
SRGAP2C	0.26302	6.68639	8.38086	0.00621957	0.152361
ARMH1	-0.357259	2.9156	8.38059	0.00622031	0.152361
HLA-DMB	0.497922	3.85854	8.37965	0.00622294	0.152361
PRKAR1B	-0.372614	3.7719	8.37959	0.00622311	0.152361
BRICD5	-0.55069	1.71689	8.36327	0.00626904	0.153353
BCL6	0.330145	7.02941	8.35926	0.00628036	0.153372
XIAP	0.252799	6.31019	8.35916	0.00628065	0.153372
CHEK2P2	-3.1459	-2.71539	8.34291	0.00632683	0.154191
EML3	-0.295116	5.023	8.34279	0.00632715	0.154191
FAM219B	-0.277057	3.6844	8.34136	0.00633123	0.154191
AZIN2	-0.728724	0.287378	8.33907	0.00633779	0.154191
SHOC1	1.42599	-1.51649	8.33778	0.00634146	0.154191
PPP1CA	-0.340566	7.59317	8.32796	0.0063696	0.154742
FKBP15	0.302375	6.77771	8.32341	0.00638269	0.154927
ZNF804A	0.378998	5.61334	8.31594	0.00640425	0.155091
CELSR3	0.400575	2.28425	8.31475	0.00640769	0.155091
TXNDC5	0.597114	2.25836	8.31285	0.00641318	0.155091
LGALS3	0.338768	8.26426	8.3116	0.0064168	0.155091
RASSF7	-0.473068	4.43937	8.31156	0.0064169	0.155091
CDK5R1	-0.340031	3.38034	8.30802	0.00642717	0.155207
AUH	-0.336037	3.58006	8.29944	0.00645212	0.155677
ATP6V1F	0.390006	7.08591	8.2926	0.00647207	0.156025
PRXL2B	0.288655	3.60643	8.28774	0.00648627	0.156234
LINC00847	0.305536	4.51681	8.28423	0.00649658	0.156349
CT75	0.947322	-0.738797	8.2483	0.00660291	0.158773
BRI3BP	-0.311523	5.06026	8.24406	0.00661558	0.158943
MIR7113	-2.6019	-2.23691	8.23865	0.00663179	0.159197
GDPD2	-0.830775	-0.0880584	8.23601	0.0066397	0.159235
PCBP4	-0.226082	5.20588	8.23437	0.00664465	0.159235
PIM2	0.310933	3.83653	8.23012	0.00665742	0.159406
LCT-AS1	-0.533842	1.68025	8.22178	0.00668259	0.159816
CFAP206	0.481688	1.50403	8.2207	0.00668585	0.159816
CYTH2	-0.375045	6.0978	8.21394	0.00670634	0.160171
NUDT16L1	-0.479208	4.5985	8.20971	0.00671919	0.160342
TCF4	0.357485	4.32515	8.20563	0.00673163	0.160503
FAM107B	0.268974	6.94183	8.20075	0.00674651	0.160723
HRH1	0.267409	5.15441	8.19579	0.00676169	0.160778
CNOT8	-0.186404	6.39314	8.19482	0.00676464	0.160778
VIPR1	-0.414986	2.47067	8.19442	0.00676589	0.160778
FOXO3	0.264604	7.85989	8.18069	0.0068081	0.161645
PAGR1	-0.405512	5.22773	8.17689	0.00681983	0.161774
GNG7	-0.452386	2.71032	8.17523	0.00682495	0.161774
LOC100507071	-1.06438	-1.13806	8.17326	0.00683106	0.161783
SEC22B	0.21619	8.4681	8.17031	0.00684018	0.161825
LOC112268124	0.341167	2.28694	8.16756	0.00684871	0.161825
RCAN1	0.252058	7.12443	8.16715	0.00684999	0.161825
C1QTNF1	4.09049	-2.84599	8.27331	0.0068565	0.161843
NPFFR2	1.622	-1.83267	8.15367	0.00689198	0.162545
ERAP1	0.330064	6.55637	8.15115	0.00689988	0.162596
RBBP6	0.235625	6.12061	8.14088	0.00693207	0.163218
AGAP11	0.408553	3.39277	8.13678	0.006945	0.163387
SSBP4	-0.382842	6.11966	8.12418	0.00698479	0.164186
DNAAF5	-0.217556	5.12224	8.11515	0.00701351	0.164724
GTF2F1	0.168809	7.35473	8.10569	0.00704367	0.165295
PTPN18	-0.216272	5.14169	8.10148	0.00705718	0.165475
HERC2P2	-0.249247	6.56419	8.09833	0.00706727	0.165574
CEBPB	0.569169	7.45387	8.08535	0.00710907	0.166416
FAM89A	0.304487	5.03608	8.07909	0.00712932	0.166723
TRIM6	1.17157	-0.617609	8.07765	0.00713398	0.166723
MRPL45P2	-0.42586	1.66502	8.07151	0.00715394	0.166767
NECTIN3	0.396188	5.59588	8.07095	0.00715576	0.166767
REELD1	-1.18641	-0.849974	8.06949	0.00716051	0.166767
DKC1	-0.20575	5.91324	8.06919	0.00716147	0.166767
GCLM	0.243379	5.25477	8.068	0.00716535	0.166767
BMP2	-0.413447	2.71276	8.0643	0.00717742	0.16691
CYP1B1	0.328393	8.65967	8.04824	0.00723006	0.167996
HINT3	0.213749	5.72518	8.04226	0.00724974	0.168217
ALDH16A1	-0.334251	5.52003	8.04175	0.00725144	0.168217
PSORS1C1	5.05428	-2.68131	8.7146	0.0072651	0.168396
CYB561	-0.265199	3.42886	8.03421	0.00727634	0.168436
CFP	-0.455551	3.32363	8.0332	0.00727969	0.168436
NLRC3	-0.566513	0.521667	8.03042	0.00728891	0.168436
CDK18	0.344074	3.72311	8.02989	0.00729068	0.168436
FOLR1	-0.91159	-0.581463	8.02643	0.00730215	0.168506
MAN1C1	-0.254209	4.61214	8.02539	0.00730564	0.168506
PLD1	0.43007	4.46042	8.0206	0.00732158	0.168556
CTPS1	-0.184143	7.0009	8.01936	0.00732571	0.168556
TAF4B	0.435832	2.23081	8.01648	0.00733532	0.168556
ACP5	0.311809	6.38487	8.01614	0.00733646	0.168556
LRRC32	1.0984	-0.255238	8.01449	0.00734198	0.168556
HOXA4	-1.28822	-1.11782	8.01402	0.00734355	0.168556
THOC3	-0.239985	5.24938	8.00363	0.00737837	0.169218
SPRY4-IT1	-0.984521	-0.361009	8.00172	0.00738481	0.169228
LPP-AS1	1.99265	-1.78476	7.99037	0.00742311	0.169831
PRSS30P	-0.5687	0.569326	7.99001	0.00742434	0.169831
HPS3	0.398166	5.12419	7.98859	0.00742911	0.169831
SMIM25	0.993671	-0.359498	7.97348	0.00748049	0.170867
ZGLP1	-0.45112	2.32302	7.95452	0.00754548	0.172126
GALR1	2.03688	-2.14667	7.95385	0.00754777	0.172126
TMEM237	-0.365799	2.57009	7.93869	0.00760016	0.173181
LINC00665	-1.91545	-2.1561	7.93559	0.00761093	0.173275
ZCWPW2	0.370334	1.92278	7.93397	0.00761656	0.173275
ABI2	-0.177464	5.93609	7.93067	0.00762805	0.173397
TRIML1	2.1	-2.01096	7.92779	0.00763809	0.173486
SUN2	-0.238721	7.80875	7.91791	0.00767264	0.174131
EPB41L4A-AS1	-0.630565	2.28426	7.91477	0.00768366	0.174241
FAHD2CP	-0.498565	2.20778	7.89452	0.00775511	0.17572
HNF4G	0.427048	2.46956	7.89038	0.00776979	0.175899
MCEMP1	-0.441305	4.24249	7.8888	0.00777541	0.175899
LOC652276	0.476879	2.45083	7.8681	0.00784936	0.177429
SFXN5	-0.219323	4.5846	7.85084	0.00791162	0.178457
MR1	0.268555	5.84046	7.85058	0.00791258	0.178457
RNF144A	0.578295	1.04295	7.85025	0.00791377	0.178457
JADE1	-0.21339	4.94921	7.84223	0.00794286	0.178971
CACFD1	-0.481478	2.45628	7.83716	0.00796134	0.179179
UBL7-AS1	-0.414194	2.30576	7.83622	0.00796478	0.179179
AQP1	-0.664154	0.489327	7.83164	0.00798148	0.179412
SLFN14	3.71926	-2.82193	7.92043	0.00802265	0.180146
ZNF711	-0.330933	3.05605	7.81927	0.00802686	0.180146
UNC13C	0.360042	2.08822	7.81363	0.00804765	0.180469
RHOU	-0.34923	4.37376	7.79577	0.00811382	0.181809
LOC100499194	-3.70632	-2.92475	7.8917	0.00812658	0.181937
LRG1	0.279254	4.77565	7.79007	0.00813503	0.181937
ASAH2B	0.571852	0.254325	7.78905	0.00813886	0.181937
BOLA1	-0.501348	2.70067	7.78646	0.00814851	0.182009
CNFN	-1.00395	0.0824068	7.78104	0.0081688	0.182135
CHAF1B	-0.252914	4.03607	7.78028	0.00817166	0.182135
FEM1B	0.248927	6.72804	7.77981	0.00817345	0.182135
GIMAP4	0.82708	0.448606	7.77651	0.0081858	0.182266
LOC100129540	0.368209	3.1592	7.77077	0.00820741	0.182527
CDC42EP5	5.02481	-2.19496	7.99615	0.00821041	0.182527
TRAPPC2	-0.313208	3.13896	7.76455	0.00823089	0.182838
CIRBP	-0.244674	6.41058	7.74737	0.00829607	0.184142
LNP1	-0.742705	0.0452849	7.74201	0.00831653	0.184451
MTCH2	-0.298791	6.29549	7.73725	0.00833472	0.184601
MPPE1	-0.250519	4.30721	7.73683	0.00833634	0.184601
ASAH2	0.653868	-0.262223	7.72193	0.00839361	0.185651
DAPK2	0.295806	3.86473	7.71982	0.00840174	0.185651
CROCCP2	-0.331354	3.52909	7.71791	0.00840915	0.185651
BICC1	0.606986	0.569134	7.71767	0.00841005	0.185651
CREBZF	-0.252056	5.47531	7.71211	0.0084316	0.185982
LINC01191	1.18655	-1.37474	7.71008	0.00843947	0.18601
POLR1E	-0.221679	4.44445	7.69928	0.00848151	0.186686
TNFRSF14-AS1	0.473666	2.34667	7.69882	0.00848331	0.186686
ABCB7	0.197542	4.76687	7.69054	0.00851568	0.18707
NOD2	0.591445	1.83201	7.68976	0.00851874	0.18707
ABCC5	-0.365881	4.27309	7.68928	0.00852062	0.18707
MMP19	0.305	8.5944	7.67774	0.008566	0.18792
SRGAP2	0.402409	7.03846	7.67544	0.00857507	0.187973
CCDC69	0.275472	4.29738	7.67075	0.00859359	0.188084
MIR5047	-0.360321	4.75683	7.66776	0.00860543	0.188084
TACC2	-0.307462	5.4443	7.66772	0.0086056	0.188084
SEMA4D	-0.307637	4.19417	7.66744	0.0086067	0.188084
LRRC45	-0.394789	4.46838	7.65984	0.00863691	0.188598
LIX1L	-0.22441	4.54476	7.65134	0.00867076	0.189142
MAFF	0.458854	5.99861	7.65023	0.0086752	0.189142
MID2	0.304297	3.17257	7.645	0.00869613	0.189452
RIPK3	0.251157	3.88745	7.62013	0.00879644	0.191247
ASAP1	0.486952	8.39291	7.619	0.00880103	0.191247
MCM3	-0.238349	7.17751	7.61734	0.00880776	0.191247
LOC105372483	-2.023	-2.30962	7.61494	0.00881753	0.191247
WSB2	0.184715	6.50414	7.61482	0.00881799	0.191247
ARID4B	0.250859	6.43166	7.61369	0.00882259	0.191247
EDN1	1.34037	-0.282904	7.61289	0.00882584	0.191247
CENPM	-0.418371	3.56135	7.60919	0.00884093	0.191427
PIWIL4	0.372032	2.61816	7.60322	0.00886531	0.191724
PTPN12	0.260111	8.36749	7.60156	0.00887213	0.191724
TEDC1	-0.501078	3.28352	7.60086	0.00887499	0.191724
BTN1A1	-3.78903	-2.99316	7.8126	0.0088962	0.191966
ALOX12	0.665175	0.990945	7.59482	0.00889976	0.191966
SLC38A5	0.240797	3.96001	7.59199	0.00891139	0.19207
CLIP4	0.265363	4.79177	7.58305	0.00894825	0.192718
SV2A	-0.487315	1.1286	7.58034	0.00895947	0.192813
MGAT1	0.224769	8.35072	7.57788	0.00896963	0.192885
PPIF	0.305589	8.89313	7.56658	0.00901661	0.193746
CPEB1-AS1	-1.8558	-2.08508	7.56258	0.00903326	0.193746
TPST2	-0.332204	6.75728	7.56131	0.00903856	0.193746
LDHAL6B	0.58466	0.855804	7.56127	0.00903873	0.193746
PLK3	0.473786	5.61387	7.56002	0.00904395	0.193746
KLHL6	0.293324	5.91539	7.55333	0.00907198	0.194199
LIN28B	-3.68592	-2.89957	7.64316	0.00908842	0.194404
LINC02657	-1.42844	-1.57352	7.54736	0.00909704	0.194441
C10orf55	-0.450822	1.59576	7.54397	0.0091113	0.194599
PTOV1-AS1	0.269583	3.86793	7.5348	0.00915002	0.195279
TLCD3B	-0.492232	0.501686	7.53193	0.00916221	0.195391
DNTTIP2	0.234418	6.18449	7.52295	0.00920033	0.196056
APCDD1	0.758967	-0.3175	7.51983	0.00921364	0.196135
POC1A	-0.292548	3.87226	7.51882	0.00921791	0.196135
RNF165	-0.729969	0.559075	7.51383	0.00923923	0.196365
ZFYVE16	0.338845	5.67396	7.51128	0.00925016	0.196365
HIVEP1	0.67638	2.67787	7.50415	0.00928075	0.196365
PASK	-0.330261	4.09556	7.50307	0.00928535	0.196365
ATG9B	-0.789971	-0.403343	7.62326	0.00929065	0.196365
TRIM31	2.38411	-0.868145	7.50085	0.00929493	0.196365
BTBD3	-0.272372	4.4234	7.5004	0.00929685	0.196365
SIGLEC14	0.411968	3.63907	7.49977	0.00929959	0.196365
C11orf95	-0.429287	3.40005	7.49855	0.00930484	0.196365
CD70	0.350738	3.11942	7.49705	0.0093113	0.196365
C21orf58	-0.365342	3.54128	7.49543	0.00931829	0.196365
MFSD3	-0.493501	4.89197	7.49535	0.00931863	0.196365
MPP5	0.255812	5.2745	7.49527	0.00931897	0.196365
ZNRF2	0.284499	3.7993	7.49149	0.00933529	0.196562
ALDH3A2	-0.225283	5.64949	7.48365	0.00936928	0.197131
C3orf52	1.6256	-0.976943	7.47327	0.00941443	0.197934
RPS6KB2	-0.313304	5.39583	7.47057	0.00942622	0.198035
GPD2	0.346115	5.64495	7.46309	0.00945897	0.19832
MYBPH	-0.369544	7.7498	7.46277	0.00946039	0.19832
ADCY10	0.690284	-0.372041	7.46126	0.00946701	0.19832
LOC100419170	0.694904	4.66402	7.46106	0.00946786	0.19832
C16orf86	-0.462166	2.20508	7.45489	0.00949498	0.198741
LMOD1	-0.863114	-0.48359	7.44936	0.00951938	0.199104
RHOT1	0.288211	5.07132	7.44632	0.00953281	0.199238
SPSB1	0.461485	7.09629	7.44212	0.00955139	0.199479
MED20	-0.239397	3.43354	7.43086	0.00960145	0.20025
PRXL2C	0.267264	3.47202	7.42977	0.00960629	0.20025
WNT5A	1.20115	0.170869	7.42904	0.00960956	0.20025
GPN3	-0.284605	4.2563	7.41834	0.00965741	0.201099
DERL1	0.209366	7.16611	7.40201	0.00973091	0.20248
GDPD1	-0.521638	1.89214	7.39969	0.0097414	0.202549
FBXO22	-0.194798	4.74049	7.395	0.00976267	0.202843
ZNF606	-0.288027	2.94826	7.38844	0.00979245	0.203312
LOC100288254	4.21555	-2.78663	7.47618	0.00980309	0.203383
CRYM-AS1	1.15107	-1.31728	7.38375	0.00981385	0.203458
TNFRSF25	0.843724	-0.321223	7.37999	0.00983102	0.20361
OSGEP	-0.30873	4.72527	7.37899	0.00983558	0.20361
UBAP1	0.224787	6.0923	7.37509	0.00985342	0.203704
LINC00945	2.86681	-2.53137	7.37484	0.00985456	0.203704
KRT15	-0.537395	1.77725	7.37092	0.00987256	0.203927
NR2C2AP	-0.343495	3.18398	7.36582	0.009896	0.204262
KMT5A	-0.192185	5.0307	7.36271	0.00991034	0.204409
MOCS2	-0.260962	4.32528	7.35581	0.00994217	0.204916
FBXL15	-0.478559	3.97752	7.34487	0.00999295	0.205813
AMY2B	-0.386565	3.25254	7.32862	0.0100688	0.207224
HDAC1	-0.163648	6.55422	7.32316	0.0100945	0.207601
ZNF295-AS1	-1.08598	-1.07519	7.31654	0.0101256	0.20809
MICALL2	-0.277742	4.50031	7.30808	0.0101656	0.208659
TRIP4	0.212437	4.77294	7.30668	0.0101722	0.208659
JAZF1	-0.386335	2.30152	7.30561	0.0101773	0.208659
CCR5	1.05624	-0.418829	7.30445	0.0101828	0.208659
RAB4A	-0.238948	6.1009	7.29947	0.0102065	0.208906
STK19	-0.382294	6.53424	7.2988	0.0102097	0.208906
ARHGAP33	-0.467871	2.88367	7.29396	0.0102327	0.209227
LRTM2	-0.955222	-1.03542	7.28409	0.0102799	0.21004
TRPM8	0.195497	6.42	7.27312	0.0103327	0.210966
MROH5	-1.67535	-1.04101	7.26945	0.0103504	0.211175
SNORA73A	-1.18899	-1.29862	7.26383	0.0103776	0.211577
ARL5B	0.375218	4.59514	7.26003	0.010396	0.211799
FEN1	-0.347993	5.73999	7.25145	0.0104377	0.212497
GNA13	0.269352	7.72714	7.24744	0.0104573	0.212725
LAMP1	0.194343	8.1123	7.24607	0.010464	0.212725
ZNF750	-3.068	-2.82331	7.24314	0.0104783	0.212863
PIGQ	-0.262867	5.44627	7.23397	0.0105233	0.213623
LOC101928336	3.76426	-2.93945	7.42634	0.010551	0.2139
JAK2	0.334586	5.18102	7.22813	0.0105521	0.2139
GPR155	0.307213	3.21177	7.22291	0.0105778	0.214192
FCSK	-0.298079	3.74452	7.22215	0.0105816	0.214192
USP35	-0.33039	2.99005	7.21975	0.0105934	0.214278
RAP2B	-0.248235	5.99658	7.2089	0.0106473	0.215214
MVP	0.241304	7.51767	7.20262	0.0106786	0.215558
CTNNBIP1	-0.468374	3.6806	7.20243	0.0106795	0.215558
FRRS1	0.264396	3.94491	7.2	0.0106917	0.215589
MANBA	0.191235	6.27155	7.19907	0.0106963	0.215589
KCNJ2-AS1	-0.667746	-0.0759477	7.19641	0.0107097	0.215703
RAB40B	-0.31097	3.2973	7.19206	0.0107315	0.215989
ZSCAN16	-3.50239	-2.83584	7.27272	0.0107567	0.216342
FRMD4A	0.319886	7.63433	7.18512	0.0107664	0.216384
POGLUT1	0.233839	4.56083	7.18212	0.0107815	0.216436
UVRAG	0.253901	4.17984	7.18157	0.0107843	0.216436
CMKLR1	-0.34941	2.7303	7.17812	0.0108017	0.216632
CHST15	0.441819	7.54531	7.17629	0.010811	0.216664
ANKH	-0.248911	5.7226	7.16942	0.0108458	0.217159
HPSE	0.490871	2.97242	7.16839	0.010851	0.217159
SPATS1	1.19777	-0.730233	7.16171	0.010885	0.217685
USP28	0.352557	3.58238	7.15903	0.0108987	0.217804
MIS18A	-0.381494	3.14109	7.1534	0.0109275	0.218166
LOC221946	-2.6958	-2.42406	7.15247	0.0109322	0.218166
HNRNPA1	-0.177969	9.12332	7.14258	0.010983	0.219025
RNASE4	0.413358	1.95369	7.13176	0.0110388	0.219983
ZCCHC24	-0.208568	4.88282	7.13022	0.0110468	0.219987
TAF5	-0.223747	3.50678	7.11384	0.011132	0.221528
TNIP1	0.335049	6.58553	7.1094	0.0111552	0.221834
PLEKHA6	-1.01557	-0.609099	7.10283	0.0111896	0.222286
TMEM221	-0.976854	-0.844072	7.10142	0.011197	0.222286
NME2	0.355071	4.83122	7.09932	0.0112081	0.222286
LINC02273	-0.776375	-0.217541	7.09907	0.0112094	0.222286
DBP	-0.452305	2.22686	7.09278	0.0112425	0.222787
TMC8	-0.502011	2.60629	7.08867	0.0112643	0.223061
TRIP12	0.359083	8.26288	7.07726	0.0113248	0.223918
HPDL	-0.670039	-0.351685	7.07724	0.0113249	0.223918
PRSS36	-0.400101	1.88101	7.07367	0.0113439	0.223918
BMT2	0.335259	2.85073	7.07284	0.0113483	0.223918
TNPO1	0.308908	8.35189	7.07189	0.0113534	0.223918
BTG2	0.297691	8.22964	7.07158	0.0113551	0.223918
CBLN3	0.429049	2.30171	7.06911	0.0113682	0.224022
MUC1	0.624852	1.9572	7.05591	0.0114389	0.225127
NFRKB	0.217865	4.61702	7.05567	0.0114402	0.225127
CPAMD8	-0.569261	0.624988	7.05041	0.0114686	0.225528
LOC102724238	-0.93791	0.0595184	7.04502	0.0114976	0.225942
SEPTIN7-AS1	-0.646186	-0.128864	7.04185	0.0115148	0.226036
SGMS1	0.252365	3.65485	7.041	0.0115194	0.226036
ERO1B	0.227203	4.85993	7.03955	0.0115273	0.226036
PICART1	-0.958633	-0.192143	7.03824	0.0115344	0.226036
THOP1	-0.271746	5.78317	7.03662	0.0115432	0.226051
WDR77	-0.254306	6.58841	7.03361	0.0115595	0.226214
HCK	0.442337	4.65277	7.02494	0.0116068	0.22682
PPP2R2D	-0.265388	5.05225	7.02301	0.0116173	0.22682
RAB35	0.21458	5.85674	7.02152	0.0116255	0.22682
SEMA6B	0.395471	3.23278	7.02142	0.011626	0.22682
DAB2	0.305473	7.77276	7.02059	0.0116306	0.22682
RACGAP1	-0.250602	4.75409	7.00754	0.0117022	0.227974
RAB17	-0.57481	1.89543	7.00688	0.0117058	0.227974
CYP2R1	-0.35681	2.37407	7.00534	0.0117143	0.227982
DCAF5	0.288391	5.74182	7.00173	0.0117343	0.228213
LINC02574	1.2599	-1.07075	6.99979	0.011745	0.228264
MFN1	0.213218	5.45749	6.99594	0.0117663	0.228522
ZNF207	0.246607	7.44595	6.99279	0.0117838	0.228704
CPM	0.282093	4.19569	6.9887	0.0118065	0.228848
NDUFS2	-0.271004	7.22137	6.98854	0.0118074	0.228848
NFATC4	1.74484	-1.83938	6.98692	0.0118164	0.228866
PPARA	0.399555	3.97214	6.98362	0.0118348	0.229065
ARHGAP21	0.399423	5.38782	6.97948	0.0118579	0.229355
ING5	-0.292519	4.55298	6.97666	0.0118737	0.229503
NALT1	-0.753138	0.285656	6.96378	0.011946	0.230678
UBE2E2	0.291118	4.61269	6.96293	0.0119508	0.230678
PRSS8	-3.44946	-2.91199	7.03786	0.0119835	0.23112
LOC729870	-3.46818	-2.93826	7.03668	0.01199	0.23112
RFC4	-0.322318	4.85678	6.95335	0.0120049	0.231153
ATP11A-AS1	3.59351	-2.82192	7.03342	0.0120081	0.231153
ERCC6L	-0.396052	2.71366	6.95016	0.012023	0.231193
PLD4	-0.312416	6.78877	6.9481	0.0120347	0.231193
LRRC20	-0.352604	1.6867	6.94809	0.0120347	0.231193
SPN	-0.223823	7.50907	6.9375	0.012095	0.232194
MIR25	-1.14068	-1.20678	6.92929	0.012142	0.232711
PCDHAC2	0.640789	1.90393	6.92796	0.0121496	0.232711
KRT80	-0.8869	0.0381639	6.92719	0.012154	0.232711
AEBP1	-3.46118	-3.03561	7.00616	0.0121603	0.232711
ATP6V1C1	0.176678	7.43999	6.92514	0.0121658	0.232711
TGFBR2	-0.282711	6.04191	6.92321	0.0121769	0.232711
SNORD44	-1.23578	-1.68089	6.92275	0.0121795	0.232711
CEMIP2	-0.384277	5.08431	6.9209	0.0121902	0.232757
TMEM150C	0.448201	1.61359	6.91699	0.0122127	0.23303
TMC6	-0.231907	6.88229	6.91556	0.0122209	0.23303
TMEM33	0.198524	6.53959	6.91255	0.0122383	0.233204
ZCCHC8	0.244308	4.19601	6.91038	0.0122509	0.233286
NPRL2	-0.305558	3.37826	6.90869	0.0122606	0.233315
FXYD6	1.26629	-1.29956	6.90652	0.0122732	0.233397
HES6	-0.504875	3.27763	6.90048	0.0123083	0.233907
OTUD4	0.355679	6.98524	6.89519	0.0123391	0.234335
DDX52	0.176989	6.46736	6.88933	0.0123733	0.234773
FBXO24	-0.915982	-0.952651	6.88841	0.0123787	0.234773
TUBA8	-0.405262	4.46341	6.8867	0.0123887	0.234805
IFRD2	-0.318994	5.08622	6.8745	0.0124604	0.236005
GALNT6	0.156494	6.42663	6.87287	0.01247	0.236029
CDYL	0.221506	6.19934	6.86817	0.0124978	0.236393
MMP23A	-0.7556	-0.130288	6.86678	0.012506	0.236393
TDP2	0.223333	5.42043	6.86293	0.0125288	0.23658
UHRF1	-0.295349	5.41654	6.86174	0.0125358	0.23658
MIR3198-1	-3.42131	-2.96458	7.04078	0.012541	0.23658
CYB5D2	-0.357679	2.86964	6.85877	0.0125535	0.236615
ARVCF	-0.498493	1.18447	6.85652	0.0125668	0.236615
ESCO1	0.199574	4.8028	6.85634	0.0125679	0.236615
GLRX	0.354954	6.48097	6.84237	0.0126513	0.237901
MELTF-AS1	-0.368905	2.0199	6.84207	0.0126531	0.237901
CPNE1	-0.169304	6.43067	6.8397	0.0126673	0.23801
FAM155B	-0.986558	-0.949753	6.83748	0.0126806	0.238102
NR2F6	-0.314539	4.94449	6.83479	0.0126968	0.238108
PELI1	0.345984	3.37694	6.83463	0.0126978	0.238108
PCDHB3	-0.54549	0.655542	6.83184	0.0127145	0.238265
CDC14A	0.337446	2.74516	6.82705	0.0127434	0.238582
FAM178B	-2.38303	-2.3182	6.82624	0.0127483	0.238582
PEX6	-0.253187	5.10076	6.82326	0.0127664	0.238734
CGAS	0.25172	4.59153	6.8221	0.0127734	0.238734
FBXO9	-0.191462	6.24453	6.82032	0.0127842	0.238778
PRMT6	-0.206921	5.69491	6.81411	0.0128218	0.239324
SLC22A15	0.386077	4.8503	6.81272	0.0128303	0.239324
DYRK2	0.225747	4.9086	6.80693	0.0128655	0.239708
CDCA5	-0.281677	4.90515	6.80655	0.0128678	0.239708
LINC00968	0.84523	0.264251	6.80119	0.0129006	0.239982
GOLGA5	0.236128	5.66329	6.80043	0.0129053	0.239982
PPP1R15A	0.343438	7.00412	6.79998	0.012908	0.239982
SCO2	0.410711	1.43378	6.78904	0.0129751	0.241072
ZBTB33	0.316636	5.4851	6.78255	0.0130151	0.241656
NFATC2	-0.449599	2.56729	6.78084	0.0130257	0.241694
RCC1	-0.203518	4.84373	6.77386	0.013069	0.242337
LOC102724511	-0.46337	1.62862	6.77171	0.0130823	0.242398
DES	1.08108	-0.64719	6.77056	0.0130894	0.242398
GCLC	0.296756	6.62472	6.76459	0.0131266	0.242928
SLC39A4	-0.463217	4.99839	6.76214	0.0131418	0.243022
CUL2	0.212583	5.75406	6.76021	0.0131539	0.243022
CETN3	-0.399972	3.67828	6.75842	0.0131651	0.243022
LCP2	0.315092	6.23034	6.75827	0.0131661	0.243022
SBNO2	0.324488	7.62208	6.75378	0.0131941	0.243362
SH3GLB1	0.196826	7.53155	6.75135	0.0132094	0.243362
RSBN1L	0.261402	4.39128	6.7512	0.0132103	0.243362
TTC30B	0.290421	2.92496	6.74717	0.0132357	0.243558
NPC1L1	-4.00154	-2.38769	6.82188	0.0132457	0.243558
BIRC5	-0.378054	5.60851	6.74508	0.0132488	0.243558
ZNF696	-0.255165	3.08039	6.74403	0.0132554	0.243558
TNFAIP8L3	-0.247079	7.29708	6.74038	0.0132784	0.243735
PLA2G15	-0.24442	6.99911	6.73977	0.0132823	0.243735
OR1F1	0.624881	0.136158	6.73601	0.013306	0.244013
LOC105374297	-0.854949	2.76558	6.73066	0.0133399	0.244359
FRS2	0.306626	3.84526	6.7303	0.0133422	0.244359
MST1	-0.375058	2.76061	6.72839	0.0133543	0.244423
NPNT	3.63214	-3.0343	6.79179	0.0134326	0.245676
RUBCNL	-0.172314	7.09735	6.71491	0.0134402	0.245676
M6PR	0.206367	6.95863	6.71191	0.0134593	0.24583
C1orf100	1.68978	-1.45792	6.71088	0.0134659	0.24583
DTX2	0.224272	5.45516	6.70856	0.0134809	0.245943
ERBIN	0.360411	6.90504	6.70219	0.0135218	0.24646
MECP2	0.193045	5.87436	6.70143	0.0135266	0.24646
HBP1	0.290439	5.22446	6.69984	0.0135369	0.246488
EAF1	0.232402	6.01296	6.69057	0.0135968	0.247419
SPATC1L	-0.332669	5.24796	6.68678	0.0136213	0.247421
BCL2L12	-0.348238	4.3712	6.68672	0.0136217	0.247421
FCHO1	-0.231674	4.2984	6.68517	0.0136318	0.247421
RAB8A	0.225977	6.66169	6.68387	0.0136402	0.247421
ARRDC3	0.297004	5.05908	6.68347	0.0136428	0.247421
SLC20A1	-0.221454	10.0816	6.68145	0.0136559	0.247421
WIPI1	0.332522	5.02499	6.68111	0.0136581	0.247421
ADA2	0.508444	3.73419	6.67744	0.013682	0.247696
AGPAT5	-0.191678	5.62851	6.67463	0.0137003	0.247868
NOD1	0.369792	2.16668	6.67284	0.013712	0.247921
VLDLR	-0.3559	2.68925	6.66848	0.0137406	0.248172
SPAG9	0.27148	7.95718	6.66803	0.0137435	0.248172
OSBPL6	0.784779	-0.389834	6.66572	0.0137586	0.248288
JPX	-0.464149	1.74159	6.65308	0.0138417	0.249628
MED4-AS1	3.31862	-3.02123	6.87232	0.0139017	0.250549
PRKD2	0.301202	4.31173	6.64142	0.0139189	0.250566
PNPLA8	0.263192	4.99531	6.64044	0.0139254	0.250566
LOC392232	0.675097	0.300402	6.63987	0.0139292	0.250566
CCPG1	0.225905	5.09244	6.63563	0.0139574	0.250913
UHRF1BP1	0.417067	5.90323	6.63241	0.0139789	0.25114
SPNS3	-0.607756	1.65921	6.62661	0.0140176	0.251523
MAMLD1	0.469913	3.78444	6.62655	0.014018	0.251523
VASP	-0.254315	8.75818	6.62495	0.0140287	0.251556
RBP5	-0.769815	-0.368755	6.61177	0.0141172	0.252982
SNRK	0.23281	4.27111	6.6078	0.014144	0.253288
KCNJ2	-0.32268	4.07943	6.60612	0.0141554	0.253288
BTK	0.209967	6.26867	6.60527	0.0141611	0.253288
SNX17	-0.252879	6.88577	6.59811	0.0142096	0.253995
CCDC127	-0.23977	4.55204	6.59036	0.0142623	0.254473
ITM2C	-0.277591	7.14125	6.59033	0.0142625	0.254473
CDH13	-3.27626	-3.06269	6.66332	0.0142634	0.254473
FAM76B	0.321827	3.42022	6.5812	0.0143248	0.255262
SLFN12	0.417691	2.34317	6.58109	0.0143256	0.255262
LIPG	0.502772	1.87314	6.57469	0.0143695	0.255882
LRRC69	-0.600484	0.67804	6.56464	0.0144387	0.256887
FAM86C2P	0.448968	1.33902	6.56252	0.0144534	0.256887
KCNC1	-3.38373	-2.85989	6.63432	0.0144585	0.256887
TAX1BP1	0.202199	6.7627	6.56123	0.0144623	0.256887
FAM53B	-0.268292	5.10007	6.55898	0.0144779	0.257
NHLRC3	0.227047	4.90162	6.55769	0.0144868	0.257
PLBD2	0.328861	7.21201	6.55595	0.0144989	0.257053
ANKRD19P	-0.564508	0.769937	6.54698	0.0145612	0.257996
TNIK	0.399266	5.79288	6.5452	0.0145736	0.258054
AGER	-0.402056	5.84467	6.54051	0.0146064	0.258061
FRMPD3	-2.46248	-2.65	6.5404	0.0146071	0.258061
TRAF4	-0.324507	5.03519	6.54037	0.0146074	0.258061
NUDCD1	0.197256	4.91219	6.53992	0.0146105	0.258061
SERPINB1	0.215217	4.31927	6.53662	0.0146336	0.258308
NR1H3	0.341692	4.41233	6.53206	0.0146656	0.25871
HHEX	-0.438353	2.9131	6.52503	0.0147151	0.259345
MST1L	-0.500736	1.65561	6.52435	0.0147199	0.259345
RNF157-AS1	-2.74408	-2.95191	6.59439	0.014732	0.259396
MAP3K12	-0.315101	3.51389	6.52073	0.0147453	0.25947
EIF5A2	0.275411	4.30664	6.51715	0.0147707	0.259754
LOC101928977	3.38337	-2.78713	6.57461	0.0148695	0.26133
NOL4L	-0.319136	2.97342	6.50122	0.0148839	0.26142
PTOV1-AS2	-0.425502	2.75573	6.49973	0.0148945	0.261444
TLE2	1.1124	-0.887676	6.49614	0.0149201	0.261732
LINC00882	-2.49436	-2.99239	6.49371	0.0149375	0.261874
CPQ	0.181087	6.32444	6.49129	0.0149548	0.262008
AP4B1	-0.186052	4.85445	6.49007	0.0149637	0.262008
TNK2	0.296114	5.41647	6.48203	0.0150214	0.262774
USP6NL	0.297521	3.40663	6.4814	0.015026	0.262774
MOAP1	0.181514	6.09659	6.47882	0.0150446	0.262936
GALM	0.464297	5.42924	6.4705	0.0151047	0.263824
EDNRB	0.442765	0.925967	6.45519	0.0152162	0.265593
SQSTM1	0.354559	9.8043	6.45401	0.0152248	0.265593
HUS1	0.228147	4.49238	6.44974	0.0152561	0.265974
KANK1	0.34524	6.41828	6.44622	0.0152818	0.26626
CARNS1	-0.62287	3.0583	6.43433	0.0153694	0.267373
CT45A5	4.23012	-2.71686	6.64934	0.0153711	0.267373
MXD3	-0.483504	3.07802	6.43267	0.0153817	0.267373
SNHG15	-0.450244	2.59019	6.4318	0.0153881	0.267373
HMCN2	3.64464	-2.57233	6.50107	0.015393	0.267373
LONRF2	-0.407314	3.44715	6.42793	0.0154167	0.26762
SBNO1-AS1	-1.04089	-1.12718	6.42375	0.0154477	0.267994
CUTC	-0.31115	3.00416	6.41842	0.0154874	0.268468
WHAMMP1	-0.548727	2.42962	6.41752	0.015494	0.268468
TMEM176A	0.53893	0.9672	6.41344	0.0155245	0.268831
RBBP7	-0.168127	6.61173	6.41104	0.0155424	0.268978
VPS51	-0.269462	5.30513	6.40492	0.0155882	0.269393
RHOV	0.597345	0.480875	6.40419	0.0155937	0.269393
DEFB109B	-4.21869	-2.77423	6.47341	0.015595	0.269393
LOC728554	-0.231351	6.61596	6.4	0.0156251	0.269595
CORIN	-1.01458	-0.880656	6.39815	0.0156391	0.269595
TMED5	0.196819	7.46335	6.39783	0.0156415	0.269595
CAMK1	-0.340203	8.31996	6.39738	0.0156449	0.269595
CARD6	0.285904	4.64887	6.39565	0.0156579	0.269655
PYGB	-0.218043	6.92797	6.39196	0.0156857	0.269919
FAM238C	-0.817106	-0.589435	6.39109	0.0156923	0.269919
SNHG10	-0.484537	1.77917	6.38758	0.0157188	0.270036
H2BC21	0.268127	4.94247	6.38684	0.0157244	0.270036
ANXA3	-1.12096	-1.12522	6.38562	0.0157337	0.270036
VKORC1L1	-0.155674	6.07936	6.38514	0.0157373	0.270036
PIH1D1	-0.397026	5.66663	6.37966	0.0157788	0.270585
VDAC3	-0.223193	7.1008	6.37769	0.0157938	0.270677
DXO	-0.242075	6.23482	6.37345	0.0158261	0.270971
TUSC2	-0.347066	4.94687	6.37293	0.0158301	0.270971
IP6K2	-0.178612	5.79306	6.37151	0.0158409	0.270991
PODNL1	-0.443777	1.69932	6.36374	0.0159003	0.271843
RNFT1	0.239728	5.33155	6.35463	0.0159702	0.272874
CCN2	0.824133	0.798642	6.35199	0.0159906	0.273056
KMT2E	0.342293	5.58018	6.35065	0.0160009	0.273068
METTL9	-0.209426	6.33519	6.34874	0.0160157	0.273155
OLFML1	-2.76387	-2.43485	6.34723	0.0160273	0.273189
SLC20A2	-0.200856	7.28171	6.34535	0.0160419	0.273251
NUBP2	-0.367206	4.57846	6.34426	0.0160503	0.273251
CHN2	1.22793	-0.861838	6.33153	0.0161491	0.274767
CHST14	-0.237703	4.34939	6.32537	0.0161972	0.275211
EPS8L2	-1.16238	-1.43796	6.32453	0.0162037	0.275211
PMM1	-0.477529	5.04122	6.32445	0.0162043	0.275211
SVIL-AS1	0.180532	5.0437	6.31838	0.0162519	0.275692
RBFA	-0.254109	3.4506	6.31835	0.0162521	0.275692
FAM189A2	-0.723287	-0.331377	6.31319	0.0162926	0.276212
CCNF	-0.205742	4.57268	6.30985	0.0163189	0.276493
BCAN	-0.347328	3.88451	6.30566	0.016352	0.276887
STOX2	0.403771	2.1824	6.29779	0.0164142	0.277774
PRDX1	0.19723	8.16962	6.28945	0.0164805	0.278729
CFHR1	3.62301	-2.9511	6.49321	0.0165006	0.278903
ESYT1	-0.213309	7.11492	6.28082	0.0165493	0.279559
LOC102724562	-0.428984	1.4096	6.27801	0.0165718	0.279772
SLC30A4	0.669502	1.48996	6.27501	0.0165959	0.280011
SLC2A4RG	-0.253354	6.44341	6.27202	0.0166198	0.280248
TMPRSS13	1.63177	-1.97932	6.26962	0.0166392	0.280379
GCNT3	2.18779	-2.2897	6.26859	0.0166475	0.280379
RAB31	-0.164402	9.68329	6.26424	0.0166825	0.280642
CDON	-0.393536	2.67845	6.26395	0.0166848	0.280642
ESPL1	-0.230911	4.0021	6.26198	0.0167007	0.280642
LURAP1L-AS1	-3.34582	-3.10813	6.41156	0.016721	0.280642
NOXA1	-0.540386	2.28859	6.25872	0.0167271	0.280642
CDCA4	-0.230661	4.66338	6.25831	0.0167304	0.280642
IL10	0.49278	1.83001	6.25725	0.016739	0.280642
SRSF1	-0.135967	7.92296	6.25617	0.0167477	0.280642
HNRNPA1P10	-0.205577	7.21634	6.2556	0.0167524	0.280642
GOLIM4	0.248973	6.47517	6.25435	0.0167625	0.280645
ACSL5	0.33605	7.00389	6.2526	0.0167767	0.280716
ABCA1	0.481758	8.04749	6.24968	0.0168004	0.280816
SLC23A3	-0.722668	-0.227002	6.24942	0.0168025	0.280816
MSI2	0.23996	6.3313	6.24628	0.016828	0.280853
MPP1	0.162606	5.9426	6.24555	0.016834	0.280853
C16orf92	-2.3696	-2.91286	6.31179	0.0168345	0.280853
MIGA2	-0.234823	4.27287	6.23389	0.0169293	0.282046
GOLGA2P5	-0.535446	0.802013	6.23371	0.0169307	0.282046
SRSF9	-0.323022	6.53228	6.23308	0.0169359	0.282046
IL21R-AS1	-3.5505	-2.89761	6.37923	0.0169733	0.282501
MTG1	-0.3453	3.92496	6.22492	0.0170029	0.282829
USP49	0.377487	3.50782	6.22341	0.0170154	0.28287
RCCD1	-0.297469	4.29819	6.21917	0.0170503	0.283192
ARHGAP25	0.199732	5.50186	6.21863	0.0170548	0.283192
KLK1	0.845701	-0.239425	6.21246	0.0171058	0.283555
PDXP	-0.278412	4.2532	6.21223	0.0171078	0.283555
HJURP	-0.28115	4.6005	6.21152	0.0171136	0.283555
RERE	0.388999	3.83332	6.21114	0.0171168	0.283555
RAB43	0.577871	1.62897	6.20504	0.0171675	0.284146
DEF8	-0.190161	5.53688	6.20443	0.0171726	0.284146
MITF	0.261091	5.89377	6.18987	0.0172941	0.285663
NCK1-DT	-0.483707	2.1983	6.18985	0.0172943	0.285663
FAM87A	-2.59749	-2.6483	6.18983	0.0172945	0.285663
ZNF230	0.31174	2.4917	6.18829	0.0173075	0.285709
CTXN1	-0.647817	1.97317	6.18673	0.0173205	0.285745
FHAD1	0.841104	-0.229178	6.18451	0.0173391	0.285745
LTC4S	-0.634319	2.23599	6.18442	0.0173399	0.285745
CCDC150	-0.416438	1.64539	6.17921	0.0173838	0.286163
CACNA1A	0.378322	1.98991	6.1767	0.017405	0.286163
GPRC5B	1.05946	-1.26007	6.17665	0.0174054	0.286163
CALD1	1.27503	-1.79828	6.17661	0.0174058	0.286163
TSPAN14	-0.204753	5.75818	6.17055	0.017457	0.286735
RHBDL1	-0.418137	2.10797	6.1701	0.0174608	0.286735
PGM5	1.14664	-1.23801	6.16324	0.017519	0.287463
NAPRT	-0.355427	7.50433	6.16248	0.0175255	0.287463
PPID	0.176293	5.26834	6.15897	0.0175554	0.287786
TMSB15B	-0.632706	0.835878	6.15752	0.0175677	0.287821
LARGE2	3.42973	-3.02086	6.30194	0.0175937	0.28808
STX3	0.188344	5.75275	6.14524	0.0176728	0.288878
GBA	0.154975	8.61385	6.14397	0.0176837	0.288878
PRPF19	-0.176665	6.04551	6.14393	0.0176841	0.288878
PTTG1IP	-0.187245	7.89324	6.14341	0.0176886	0.288878
GIHCG	-0.465395	2.31349	6.14283	0.0176935	0.288878
WNT5B	-0.490378	2.2631	6.13337	0.017775	0.290041
DPH2	-0.284657	4.97095	6.13059	0.017799	0.290266
ATP6V1B2	0.209626	8.9863	6.12297	0.0178651	0.291175
TFAP2C	0.341323	2.57462	6.11612	0.0179247	0.291851
USF1	0.226342	5.76662	6.11554	0.0179297	0.291851
TAB2	0.254438	8.03801	6.11465	0.0179375	0.291851
LOC728613	0.454797	1.422	6.1081	0.0179947	0.292614
ARHGAP18	-0.159471	7.8828	6.10422	0.0180287	0.292998
RSRC1	0.277038	5.51116	6.09969	0.0180685	0.293343
SUMO1P1	-0.383054	2.46676	6.09938	0.0180712	0.293343
PLEKHJ1	-0.40813	5.49209	6.09826	0.0180811	0.293343
CNN2	-0.234788	6.68209	6.09689	0.0180931	0.29337
MCOLN2	0.450822	1.68204	6.0956	0.0181045	0.293386
UQCC3	-0.639627	2.24355	6.09289	0.0181284	0.293605
REC8	0.429251	3.41186	6.09055	0.0181491	0.293647
SNORA67	0.962038	-0.67712	6.09025	0.0181517	0.293647
COL13A1	-0.466912	2.69658	6.08442	0.0182033	0.293756
ALDH9A1	-0.159182	6.28096	6.08438	0.0182036	0.293756
SIGLEC5	0.419957	3.06078	6.08424	0.0182049	0.293756
LOC105373311	0.302163	2.69246	6.08422	0.018205	0.293756
CAV2	0.469974	1.49208	6.08337	0.0182126	0.293756
H2BC5	0.342567	2.87489	6.08184	0.0182262	0.293756
FN3KRP	-0.265817	5.4158	6.08127	0.0182312	0.293756
TNFAIP8	0.232309	5.89139	6.07675	0.0182714	0.293853
FAM216B	0.79565	2.45522	6.07628	0.0182756	0.293853
CDK5	-0.353171	5.25026	6.07498	0.0182871	0.293853
SLC9A8	0.325013	4.27037	6.07493	0.0182876	0.293853
HARS2	-0.181628	5.30472	6.07475	0.0182892	0.293853
TCEA2	-0.44823	3.68777	6.06519	0.0183746	0.295057
MAPK9	-0.158506	6.11172	6.06275	0.0183964	0.29524
PHF13	-0.250417	4.17405	6.05651	0.0184524	0.295849
C17orf75	-0.234185	3.2274	6.05619	0.0184553	0.295849
MMD	-0.329186	4.34406	6.05403	0.0184747	0.295994
SLC35E4	-0.350495	3.56046	6.04389	0.0185663	0.297291
SOSTDC1	3.50773	-3.02082	6.18344	0.0185932	0.297555
JMJD7	-0.473106	1.2986	6.0344	0.0186524	0.298289
ANKRD35	-0.314774	3.0156	6.03354	0.0186602	0.298289
RCE1	-0.267215	3.90365	6.02975	0.0186947	0.298672
DPYS	0.591437	0.561564	6.02702	0.0187197	0.298902
CTSA	0.186288	8.11712	6.0169	0.0188124	0.300136
KHK	-0.416566	1.77316	6.01604	0.0188203	0.300136
CENPT	-0.247912	5.00156	6.01511	0.0188288	0.300136
MRPL51	-0.452006	5.1547	6.01221	0.0188554	0.300315
BRAT1	-0.348106	5.11121	6.01158	0.0188613	0.300315
CENPX	-0.375809	4.74998	6.00879	0.018887	0.300555
ZBTB22	0.171414	7.05903	6.00512	0.0189208	0.300924
MANBAL	0.267067	4.25843	6.00084	0.0189605	0.301134
LAPTM4A	0.237069	7.25899	6.00061	0.0189626	0.301134
SOWAHD	0.837712	-0.0507448	6.00025	0.018966	0.301134
IFI30	0.270816	10.0559	5.99341	0.0190294	0.30182
SCAP	-0.250175	5.95272	5.99329	0.0190305	0.30182
TLR1	0.367174	5.24611	5.99146	0.0190476	0.301892
ANKRD9	-0.356881	5.0355	5.99016	0.0190597	0.301892
GSR	0.170019	6.23422	5.98936	0.0190671	0.301892
KDM1A	-0.171601	5.3259	5.98795	0.0190802	0.301931
SNRNP35	0.266801	3.44201	5.98128	0.0191425	0.302747
NUDT8	-0.609825	0.980559	5.97888	0.019165	0.302934
NAMA	0.675143	-0.109541	5.9722	0.0192277	0.303755
XK	-0.396565	2.86135	5.97086	0.0192403	0.303784
TICAM1	0.300957	4.8264	5.96861	0.0192614	0.303948
TRDN	-0.473603	2.08391	5.96495	0.0192959	0.304195
SETSIP	0.566903	0.511481	5.96467	0.0192986	0.304195
LOC730101	-0.42094	2.39149	5.9617	0.0193266	0.304438
LINC00426	3.06619	-3.1231	6.02167	0.0193356	0.304438
RBM19	0.241655	4.81747	5.95927	0.0193496	0.30449
ARL14EPL	3.5193	-2.54269	6.01771	0.0193724	0.304679
SLC35B2	-0.200056	6.04714	5.95549	0.0193855	0.304716
ABCD1	0.299166	6.53777	5.95427	0.019397	0.304728
TSPAN5	-0.256464	3.7722	5.9492	0.0194453	0.305316
TONSL	-0.224372	4.8733	5.94588	0.0194769	0.305642
LEAP2	-0.710139	-0.194819	5.94263	0.0195079	0.305958
LOC101928093	-1.87126	-2.15305	5.93575	0.0195737	0.306821
PCARE	1.57809	-2.06194	5.92783	0.0196497	0.307742
TMEM250	-0.257866	6.47348	5.92666	0.019661	0.307742
ZMAT3	-0.205544	4.56467	5.92623	0.0196651	0.307742
GRHL1	0.601279	0.252412	5.92423	0.0196844	0.307873
PITPNC1	-0.326523	2.82837	5.91868	0.019738	0.308539
LOC728743	0.405835	1.97152	5.91757	0.0197488	0.308539
DHFR	-0.22595	6.20186	5.91585	0.0197654	0.308629
STAU1	0.165509	6.94304	5.91445	0.0197789	0.308669
TXNDC12-AS1	-3.11416	-3.18477	6.04931	0.0198	0.308828
MRFAP1L1	-0.208555	5.57487	5.90579	0.019863	0.30964
B3GNT7	0.483939	1.48486	5.90205	0.0198996	0.309643
RANGAP1	-0.259877	6.50183	5.90128	0.0199071	0.309643
SPINT1-AS1	-0.584744	1.0962	5.90092	0.0199106	0.309643
ARL4D	-0.450804	3.5442	5.90048	0.0199149	0.309643
LAMTOR3	0.245018	5.58065	5.90016	0.019918	0.309643
HIP1R	-0.288786	2.88481	5.89419	0.0199764	0.310381
MIR3138	-3.33239	-3.03537	5.95196	0.0199947	0.310494
WDR62	-0.308967	3.975	5.8907	0.0200106	0.310571
POU2F2	0.324154	6.26475	5.88731	0.0200439	0.310917
TNFRSF4	-2.6022	-2.72728	5.88585	0.0200583	0.310969
TAPBPL	0.221677	4.43514	5.88247	0.0200916	0.311222
RFNG	-0.204771	4.59171	5.88196	0.0200966	0.311222
RCL1	-0.211576	4.22001	5.87893	0.0201265	0.311495
ABHD10	-0.194629	4.52104	5.87774	0.0201383	0.311495
PRPS1	-0.175531	6.36416	5.8762	0.0201534	0.311495
ZC3H3	0.365634	4.85705	5.87571	0.0201583	0.311495
VCPIP1	0.250843	5.697	5.87351	0.0201801	0.311643
MTERF2	-0.322795	1.80509	5.87252	0.0201899	0.311643
KCNT2	-3.26446	-3.1247	5.92686	0.0202381	0.311902
FSCN2	-0.977526	-0.684881	5.86718	0.0202429	0.311902
MSC-AS1	0.298051	5.53246	5.86704	0.0202443	0.311902
AHSA2P	-0.265579	5.01538	5.86638	0.0202508	0.311902
TSTD1	-2.38277	-2.61506	5.86501	0.0202645	0.311943
TMCO6	-0.295248	2.29916	5.8585	0.0203293	0.312476
KARS1	0.174735	7.03543	5.85654	0.020349	0.312476
DSTN	-0.265309	6.3075	5.85639	0.0203505	0.312476
ERP44	0.255938	6.94761	5.85456	0.0203687	0.312476
NPW	-1.82523	-1.97259	5.85411	0.0203733	0.312476
CPOX	-0.241485	4.75447	5.85394	0.020375	0.312476
PLAAT2	3.60223	-3.07758	6.08895	0.0203765	0.312476
F2RL3	-0.421731	1.61656	5.8502	0.0204124	0.312799
HPX	-1.20908	-1.17276	5.84948	0.0204196	0.312799
HORMAD1	0.819865	-0.219958	5.84797	0.0204347	0.312861
SLC25A5-AS1	-0.468562	0.0835839	5.84036	0.0205113	0.313815
GPR137B	0.184051	5.46952	5.83931	0.0205219	0.313815
MIR4785	1.14724	-1.20122	5.83765	0.0205387	0.313815
GOT1	-0.245283	3.99053	5.83737	0.0205415	0.313815
MRAS	0.246831	8.03896	5.83433	0.0205723	0.314116
SRGAP2B	0.226682	6.76978	5.82958	0.0206204	0.314407
SRFBP1	0.241704	4.14522	5.82921	0.0206241	0.314407
CA14	0.984625	-0.826994	5.82888	0.0206274	0.314407
CDIP1	-0.256931	5.07241	5.82805	0.0206358	0.314407
EFR3A	0.315451	7.59908	5.82358	0.0206812	0.314929
CD27-AS1	-0.316518	2.91527	5.82077	0.0207099	0.31507
POLR3C	0.191119	5.0552	5.82049	0.0207127	0.31507
FAM182B	-1.69299	-2.31646	5.81875	0.0207305	0.31517
STUB1	-0.263356	5.26039	5.81697	0.0207487	0.315277
LPAR1	0.303748	3.97593	5.81104	0.0208092	0.316028
DTD1	-0.334322	3.72324	5.80906	0.0208295	0.316081
PAFAH2	-0.197398	4.18142	5.80799	0.0208405	0.316081
UBR7	-0.189145	7.40903	5.80743	0.0208463	0.316081
TMEM140	0.419128	3.26767	5.80624	0.0208585	0.316096
LINC01931	3.25282	-2.95207	5.85955	0.0209065	0.316655
SPC25	-0.332131	4.78717	5.79879	0.020935	0.31686
ADGRA3	-0.209365	4.02101	5.79667	0.020957	0.31686
RAB3D	-0.289991	3.14996	5.79646	0.0209591	0.31686
NAP1L3	-0.333879	2.13743	5.79486	0.0209756	0.31686
DIXDC1	0.320427	3.46365	5.79481	0.0209761	0.31686
GGT3P	0.304398	3.42185	5.79001	0.0210257	0.31744
ZMAT5	-0.314629	3.65332	5.78072	0.0211222	0.318648
CDA	0.612179	1.39471	5.78014	0.0211283	0.318648
ZNF71	-0.240286	2.9641	5.77892	0.0211409	0.318669
MYC	0.309737	4.29863	5.76918	0.0212426	0.319784
RNF141	-0.24856	4.62685	5.76878	0.0212468	0.319784
NSUN3	0.202605	3.77	5.76859	0.0212488	0.319784
GLYCTK	-0.397585	2.13738	5.76367	0.0213005	0.32039
KCNMA1	-0.495882	2.05192	5.76156	0.0213226	0.320401
ATG12	0.221595	5.69119	5.76035	0.0213353	0.320401
LINC02255	-1.3633	-1.77665	5.75999	0.021339	0.320401
OBSL1	-0.302527	5.69781	5.75929	0.0213465	0.320401
RGPD1	0.499145	2.61334	5.75783	0.0213619	0.320462
SEMA3F-AS1	-0.559781	0.203772	5.75648	0.0213761	0.320505
LOC101927243	0.712814	0.420103	5.75255	0.0214175	0.320816
TFG	0.162644	6.77241	5.75236	0.0214195	0.320816
NMRAL2P	0.824552	-0.606929	5.74003	0.0215502	0.322431
FAM83D	-0.381659	2.44882	5.73951	0.0215558	0.322431
NRARP	-0.429891	1.8554	5.73897	0.0215615	0.322431
MALINC1	-0.742439	0.176947	5.73774	0.0215746	0.322455
ETV5	-0.281376	5.12685	5.73181	0.0216378	0.323034
CD86	0.518499	3.47784	5.73016	0.0216555	0.323034
IL2RG	0.313902	2.83216	5.72964	0.021661	0.323034
SNF8	-0.36833	6.04993	5.72948	0.0216627	0.323034
GK3P	0.478185	1.9514	5.72831	0.0216752	0.323034
C2	0.263533	8.64847	5.72637	0.021696	0.323034
ZMYND19	-0.247462	4.91183	5.72632	0.0216966	0.323034
PRH2	-2.78021	-1.75438	5.72556	0.0217046	0.323034
PXMP2	-0.379977	2.70031	5.72388	0.0217227	0.323109
NOTCH2	0.491761	8.28696	5.72296	0.0217325	0.323109
SIGMAR1	-0.171382	5.98527	5.72074	0.0217564	0.323242
PLSCR4	0.809487	-0.741386	5.71974	0.0217671	0.323242
MT1E	-0.534079	3.45871	5.71893	0.0217758	0.323242
GZMA	-3.34053	-3.20158	6.06861	0.0218724	0.324506
EFR3B	-0.387375	4.96156	5.70705	0.021904	0.324804
VAV3-AS1	0.35514	2.23672	5.69971	0.0219836	0.325729
MAPK6	0.244129	7.51796	5.69879	0.0219936	0.325729
TBK1	0.261495	5.2064	5.69811	0.0220009	0.325729
PAAF1	-0.231775	3.87209	5.68993	0.0220901	0.326761
SNHG7	-0.359944	4.26179	5.6896	0.0220938	0.326761
SLC12A7	0.545653	0.824004	5.688	0.0221112	0.326848
WIPF2	0.197802	5.35728	5.68646	0.0221281	0.326927
CDR2L	-0.36963	3.09203	5.68386	0.0221565	0.327176
ADAMTS12	1.18162	-1.35944	5.67903	0.0222096	0.327788
GPBAR1	-1.18531	-1.72815	5.67576	0.0222455	0.328148
SLC9A5	-0.389945	1.55078	5.67395	0.0222655	0.32827
BLNK	0.666947	0.547846	5.67234	0.0222832	0.32836
TSPAN6	-0.284876	3.92836	5.66928	0.022317	0.328687
PCDH9	0.418258	2.41997	5.66798	0.0223313	0.328726
P2RX6	-0.477002	1.53747	5.66532	0.0223607	0.328989
IL31RA	-0.411295	1.92213	5.6615	0.022403	0.329329
TMEM176B	0.324726	3.31747	5.66113	0.0224071	0.329329
ACKR4	0.80892	-1.01316	5.65411	0.0224851	0.330303
EHD1	0.403265	6.42457	5.6528	0.0224997	0.330346
MYBL2	-0.238594	6.36046	5.64715	0.0225628	0.3311
RMND5B	-0.199435	4.7833	5.64477	0.0225894	0.331319
SORT1	-0.251865	5.1993	5.64155	0.0226254	0.331675
KLHDC3	-0.226059	7.32933	5.63851	0.0226595	0.332003
GLMP	0.195215	6.3514	5.63471	0.0227022	0.332456
PNPLA7	-0.331584	2.72754	5.63363	0.0227143	0.332462
DDX3X	0.253758	7.96224	5.63088	0.0227454	0.332744
PCDH8	-0.642733	-0.206464	5.62776	0.0227806	0.333037
FKBP10	-1.18629	-1.25355	5.62656	0.0227942	0.333037
CHRNB4	-3.02508	-3.00637	5.68082	0.0228008	0.333037
TM9SF2	0.144805	8.07179	5.61985	0.0228701	0.333877
AK1	-0.409442	6.75861	5.6145	0.0229309	0.334518
SLC25A10	-0.273115	3.68616	5.61391	0.0229376	0.334518
RAB3GAP1	0.267286	6.16307	5.60607	0.0230269	0.335156
BMP8B	-0.228347	4.85775	5.60553	0.023033	0.335156
LOC729603	0.380904	2.97299	5.60519	0.023037	0.335156
ENTPD6	-0.171875	6.71311	5.60481	0.0230413	0.335156
LRRC10B	-0.593393	0.496053	5.60274	0.023065	0.335156
FSCN3	-1.38101	-1.96015	5.60228	0.0230702	0.335156
OGG1	-0.232645	4.54392	5.60183	0.0230754	0.335156
RTN4	-0.198476	8.48416	5.60176	0.0230762	0.335156
BRI3	0.324769	6.92904	5.59814	0.0231177	0.335384
HRH2	-0.275772	3.41332	5.59734	0.0231269	0.335384
PRICKLE1	0.673898	-0.353004	5.59666	0.0231347	0.335384
PATJ	-0.547502	1.35425	5.59626	0.0231393	0.335384
TES	-0.265662	4.01621	5.58012	0.0233255	0.337891
LDHB	-0.303526	7.92505	5.57862	0.0233428	0.337891
RIN3	0.232968	4.06423	5.57816	0.0233481	0.337891
MROH6	-0.275341	4.2339	5.57707	0.0233608	0.337901
HCG4	0.747959	1.59384	5.57248	0.0234141	0.338374
MYO10	0.33749	5.50808	5.5722	0.0234174	0.338374
CDKN2C	-0.236734	6.49012	5.57096	0.0234318	0.338409
MIR4740	-1.87387	-2.30096	5.56776	0.0234691	0.338774
SNTB1	0.18946	8.33119	5.5666	0.0234826	0.338797
DAB2IP	0.428097	1.96211	5.56099	0.0235482	0.33957
MYL4	-2.18041	-2.14581	5.55924	0.0235687	0.339692
ARFGAP3	0.192446	5.98305	5.55676	0.0235977	0.339937
HDAC3	-0.197753	6.12003	5.55088	0.0236668	0.340601
KCNQ4	0.394382	1.45677	5.55079	0.0236679	0.340601
KATNB1	-0.244133	5.11788	5.54938	0.0236846	0.340667
MAPK8IP3	-0.274077	5.34994	5.54784	0.0237026	0.340754
GGTLC3	0.507132	0.469321	5.54566	0.0237284	0.340779
SLC29A1	-0.151213	6.7574	5.54478	0.0237388	0.340779
SIT1	-0.494291	2.60204	5.54463	0.0237405	0.340779
IFT172	-0.361358	2.95435	5.543	0.0237598	0.340883
LARP4	0.258943	5.52461	5.54079	0.023786	0.341085
ZNF391	0.555029	0.499792	5.53906	0.0238064	0.341099
NR5A2	-0.516578	1.11552	5.53864	0.0238113	0.341099
PLCB2	-0.250835	8.10382	5.53764	0.0238232	0.341099
LINC02014	1.12849	-1.33791	5.53528	0.0238512	0.341328
OSBPL3	-0.197334	4.74532	5.53269	0.023882	0.341595
RNF19A	0.218816	7.02643	5.52998	0.0239142	0.341884
TARBP1	-0.186664	4.81307	5.52686	0.0239514	0.342242
MAML2	0.405377	6.41876	5.52573	0.0239648	0.342261
SH2D1B	-3.23607	-3.16952	5.64503	0.0239863	0.342395
LTB4R	-0.355869	3.39139	5.51987	0.0240348	0.342914
IL11RA	-0.312222	3.73044	5.50861	0.02417	0.344638
ATCAY	3.09893	-2.75047	5.55871	0.0242018	0.344638
MRPS30-DT	0.621773	0.22165	5.50565	0.0242057	0.344638
KCNIP3	-0.419069	1.13954	5.505	0.0242135	0.344638
CYB5R4	0.180393	6.37641	5.50321	0.0242351	0.344638
MMP25	0.4591	0.650185	5.50242	0.0242446	0.344638
ASB2	0.721468	0.667697	5.5019	0.024251	0.344638
CCDC189	-0.556664	0.562059	5.50009	0.0242728	0.344638
MAP3K14	-0.271653	4.6749	5.49995	0.0242745	0.344638
KHDRBS3	0.373361	2.0575	5.4997	0.0242775	0.344638
CSGALNACT2	0.177129	6.21319	5.4986	0.0242908	0.344654
LGALS9B	0.440403	1.69708	5.4955	0.0243284	0.344958
STK39	-0.186294	4.7006	5.4945	0.0243406	0.344958
MRVI1	-0.889154	-0.683422	5.4937	0.0243503	0.344958
EBP	-0.379441	6.04648	5.49281	0.024361	0.344958
FLJ30679	-3.20004	-2.91259	5.60895	0.0244045	0.345401
[truncated: 26,280 more rows]

## Sheet: SP110_Mtb vs SP110
Supplementary Table 3. Excel file of RNA-seq data analyzed using edgeR.
Gene	logFC	logCPM	F	PValue	FDR
USP18	1.67631	6.33242	306.597	6.41855e-20	1.81504e-15
OASL	2.14779	4.86562	288.818	1.78078e-19	2.51784e-15
IFIT5	1.6931	4.53715	249.031	2.17218e-18	1.81345e-14
HERC5	2.15387	5.12978	246.565	2.56518e-18	1.81345e-14
IFIT3	2.33014	6.96205	218.819	1.85303e-17	8.07647e-14
CXCL10	3.6735	2.83429	218.009	1.9694e-17	8.07647e-14
IFIT1	2.85183	7.12536	217.809	1.99927e-17	8.07647e-14
PLSCR1	1.36736	7.20734	209.524	3.77178e-17	1.33323e-13
TNFSF13B	2.54682	3.87712	206.263	4.87079e-17	1.5304e-13
IFIT2	2.81402	5.38607	187.282	2.31762e-16	6.55377e-13
DDX58	1.92502	6.40569	170.872	9.96915e-16	2.5628e-12
BATF2	1.61604	3.88519	168.747	1.21425e-15	2.86139e-12
RSAD2	2.83048	6.28761	163.55	1.98445e-15	4.31663e-12
CMPK2	2.54604	5.65544	158.933	3.10365e-15	6.26893e-12
IFI44	1.80624	6.1713	154.378	4.87542e-15	9.19115e-12
MX1	1.98952	5.07936	148.35	9.01292e-15	1.52996e-11
EPSTI1	1.5019	6.61781	148.154	9.19773e-15	1.52996e-11
LAP3	0.836339	7.49228	146.922	1.04556e-14	1.64258e-11
UBE2L6	0.896669	6.8969	145.345	1.23354e-14	1.8359e-11
IRF7	1.39076	6.0672	134.171	4.1543e-14	5.86154e-11
RTP4	1.7835	3.49945	133.755	4.35294e-14	5.86154e-11
IFI35	1.363	7.07172	132.669	4.92009e-14	6.32411e-11
PARP12	1.10107	5.66642	130.582	6.24016e-14	7.67214e-11
ISG15	2.64308	7.06263	129.538	7.03571e-14	8.28983e-11
SHFL	0.997767	5.35629	127.396	9.02102e-14	1.02039e-10
SDS	1.52002	5.57863	126.774	9.70172e-14	1.05517e-10
ISG20	2.40051	2.49508	125.127	1.178e-13	1.22877e-10
SOD2	1.43214	8.12026	124.854	1.21669e-13	1.22877e-10
LOC100419583	0.965499	6.61483	123.116	1.49691e-13	1.4327e-10
CLDN23	1.2223	3.73009	122.989	1.51994e-13	1.4327e-10
MARCKS	1.43979	4.39002	121.109	1.90709e-13	1.73964e-10
TRIM21	0.819701	5.71079	117.079	3.13109e-13	2.76691e-10
ODF3B	1.72887	2.3646	109.201	8.57772e-13	7.35033e-10
XAF1	1.36482	6.25274	107.575	1.0633e-12	8.84351e-10
PLEKHA4	1.16835	4.43167	105.863	1.33652e-12	1.07984e-09
OAS1	1.45977	6.91325	104.997	1.50215e-12	1.17994e-09
TRIM22	2.34652	4.87797	103.816	1.76336e-12	1.34769e-09
TNFSF10	1.8281	3.93793	102.988	1.97476e-12	1.46953e-09
IFIH1	1.40615	6.74527	102.585	2.08727e-12	1.51343e-09
AIM2	2.6412	1.71927	99.4938	3.20884e-12	2.23456e-09
IFI44L	2.62206	4.96846	99.4254	3.23987e-12	2.23456e-09
PPM1K	1.33278	3.74049	98.6036	3.63852e-12	2.44976e-09
PNPT1	1.24135	6.34172	96.962	4.5974e-12	3.02338e-09
CXCL1	2.12964	3.71109	94.6818	6.39304e-12	4.10869e-09
CCL7	1.41976	4.37913	94.269	6.79037e-12	4.26707e-09
PARP9	1.2494	7.2788	93.5499	7.54593e-12	4.63878e-09
CKB	1.21687	4.92514	88.2182	1.68092e-11	1.00517e-08
TRIM5	1.02612	4.03024	88.1209	1.70621e-11	1.00517e-08
CXCL2	2.08299	2.71797	86.8816	2.06573e-11	1.19214e-08
CXCL11	2.40592	0.835811	83.5213	3.50349e-11	1.98143e-08
MYD88	0.856157	6.67266	83.083	3.75753e-11	2.08344e-08
CNP	0.570526	7.23632	82.207	4.32506e-11	2.352e-08
TYMP	1.36689	6.59346	82.0449	4.43961e-11	2.36874e-08
IFITM3	1.38635	7.0289	80.925	5.32362e-11	2.7878e-08
BISPR	0.855466	3.89661	78.9964	7.30807e-11	3.75741e-08
TNFAIP6	2.46097	0.530248	76.483	1.1133e-10	5.62178e-08
MX2	1.9218	6.15476	76.2746	1.15333e-10	5.72171e-08
IFITM1	1.68333	5.7064	75.1017	1.40868e-10	6.86806e-08
NAPA	0.56164	7.07615	73.6288	1.81638e-10	8.7057e-08
TRIM69	1.34549	2.54662	73.1238	1.98331e-10	9.34736e-08
SP110	1.04339	5.76752	71.8855	2.46482e-10	1.14262e-07
TAP1	0.692682	10.9984	71.5563	2.61249e-10	1.19155e-07
STAT1	1.02008	9.11856	69.9631	3.4712e-10	1.54953e-07
DHX58	0.821981	4.70834	69.9061	3.50696e-10	1.54953e-07
IL4I1	0.913588	6.24035	69.1005	4.05581e-10	1.76446e-07
NCF1	0.978364	5.35466	67.5316	5.40076e-10	2.31398e-07
HERC6	1.1335	5.56314	64.3089	9.86142e-10	4.16211e-07
PARP10	0.935213	7.39122	61.5406	1.68014e-09	6.9869e-07
NADK	0.576765	6.08133	60.3697	2.11445e-09	8.66556e-07
SAT1	1.05278	8.0665	57.9785	3.41144e-09	1.37812e-06
ATF5	0.69156	7.48476	57.8867	3.47553e-09	1.38424e-06
NINJ1	0.619751	6.20674	56.813	4.32627e-09	1.69914e-06
NCF1B	1.08113	4.22849	56.7422	4.3896e-09	1.7004e-06
PTGES	2.17348	0.750105	56.6233	4.49807e-09	1.71887e-06
NCF1C	1.0705	4.63807	56.2688	4.83879e-09	1.82442e-06
APOBEC3G	0.7929	4.93143	55.1627	6.08756e-09	2.26505e-06
FBXO6	0.934143	3.06536	53.7902	8.12583e-09	2.98419e-06
SLC2A6	0.809785	4.27598	53.0229	9.56817e-09	3.45756e-06
CHMP5	0.779404	7.20997	52.9785	9.65936e-09	3.45756e-06
KYNU	1.01785	4.58728	52.3959	1.09463e-08	3.84196e-06
CCL2	1.51416	6.17385	52.371	1.1005e-08	3.84196e-06
ETV7	1.68333	1.38613	52.0322	1.18399e-08	4.08305e-06
DLG3	-0.859751	3.23077	51.8595	1.22909e-08	4.1875e-06
NRIR	2.117	1.60043	50.2237	1.75783e-08	5.9176e-06
NAGK	0.729716	5.79461	50.0386	1.83125e-08	6.09224e-06
OAS2	1.32087	7.65016	49.5134	2.05769e-08	6.76596e-06
LY6E	0.853567	10.4238	48.6126	2.5173e-08	8.1821e-06
IL32	1.49991	1.23519	48.1941	2.76657e-08	8.89013e-06
APOL1	0.646174	5.48765	47.1552	3.50437e-08	1.11057e-05
NR1H3	0.862993	4.41233	47.1177	3.53461e-08	1.11057e-05
LYSMD2	1.22201	3.92275	46.9875	3.64164e-08	1.12919e-05
TDRD7	0.723173	5.56869	46.9493	3.67372e-08	1.12919e-05
IFI16	0.889552	7.20518	46.7238	3.86916e-08	1.17647e-05
PSMB9	0.933165	9.40332	45.9791	4.59619e-08	1.38267e-05
SPRED1	-0.626082	5.65807	45.8065	4.78448e-08	1.42416e-05
TMEM62	0.568557	5.04399	45.3997	5.26083e-08	1.54286e-05
BST2	0.943245	8.43043	45.3742	5.29238e-08	1.54286e-05
CHRM3	-1.0604	1.65505	44.3627	6.71573e-08	1.93783e-05
LBH	-0.598215	6.73384	44.2741	6.85825e-08	1.95897e-05
CERK	-0.511083	5.70395	43.8142	7.65142e-08	2.16367e-05
TRIM38	0.60025	5.14981	43.2476	8.76315e-08	2.45351e-05
TWIST1	0.596313	5.05023	43.1886	8.88837e-08	2.46417e-05
IRF9	0.62591	5.95612	42.5572	1.03525e-07	2.84221e-05
EBI3	0.758975	2.90625	41.973	1.1934e-07	3.24491e-05
HLA-E	0.412197	11.055	41.4756	1.34811e-07	3.63066e-05
CXCL3	1.58725	3.99296	41.4164	1.36789e-07	3.64916e-05
CD40	0.48379	4.90071	41.1867	1.44755e-07	3.82559e-05
TMEM138	0.521669	5.14028	41.0311	1.50427e-07	3.93868e-05
TAGAP	0.819342	3.83669	40.8554	1.57115e-07	4.05355e-05
OPTN	0.517178	5.35068	40.8409	1.57681e-07	4.05355e-05
CASP1	0.866071	4.88681	40.5677	1.68751e-07	4.29906e-05
NCOA7	0.954361	5.22542	40.0349	1.92761e-07	4.86687e-05
CIR1	0.978543	5.46359	39.2953	2.32218e-07	5.8112e-05
EXOSC9	0.519071	4.86851	39.2452	2.35184e-07	5.8338e-05
MT2A	0.896931	4.6353	39.1002	2.43986e-07	5.94978e-05
STAT2	0.847607	6.61657	39.0989	2.44068e-07	5.94978e-05
LOC100996842	0.950447	2.1228	38.8405	2.60639e-07	6.29945e-05
NUPR1	1.49799	2.09237	38.0004	3.23192e-07	7.7451e-05
TRIM14	0.741713	6.72907	37.6092	3.57542e-07	8.49628e-05
ADPRS	0.571585	4.3589	37.2382	3.93685e-07	9.2772e-05
PTX3	1.23376	1.03348	37.177	4.00009e-07	9.31293e-05
APOL6	0.673508	6.50166	37.16	4.01788e-07	9.31293e-05
APOBEC3F	0.736472	3.30556	36.6892	4.54396e-07	0.000104467
LRRC8C	-0.598554	5.57585	36.3934	4.91126e-07	0.000111283
BAMBI	0.762165	3.63193	36.3873	4.91913e-07	0.000111283
SAMHD1	0.640561	7.87915	36.2295	5.12807e-07	0.000115089
SHISA5	0.488801	7.90841	35.7885	5.76323e-07	0.000128325
TRADD	0.817756	4.25371	35.7377	5.84145e-07	0.00012905
MREG	0.719616	4.09337	35.5978	6.06292e-07	0.000131986
IL15RA	0.94416	2.02205	35.5949	6.06766e-07	0.000131986
KCNQ3	-1.43632	2.25852	35.4557	6.297e-07	0.000135054
TRIM25	0.803345	6.71972	35.4376	6.32741e-07	0.000135054
SLC43A2	0.68067	5.99219	35.4231	6.35199e-07	0.000135054
TPRA1	0.52864	6.84278	35.0172	7.08121e-07	0.000149435
SLITRK2	-0.985225	1.97611	34.8278	7.45116e-07	0.000156077
BEST1	0.553657	4.20765	33.8342	9.75495e-07	0.000202831
RND3	0.700278	7.51468	33.6113	1.03684e-06	0.000213965
ENAH	-0.594739	3.82267	33.5856	1.04417e-06	0.000213965
CD83	0.60454	6.40407	33.5175	1.06385e-06	0.000216429
BCL2A1	0.9101	6.26332	33.3899	1.10178e-06	0.000220953
OGFR	0.704065	7.34496	33.368	1.10844e-06	0.000220953
SDC4	0.448429	5.47345	33.3645	1.10953e-06	0.000220953
RELB	0.715577	5.05475	33.3306	1.11991e-06	0.000221459
KMO	0.70673	2.8719	32.8614	1.27479e-06	0.00024998
TNFRSF14	0.568998	5.1591	32.8416	1.28181e-06	0.00024998
NFKBIZ	1.20636	2.50671	32.4755	1.4191e-06	0.000274857
RAB20	0.945689	2.06521	32.3701	1.46142e-06	0.00028113
PSME2	0.642473	7.29852	32.0805	1.58471e-06	0.000302787
HAS3	-0.823765	2.60057	32.0558	1.5957e-06	0.00030284
TMEM251	0.626409	6.19602	32.0221	1.61086e-06	0.000303679
RAB24	0.807091	4.56223	31.9603	1.63904e-06	0.000306946
B3GNT2	0.385574	5.78044	31.812	1.70881e-06	0.000317907
SECTM1	0.776136	3.40772	31.6265	1.80051e-06	0.000332776
ZC3H12A	0.813006	4.71425	31.5512	1.8392e-06	0.00033772
NEURL3	3.52399	-1.37942	31.4407	1.89763e-06	0.000344874
TDP2	0.477174	5.42043	31.4315	1.90255e-06	0.000344874
CCL8	1.70411	2.14911	31.309	1.96975e-06	0.00035478
CPNE2	-0.408855	7.0795	31.227	2.01613e-06	0.000360835
RGS1	0.541442	8.90035	31.1	2.09018e-06	0.000371737
IL4R	-0.391089	6.77602	30.7667	2.29864e-06	0.000405246
DPF3	-0.510067	4.36388	30.7536	2.30725e-06	0.000405246
PHACTR4	0.459687	5.34362	30.4688	2.50352e-06	0.000437004
KCNJ2	-0.733855	4.07943	30.4096	2.54648e-06	0.000441775
RILPL2	0.52443	5.18387	30.3733	2.57317e-06	0.000443684
ADORA2B	0.560456	3.69499	30.3473	2.59249e-06	0.000444305
CSPG4	-0.905236	6.10279	30.2944	2.63228e-06	0.00044586
PML	0.738248	6.0641	30.2933	2.63309e-06	0.00044586
CXCL6	0.917701	3.17053	30.1187	2.76909e-06	0.000464726
EIF2AK2	0.843327	7.29656	30.0916	2.79086e-06	0.000464726
OLIG2	0.711608	3.22922	30.0879	2.79381e-06	0.000464726
SLC25A28	0.530937	3.95666	29.9282	2.92595e-06	0.00048386
SLC9A7	-0.392973	6.17966	29.8238	3.01587e-06	0.00049583
MAP3K14	-0.637922	4.6749	29.6971	3.12891e-06	0.000511441
NCAPD3	-0.540958	5.88371	29.4077	3.40417e-06	0.000550009
GIMAP2	0.604735	3.77036	29.4034	3.4084e-06	0.000550009
PSMB8	0.910182	11.0427	29.3886	3.42321e-06	0.000550009
CSF3	2.39652	-0.305649	29.2867	3.52674e-06	0.000563442
IER3	0.789459	8.16945	29.2547	3.55988e-06	0.000565541
TRAF1	0.878061	5.06445	29.2025	3.61475e-06	0.000566617
OSGIN1	0.561812	3.6595	29.1923	3.62556e-06	0.000566617
STX11	0.588165	3.69898	29.1911	3.62677e-06	0.000566617
PTGER4	0.449766	6.21344	29.1636	3.6561e-06	0.000568062
BRI3	0.744851	6.92904	29.0811	3.74571e-06	0.000578805
RIT1	0.38573	6.15084	28.9363	3.90852e-06	0.000600681
RFX7	-0.717956	4.86328	28.6953	4.1963e-06	0.000641421
NMI	0.549239	5.72172	28.6289	4.27944e-06	0.000650613
TGFBR2	-0.578928	6.04191	28.4519	4.5097e-06	0.000681953
OLIG1	1.1278	1.0669	28.39	4.59324e-06	0.000690892
DUSP7	-0.548249	7.1314	28.2897	4.73205e-06	0.000708005
GPATCH11	-0.405979	4.90187	28.2086	4.84766e-06	0.000721485
SSB	0.402369	6.79232	28.0285	5.11494e-06	0.000757279
CEBPD	0.73557	4.25649	27.837	5.41631e-06	0.000797721
GBP4	1.13455	3.55088	27.6075	5.8024e-06	0.000850157
NDST2	-0.432183	4.96517	27.5302	5.93874e-06	0.000865647
DENND2D	0.464816	4.88373	27.5029	5.98776e-06	0.000868318
UNC93B1	0.3981	7.11204	27.474	6.04012e-06	0.000871441
ERFE	0.477901	4.09445	27.3092	6.34788e-06	0.000911195
SDCBP	0.338736	9.0695	27.2281	6.5054e-06	0.000929089
IFI6	1.00095	10.6934	27.1821	6.59658e-06	0.00092967
MIR22HG	0.444652	4.85476	27.1721	6.61644e-06	0.00092967
SP100	0.601772	7.11065	27.1705	6.61965e-06	0.00092967
SULT1C2	0.756926	1.98939	27.1511	6.65864e-06	0.00092967
NFKBIA	0.973924	6.89934	27.1348	6.6917e-06	0.00092967
TREML2	-1.1038	1.28267	27.1274	6.70672e-06	0.00092967
IFNB1	4.19283	-2.1276	27.1012	6.76014e-06	0.000932504
RBCK1	0.414339	6.35002	27.0049	6.9604e-06	0.000955467
UBTD2	0.379027	5.60836	26.9331	7.11389e-06	0.000971819
UST	-0.464454	4.57761	26.8447	7.3076e-06	0.000993482
GSDME	0.403978	4.76038	26.6646	7.71995e-06	0.00104452
HSH2D	1.62266	0.794562	26.4834	8.15961e-06	0.00109875
SDSL	1.01983	4.63438	26.4381	8.27365e-06	0.00110883
UNC5B	-0.544196	6.06313	26.388	8.4016e-06	0.00112066
RRAGD	0.429399	5.37881	26.3028	8.62416e-06	0.00114495
GBP1	0.960599	4.60931	26.1288	9.0981e-06	0.00120222
CXCL13	1.32186	1.3688	25.9646	9.57049e-06	0.00125876
TENT5C	-0.829666	1.33529	25.9415	9.639e-06	0.00126191
MYO6	-0.323103	8.17325	25.907	9.74251e-06	0.00126958
HES4	1.74635	0.935973	25.8474	9.92351e-06	0.00128715
IFI27	1.4277	4.87084	25.8329	9.96834e-06	0.00128715
LGALS9	0.464935	8.16533	25.7877	1.01086e-05	0.00129932
CARD16	0.819345	3.29414	25.7561	1.02083e-05	0.00130619
RAB9A	0.501604	4.75925	25.6655	1.04991e-05	0.00133208
CCL4L2	1.65211	2.19778	25.6637	1.05047e-05	0.00133208
SCAMP1-AS1	0.900105	1.5618	25.5848	1.07656e-05	0.00135906
PPFIBP1	-0.602612	5.86985	25.5431	1.09058e-05	0.00137064
SNN	0.542386	3.51714	25.3968	1.1414e-05	0.00142817
PRAG1	-0.703977	6.07629	25.3808	1.14713e-05	0.00142901
RNF19B	0.44391	4.43496	25.3659	1.15246e-05	0.00142936
PALD1	-0.549818	3.61481	25.2073	1.211e-05	0.0014954
HMOX1	0.545162	9.13383	24.8846	1.33996e-05	0.00164745
JAG1	-0.57062	4.17528	24.8267	1.36457e-05	0.00166399
APOL3	0.878669	2.28032	24.8253	1.36518e-05	0.00166399
TRIB2	-0.90496	2.38852	24.8039	1.37439e-05	0.00166803
PLA2G7	0.494638	4.32787	24.4174	1.55293e-05	0.00187666
B2M	0.477838	13.3229	24.2914	1.61629e-05	0.00194492
BID	0.481176	7.04905	24.2454	1.64005e-05	0.00196016
GMPR	0.754464	2.60189	24.2401	1.64283e-05	0.00196016
PRKAG2	0.441681	3.54066	24.1952	1.66649e-05	0.00198004
TMEM219	0.59069	6.85743	24.171	1.67934e-05	0.0019849
HESX1	1.32854	0.405668	24.1612	1.68462e-05	0.0019849
PPFIA4	-0.703869	4.72265	24.1345	1.699e-05	0.00199354
ABI2	-0.311008	5.93609	24.0508	1.74491e-05	0.00203895
SENP6	-0.379887	6.8122	23.9486	1.80282e-05	0.00209794
DENND2B	-0.438385	4.35104	23.8538	1.85834e-05	0.00215369
NEO1	-0.680425	4.68012	23.7966	1.89269e-05	0.00218455
ARMCX1	0.35103	5.43041	23.7091	1.94651e-05	0.00223754
TRIM2	-0.488197	5.77446	23.6217	2.00195e-05	0.00229159
METTL1	0.503883	4.30716	23.6096	2.00974e-05	0.00229159
IRF1	0.321339	6.32072	23.5284	2.06297e-05	0.00234284
GBP5	0.921861	4.50689	23.5042	2.07908e-05	0.00234779
WTAP	0.39751	6.69521	23.497	2.08393e-05	0.00234779
GBP3	0.590325	5.13836	23.4698	2.10228e-05	0.00235739
C4orf33	0.63903	3.57819	23.4597	2.10913e-05	0.00235739
DUSP10	0.482756	6.26911	23.4377	2.12413e-05	0.00236481
MSANTD3	0.566509	5.58487	23.3732	2.16881e-05	0.00239949
KLF6	0.398105	7.19372	23.3683	2.17225e-05	0.00239949
CORO2B	-0.887895	4.43246	23.2576	2.25131e-05	0.00247715
PMAIP1	0.516545	4.21209	23.1589	2.32441e-05	0.00254141
IFITM2	0.52705	5.96138	23.1546	2.32769e-05	0.00254141
IRAK2	0.777404	3.26433	23.0283	2.42505e-05	0.00263752
CD70	0.60927	3.11942	22.855	2.56567e-05	0.00277977
MPRIP	-0.51719	7.05299	22.8252	2.59076e-05	0.00279624
APOL2	0.419344	5.60035	22.7966	2.61495e-05	0.00281088
BACH2	-0.486228	3.83128	22.7858	2.6242e-05	0.00281088
NT5DC2	-0.491206	6.5931	22.7739	2.63444e-05	0.0028112
RDX	0.335865	6.89442	22.757	2.64898e-05	0.00281609
CHROMR	0.655621	3.76948	22.7442	2.6601e-05	0.00281731
ADARB1	-0.488696	5.32447	22.721	2.68036e-05	0.00282818
GCA	0.611798	3.36751	22.6087	2.78051e-05	0.00291756
CCRL2	0.466032	3.90787	22.603	2.7857e-05	0.00291756
HIVEP3	-0.789046	6.67476	22.5296	2.85355e-05	0.00297759
ACOT1	0.538384	4.99115	22.4808	2.89951e-05	0.0030105
LOC100996720	0.950995	1.96084	22.4736	2.90638e-05	0.0030105
UBE4B	-0.510917	5.68828	22.445	2.93385e-05	0.00302786
SAMD9	0.990698	6.48828	22.4252	2.95295e-05	0.0030365
GSR	0.328258	6.23422	22.3789	2.99818e-05	0.00307183
CTSB	0.298006	12.9097	22.2395	3.13885e-05	0.00320434
CSTB	0.596948	8.59791	22.2128	3.16663e-05	0.00322108
TTC3	-0.4629	6.89695	22.1864	3.19435e-05	0.00323763
ATG16L1	-0.359602	6.27577	22.0567	3.33408e-05	0.00336152
CTSS	0.305506	8.59911	22.0468	3.34501e-05	0.00336152
CYTH3	-0.524767	4.42706	22.0402	3.35225e-05	0.00336152
LOC105371763	0.648779	4.96892	22.0068	3.38954e-05	0.00338691
UBA7	0.489947	6.28379	21.8075	3.62098e-05	0.00359776
TRMT61A	0.558565	3.75835	21.8033	3.62601e-05	0.00359776
TOX2	-0.617926	3.79777	21.7709	3.66525e-05	0.00362398
ST8SIA5	-0.802262	2.83371	21.7189	3.72911e-05	0.00367428
DAPP1	0.691558	3.96274	21.6298	3.84145e-05	0.00377182
CELSR2	-0.849163	4.04741	21.6103	3.86651e-05	0.00378031
DTX3L	0.686425	6.93024	21.6023	3.87683e-05	0.00378031
ETS1	-0.461218	7.15346	21.5596	3.93238e-05	0.0038213
SMIM25	1.3269	-0.359498	21.5028	4.00765e-05	0.0038811
LRG1	0.468499	4.77565	21.4798	4.03847e-05	0.00388554
HSPA1B	0.344528	7.63868	21.4789	4.0397e-05	0.00388554
TVP23A	1.11442	0.0247089	21.4664	4.05657e-05	0.00388853
ITGA11	-0.603717	4.5721	21.4078	4.13685e-05	0.00395209
DTNA	-0.369194	5.93868	21.3772	4.1794e-05	0.00397929
PSMA3	0.617664	6.65134	21.3155	4.26668e-05	0.00404876
ABCC5	-0.619877	4.27309	21.2951	4.29596e-05	0.00406292
ADCY6	-0.705568	3.44747	21.2666	4.33717e-05	0.00408822
ACP2	0.291314	6.21818	21.2447	4.36922e-05	0.00410474
JUNB	0.510947	7.38215	21.163	4.49064e-05	0.00420485
CBR1	0.580852	4.73534	21.0818	4.61503e-05	0.00430706
HLA-B	0.43889	11.8199	21.047	4.66934e-05	0.00434341
NT5C3A	0.544635	3.99138	21.0266	4.70152e-05	0.004359
LOC101927243	1.11284	0.420103	21.0103	4.72751e-05	0.00436878
EMP3	0.548023	7.65239	20.9404	4.84012e-05	0.00445827
IQSEC1	-0.684653	6.53699	20.9239	4.86714e-05	0.00446861
GLRX	0.618472	6.48097	20.8715	4.95412e-05	0.00453374
TRIM56	0.510194	6.59645	20.8314	5.02167e-05	0.00458074
NTSR1	-0.691905	5.12569	20.796	5.08217e-05	0.00462102
ACOD1	1.0901	0.272534	20.7511	5.15992e-05	0.00467667
LILRB3	0.523771	5.73718	20.7106	5.23128e-05	0.00472621
GTF2E2	0.421128	5.47133	20.6792	5.28726e-05	0.00474987
INPP4A	-0.581653	5.16457	20.6771	5.29107e-05	0.00474987
TDO2	0.522673	9.71632	20.62	5.39453e-05	0.00482742
DYNLT1	0.751113	6.63732	20.5917	5.44654e-05	0.00485858
TRAM2	-0.576302	5.93724	20.5439	5.53565e-05	0.00490919
ST6GAL1	-0.623547	4.44524	20.5427	5.53799e-05	0.00490919
MOB3C	0.370141	3.94362	20.5205	5.57997e-05	0.00493095
DLX3	-0.571836	4.8858	20.4315	5.75148e-05	0.00506668
MRPS30	0.455893	4.85646	20.4046	5.80454e-05	0.00509754
MCRIP2	0.874911	5.78418	20.3798	5.85371e-05	0.00511547
CACNB4	-1.25904	-0.216773	20.3761	5.86114e-05	0.00511547
AMOT	-1.21709	0.683385	20.3572	5.89903e-05	0.0051327
VCL	-0.480936	7.29827	20.2808	6.05484e-05	0.00525211
CDON	-0.770276	2.67845	20.2411	6.13758e-05	0.00529337
LPAR5	-0.461194	3.69284	20.24	6.13985e-05	0.00529337
CCL5	0.585638	8.41565	20.2247	6.17213e-05	0.00530503
H1-10	0.401508	5.95767	20.2061	6.21148e-05	0.00532267
NEDD9	-0.612761	3.51409	20.1732	6.28183e-05	0.0053667
GSDMD	0.588864	7.05956	20.157	6.31687e-05	0.00538037
MRPS18C	0.626222	4.54493	20.0928	6.45724e-05	0.00548342
SLC15A3	0.415271	6.54316	20.0824	6.48042e-05	0.00548663
PTGR1	0.360941	5.4809	20.0065	6.65137e-05	0.00560392
PALLD	-0.579263	6.24229	20.0033	6.65859e-05	0.00560392
IDO1	1.5475	0.300374	19.8632	6.98719e-05	0.00586302
MEF2C	-0.466158	7.2374	19.8479	7.02409e-05	0.00587655
ASAH1	0.322139	9.50326	19.8205	7.09076e-05	0.00591482
BTG3	0.429362	5.56758	19.7871	7.17296e-05	0.00596579
GLA	0.414285	7.09799	19.7072	7.37346e-05	0.00610141
PTGFRN	-0.486566	4.5241	19.6938	7.40759e-05	0.00610141
HEIH	0.408331	4.04448	19.691	7.41471e-05	0.00610141
MMRN2	-0.451661	4.28068	19.6881	7.42233e-05	0.00610141
CDK5R1	-0.538927	3.38034	19.675	7.4558e-05	0.0061071
VGLL4	-0.522201	5.3014	19.6686	7.47244e-05	0.0061071
AP5Z1	0.360873	4.81593	19.6561	7.50488e-05	0.00611594
SHISA3	0.797049	1.81497	19.6027	7.64477e-05	0.00621204
SLC38A1	-0.423905	5.29554	19.5635	7.74913e-05	0.00627486
TRERF1	-0.5184	6.6265	19.557	7.76647e-05	0.00627486
FCGBP	-1.16028	2.92434	19.5446	7.7999e-05	0.00628392
ATP7A	-0.54943	4.54773	19.528	7.84512e-05	0.00630239
GADD45B	0.618411	3.59128	19.4916	7.94449e-05	0.00636414
HLA-C	0.511179	10.6589	19.4638	8.02164e-05	0.00639029
FAM135B	-0.745818	3.83414	19.4635	8.02233e-05	0.00639029
GPSM2	-0.465922	5.45173	19.4387	8.09168e-05	0.00642743
TMEM119	0.423212	5.15116	19.4252	8.12979e-05	0.00643961
IRF5	0.310549	5.89859	19.4136	8.16256e-05	0.00644076
RBFOX2	-0.457118	5.79162	19.4086	8.1768e-05	0.00644076
RRAGC	0.348016	5.70919	19.3675	8.29434e-05	0.0065152
MFSD2A	0.369045	7.5511	19.3304	8.40212e-05	0.00658159
PSME1	0.491509	6.99833	19.2975	8.49891e-05	0.00663901
SRGN	0.502179	8.69877	19.2319	8.69515e-05	0.00677359
CASS4	-0.511204	6.52936	19.2101	8.7615e-05	0.00680653
CCDC88C	-0.680036	4.75363	19.1861	8.83537e-05	0.00684511
ANKH	-0.410708	5.7226	19.1728	8.87638e-05	0.0068581
SORT1	-0.469367	5.1993	19.1296	9.01131e-05	0.00694137
TNFRSF10D	-0.743124	5.83373	19.1226	9.03325e-05	0.00694137
RASGRP3	0.304084	6.00023	18.9902	9.4615e-05	0.00723157
SUCNR1	-0.663216	4.78122	18.99	9.46206e-05	0.00723157
PANDAR	0.754121	1.08363	18.922	9.69037e-05	0.00737282
VSIG2	-0.628995	2.87687	18.9194	9.69902e-05	0.00737282
RPL36A	1.08719	2.57478	18.8987	9.7699e-05	0.00740679
APOC1	0.726665	7.93143	18.8672	9.87847e-05	0.00746908
SOCS6	-0.309651	5.73321	18.8537	9.92519e-05	0.00748439
SSH2	-0.649733	4.20002	18.8283	0.000100144	0.00753155
TACC2	-0.484996	5.4443	18.7756	0.000102014	0.00764966
CT75	1.39169	-0.738797	18.7661	0.000102357	0.00764966
MPND	0.522754	3.43101	18.7549	0.000102761	0.00764966
ACTR3-AS1	0.903132	0.65414	18.7539	0.000102796	0.00764966
ATP6V1D	0.384729	6.23097	18.7451	0.000103114	0.00765315
HMGN2P46	0.640995	1.54169	18.727	0.000103775	0.00768205
VEGFB	0.481592	5.26373	18.7122	0.000104317	0.00770199
BAZ1A	0.397157	7.2617	18.6931	0.000105021	0.00773384
PTPN14	-0.523708	5.41032	18.6523	0.000106541	0.0078254
LINC01578	0.685335	4.54613	18.6393	0.000107032	0.00784106
DIAPH1	-0.480288	7.38847	18.6254	0.000107558	0.00785923
WDR37	-0.389089	5.31973	18.6079	0.000108222	0.00788734
RAP1GAP2	-0.672675	2.38404	18.5894	0.00010893	0.00790884
ACOT9	0.323478	5.71416	18.5856	0.000109076	0.00790884
PRDX1	0.337931	8.16962	18.4813	0.000113171	0.00817432
CMTR1	0.472132	6.63771	18.4777	0.000113315	0.00817432
DDX60	0.556867	6.14515	18.4063	0.000116219	0.00836243
RFLNB	-0.448522	5.15534	18.3518	0.000118485	0.00849643
UXS1	0.311038	6.92799	18.3471	0.000118682	0.00849643
NIPSNAP3A	0.457816	4.63454	18.2984	0.000120749	0.00862255
DTX2	0.370115	5.45516	18.2774	0.000121654	0.00866533
GALNT10	-0.499428	5.13554	18.2049	0.000124827	0.00886902
H3-3B	0.397448	8.76921	18.181	0.000125897	0.00890352
MRPL17	0.48258	5.18735	18.1799	0.000125943	0.00890352
PSMA6	0.526441	7.58417	18.1644	0.000126642	0.00893065
TSPYL4	-0.322141	5.46746	18.1433	0.000127596	0.00897555
SRGAP1	-0.540858	3.54164	18.0745	0.000130763	0.00917544
DGKD	-0.523506	5.51598	17.9947	0.00013454	0.00941713
P2RY8	-0.409012	5.64417	17.9805	0.000135222	0.00944153
SPRY4	-0.782067	5.98056	17.9398	0.000137204	0.00955626
LOC100288175	0.52281	2.93968	17.9079	0.000138779	0.00964226
ABHD12	0.324424	7.19417	17.8729	0.000140528	0.00973983
SYNE1	-0.706641	3.4859	17.741	0.000147335	0.0101867
ACVR1B	-0.483305	5.23111	17.7328	0.000147771	0.0101919
HIP1	-0.765741	2.36023	17.707	0.000149145	0.0102616
KIF21B	-0.801894	6.50153	17.6864	0.000150253	0.0103127
MRTFB	-0.585649	5.37434	17.6242	0.00015365	0.0105203
ZNF398	-0.382877	4.0946	17.5827	0.000155964	0.0106531
CYLD	0.396902	5.29865	17.5435	0.000158185	0.0107787
RWDD3	0.70725	2.72199	17.5064	0.000160314	0.0108952
KRT80	-1.23574	0.0381639	17.5003	0.000160666	0.0108952
HSPA1A	0.453017	5.96811	17.483	0.000161671	0.0109371
LGMN	0.597821	2.48191	17.4682	0.000162538	0.010945
PCDHGA11	-0.785802	4.44645	17.4663	0.000162649	0.010945
SORL1	-0.603685	4.35812	17.4612	0.000162948	0.010945
IKZF1	-0.502695	6.14965	17.444	0.000163968	0.0109874
AHDC1	-0.527126	4.41759	17.4131	0.000165806	0.0110547
THEMIS2	0.302315	5.87293	17.4116	0.000165896	0.0110547
ZMYM3	-0.445079	5.41182	17.4074	0.000166146	0.0110547
PLAAT4	1.44469	0.123722	17.3693	0.000168454	0.011182
FAIM	0.488654	3.74405	17.3613	0.000168938	0.0111879
BIRC3	1.14586	3.57646	17.3391	0.000170303	0.0112519
N4BP1	0.402823	6.27573	17.3115	0.000172014	0.0113385
MAP4K4	-0.375122	8.6488	17.2816	0.000173889	0.0114354
KIAA0232	-0.486989	6.94038	17.2495	0.00017592	0.0115422
TSEN34	0.450489	7.28509	17.2261	0.000177425	0.0116139
LINC01914	1.23283	-0.0729505	17.2081	0.000178581	0.0116626
H1-2	0.670743	6.30098	17.1824	0.000180259	0.0117451
FKBP1B	0.838642	0.541176	17.1269	0.00018393	0.0119567
MYO5A	-0.577611	6.9963	17.0811	0.000187019	0.0121296
SKI	-0.692848	4.66479	17.0336	0.000190285	0.012272
DRAP1	0.710427	7.44108	17.0334	0.000190295	0.012272
WIPF3	-0.670294	1.96649	17.0284	0.000190642	0.012272
TNF	0.699919	5.92873	17.024	0.00019095	0.012272
SDC2	0.302483	10.04	17.0003	0.000192602	0.0123501
INKA2	-0.379735	4.11374	16.9807	0.000193986	0.0124107
IFNGR2	0.38883	8.66155	16.9431	0.000196665	0.0125537
TALDO1	0.495435	8.1109	16.9349	0.000197255	0.012563
EXOC3L1	1.24048	0.277158	16.9187	0.000198425	0.0126036
BBC3	0.461683	2.6365	16.9137	0.000198783	0.0126036
LACTB	0.331143	6.71821	16.8836	0.000200986	0.0127147
NR4A2	0.792014	1.12064	16.8586	0.000202828	0.0128026
PCLO	-0.852818	4.15871	16.8515	0.000203353	0.0128072
PARP14	0.855657	7.49601	16.824	0.000205409	0.0129079
SLC7A5	-0.402959	5.65263	16.8176	0.000205889	0.0129094
PDXK	0.415126	7.33697	16.7897	0.000208007	0.0130129
MRPL23	0.76878	6.11576	16.7837	0.000208461	0.0130129
FAM205C	0.441855	3.61511	16.7642	0.000209957	0.0130642
MAN1A1	-0.377679	7.36982	16.7563	0.000210562	0.0130642
SPN	-0.348605	7.50907	16.7493	0.000211107	0.0130642
NDRG4	0.77716	1.91275	16.746	0.000211363	0.0130642
DDIT3	0.465589	3.79141	16.743	0.000211592	0.0130642
RILP	0.593631	3.91818	16.7053	0.000214535	0.0132171
FOCAD	-0.457865	5.9194	16.6843	0.000216201	0.0132907
RANBP6	-0.305408	6.00951	16.6567	0.000218395	0.0133965
FTL	0.497035	13.779	16.6141	0.000221841	0.0135784
PWAR5	-1.34293	1.53668	16.6044	0.000222631	0.0135973
OAS3	0.911569	8.54412	16.5915	0.000223688	0.0136043
SMARCC1	-0.407055	6.57574	16.5913	0.000223708	0.0136043
ETV5	-0.485	5.12685	16.5524	0.000226933	0.0137709
FAM89A	0.425495	5.03608	16.5366	0.000228253	0.0138213
DYSF	-0.508466	3.61772	16.5234	0.000229369	0.0138592
PAIP1	0.360228	6.38065	16.5076	0.000230709	0.0139104
AGAP1	-0.440237	5.50736	16.5014	0.000231232	0.0139123
KANK2	-0.446731	6.5756	16.4845	0.000232678	0.0139696
LY6E-DT	1.76728	-0.434602	16.4747	0.00023352	0.0139854
TACC1	-0.318762	8.19363	16.4699	0.000233931	0.0139854
HSD17B14	0.607604	2.539	16.4617	0.000234637	0.0139873
E2F7	-0.572058	4.58435	16.4528	0.00023541	0.0139873
FBXL18	-0.424918	4.15624	16.4524	0.000235446	0.0139873
NECTIN1	-0.551683	3.45883	16.4007	0.000239976	0.0142095
RASA1	-0.659612	6.91208	16.3983	0.000240191	0.0142095
PPP1R13B	-0.435205	3.50136	16.387	0.000241192	0.0142389
CTSL	0.434479	12.0153	16.3793	0.000241885	0.01425
BMF	-0.334513	5.40744	16.3682	0.000242873	0.0142785
DYNC2H1	-0.695696	3.32454	16.3624	0.000243396	0.0142796
SNX33	-0.406307	4.83985	16.3476	0.000244728	0.014328
RUNX1	-0.405855	5.63807	16.3339	0.000245971	0.014371
KIAA0754	-1.34407	4.06667	16.3097	0.000248178	0.0144701
RAB13	0.497662	7.33668	16.2942	0.000249606	0.0145234
HLA-A	0.523526	11.8873	16.2839	0.000250561	0.0145482
HEBP1	0.465539	5.24928	16.2785	0.000251061	0.0145482
PKP4	-0.374968	5.75613	16.1988	0.000258588	0.0149537
TANC1	-0.425664	5.0345	16.1639	0.000261948	0.0151171
ACP5	0.444729	6.38487	16.1405	0.000264238	0.0152182
DHRSX	0.400691	6.01378	16.1326	0.000265011	0.0152317
STX1A	-0.359047	3.97462	16.1142	0.000266825	0.015279
STARD4-AS1	-1.08011	2.1919	16.1133	0.000266915	0.015279
OTOF	1.35806	-0.090015	16.0938	0.000268862	0.0153593
TSC22D3	0.386977	4.43416	16.0786	0.00027038	0.0154009
ALG5	0.426542	5.66491	16.0756	0.000270678	0.0154009
CGAS	0.383614	4.59153	16.0327	0.000275035	0.0156064
RPP21	0.770131	2.67359	16.0292	0.000275394	0.0156064
CES1	0.328593	7.26934	15.9994	0.000278463	0.0157487
SLC20A1	-0.342539	10.0816	15.9728	0.000281232	0.0158736
HTATIP2	0.382879	5.4826	15.9365	0.000285064	0.0160578
RNF130	0.37792	8.20071	15.9114	0.000287749	0.0161769
IFT74	0.499913	4.24939	15.9056	0.000288365	0.0161793
LOC100996740	0.767944	2.35758	15.8659	0.000292671	0.0163656
SYNM	-0.534256	4.79622	15.8597	0.000293354	0.0163656
CXCL9	3.61151	-2.11504	15.859	0.000293422	0.0163656
SSX2IP	-0.384533	4.10436	15.8479	0.000294643	0.0164014
DLG5	-0.677363	6.0069	15.8336	0.000296216	0.0164566
ATP6V1G1	0.434962	7.14292	15.8153	0.000298249	0.0165371
KIF2A	-0.292371	6.38052	15.7958	0.000300439	0.0166258
AIFM2	0.349361	4.93542	15.7789	0.000302342	0.0166399
TXN	0.723822	8.1701	15.7784	0.000302392	0.0166399
ZCCHC10	0.403628	4.30374	15.7779	0.000302458	0.0166399
SVIL-AS1	0.285227	5.0437	15.7529	0.00030529	0.0166735
A2M	-0.416558	9.69595	15.7474	0.000305922	0.0166735
UTRN	-0.789453	5.68146	15.7471	0.000305963	0.0166735
NEXN	1.85826	-0.483674	15.7446	0.000306242	0.0166735
CEMIP2	-0.588505	5.08431	15.742	0.000306544	0.0166735
MSC	0.491761	6.28901	15.7414	0.000306607	0.0166735
ACOT2	0.433372	5.96444	15.7358	0.00030725	0.0166764
MAD2L1BP	0.420535	5.68551	15.6969	0.000311765	0.0168891
TMEM273	0.84303	0.388022	15.6627	0.000315786	0.0170742
TAMM41	-0.494693	2.84523	15.6499	0.00031731	0.0171131
GPR157	0.595903	1.8225	15.6447	0.00031792	0.0171131
SLC12A5-AS1	0.785512	2.15112	15.6376	0.000318773	0.0171131
EEF2K	-0.472042	5.32885	15.6363	0.000318926	0.0171131
EVA1B	0.735166	2.69599	15.5919	0.000324289	0.0173679
VAV3-AS1	0.572823	2.23672	15.5578	0.000328464	0.0175582
TNFRSF9	0.788676	1.82543	15.5373	0.000331007	0.0176608
LOC730268	-0.328278	4.8859	15.5317	0.000331705	0.0176647
PDZD8	-0.492063	4.11897	15.5219	0.000332932	0.0176967
SORCS1	-0.50096	3.66662	15.5088	0.000334576	0.0177251
LINC02328	0.550684	1.95783	15.5076	0.00033472	0.0177251
ATG2B	-0.558595	4.72084	15.5004	0.000335634	0.0177403
FCHO1	-0.359277	4.2984	15.4923	0.000336653	0.017761
UBR3	-0.436777	5.76964	15.4705	0.00033943	0.0178741
BMP8B	-0.386906	4.85775	15.4473	0.000342414	0.0179756
TCEAL9	0.52205	6.14093	15.441	0.000343223	0.0179756
SNHG32	0.375937	7.64954	15.4364	0.000343818	0.0179756
RALGAPA2	-0.646048	3.70479	15.4325	0.000344328	0.0179756
CHD7	-0.406293	6.54527	15.4285	0.000344848	0.0179756
LGALS3	0.46245	8.26426	15.426	0.000345171	0.0179756
SMPD2	0.455828	4.33679	15.4171	0.000346333	0.0179776
DLG4	-0.448735	5.10177	15.4159	0.000346481	0.0179776
LINC00205	-0.41148	4.73118	15.3725	0.000352198	0.0182408
TP53I3	0.398137	4.23859	15.3598	0.000353894	0.0182839
CCN3	0.844936	0.489941	15.3566	0.000354325	0.0182839
FAM149B1	-0.409485	3.21078	15.3332	0.000357465	0.0184011
MTSS2	-0.528852	5.11849	15.33	0.000357897	0.0184011
SMARCA2	-0.415451	6.98717	15.3169	0.000359671	0.0184587
PRR5L	-0.811191	2.60338	15.3063	0.000361117	0.0184886
DNASE2	0.324226	6.20398	15.303	0.00036156	0.0184886
PDCD5	0.634455	4.87271	15.27	0.000366098	0.0186868
IGF2BP2	-0.364434	6.72095	15.2544	0.000368277	0.0187642
BLOC1S2	0.416538	5.57244	15.2374	0.000370643	0.0188491
AZI2	0.354111	4.60419	15.2329	0.000371276	0.0188491
ACO1	-0.340997	5.77543	15.2073	0.000374898	0.0189584
SLC3A2	0.364844	7.37229	15.2063	0.000375034	0.0189584
SLC39A10	-0.526048	6.04629	15.2025	0.000375579	0.0189584
PSMA4	0.483676	7.1078	15.1987	0.00037611	0.0189584
CYP2J2	0.945305	0.327262	15.1322	0.000385718	0.0194081
SEL1L3	-0.39324	4.23094	15.0978	0.000390787	0.0196282
CH17-340M24.3	0.709496	3.17396	15.0464	0.000398493	0.0199798
PHF12	-0.475813	5.08548	15.0341	0.000400357	0.0200377
CX3CR1	-0.963324	2.57241	15.0242	0.000401865	0.0200776
SEC62	0.387111	7.65372	15.0049	0.000404822	0.0201897
TICRR	-0.612653	3.32668	14.9823	0.000408313	0.0203279
HTT	-0.585221	7.68607	14.976	0.000409299	0.0203412
KIAA0586	-0.457197	4.44776	14.9465	0.00041392	0.0205036
ABCG2	0.461145	3.05427	14.9422	0.000414599	0.0205036
ELOC	0.452954	7.11949	14.9413	0.000414742	0.0205036
AKR1A1	0.530538	5.98641	14.8914	0.000422707	0.0208609
STARD10	0.643159	3.18954	14.8834	0.000423994	0.020888
ATE1	-0.318405	4.3667	14.8444	0.000430354	0.0211644
ETV1	-0.448502	3.84531	14.8294	0.000432815	0.0212485
CMKLR1	-0.519878	2.7303	14.8167	0.000434932	0.0213154
LOC103611081	-0.769366	1.26831	14.7937	0.000438769	0.0214663
MTMR12	-0.278206	5.40683	14.7772	0.000441539	0.0215645
FAM168B	-0.376606	6.89341	14.7722	0.000442383	0.0215685
CFH	1.91159	-1.22764	14.7584	0.000444732	0.0216457
IL10RB	0.35401	7.2293	14.742	0.000447532	0.0217118
FBXL15	0.67701	3.97752	14.7414	0.000447626	0.0217118
RETSAT	-0.361233	4.21797	14.7171	0.000451816	0.0218775
CAND2	-1.03017	-0.247645	14.7016	0.000454502	0.0219639
ATRN	-0.559408	5.49444	14.6978	0.000455154	0.0219639
MGAT1	0.313093	8.35072	14.6914	0.000456273	0.0219804
NUP210	-0.610727	6.96067	14.6826	0.000457814	0.0220171
SNHG6	0.692886	5.03154	14.6689	0.000460224	0.0220632
SLC20A2	-0.305697	7.28171	14.6683	0.000460333	0.0220632
NBPF3	-0.562941	2.00172	14.6424	0.000464932	0.0222391
IFI30	0.424046	10.0559	14.6387	0.000465575	0.0222391
PSMB10	0.665703	6.33422	14.6284	0.000467426	0.0222899
INPPL1	-0.430282	7.47888	14.5899	0.000474387	0.0225837
FBXO39	1.46251	0.275327	14.575	0.000477104	0.0226749
FLNB	-0.743844	6.67771	14.5646	0.00047901	0.0227272
N4BP2L1	0.385883	3.49671	14.554	0.000480958	0.0227815
DPY19L3	-0.415456	4.56163	14.5435	0.000482916	0.022835
CXorf21	0.423761	3.9146	14.5392	0.000483703	0.022835
FMC1	0.991056	0.655734	14.5311	0.00048521	0.022868
PLCB2	-0.407364	8.10382	14.524	0.000486535	0.0228923
PHKA1	-0.456827	3.53768	14.5055	0.000490018	0.0229767
LGALS9C	0.598113	2.67629	14.5015	0.000490763	0.0229767
YLPM1	-0.547766	6.02609	14.4981	0.000491409	0.0229767
ZXDB	-0.419026	3.40281	14.4931	0.000492364	0.0229767
GRM1	-1.91695	-1.59072	14.4929	0.000492393	0.0229767
LOC100310756	0.470165	4.43645	14.4882	0.000493294	0.0229808
CYCS	0.422265	7.1301	14.4767	0.000495478	0.0230204
STAT5A	0.293052	4.36671	14.4751	0.000495771	0.0230204
HSPG2	-1.28906	4.76981	14.4631	0.00049808	0.0230897
PDE4B	1.00742	1.58352	14.4543	0.000499765	0.0231299
SNHG4	-0.555322	2.61068	14.4471	0.000501163	0.0231518
ELK3	-0.334036	5.08506	14.4408	0.000502372	0.0231518
GATAD2B	-0.386163	6.03464	14.4378	0.000502945	0.0231518
PACC1	0.343174	5.15188	14.4298	0.000504496	0.0231518
PTPN21	-0.524166	3.2571	14.4267	0.000505102	0.0231518
USF1	0.348161	5.76662	14.4265	0.000505151	0.0231518
SUFU	-0.4412	4.74665	14.3831	0.000513663	0.0235038
ZBED4	-0.372893	5.16699	14.3719	0.000515898	0.023568
IDS	-0.3927	7.88876	14.3642	0.000517433	0.0235999
CBFA2T3	-0.497322	3.18171	14.2901	0.000532442	0.0242454
LSM8	0.545296	5.10191	14.2752	0.000535524	0.024339
DNAJC19	0.551437	3.78788	14.2718	0.000536219	0.024339
CINP	0.479607	5.2442	14.2515	0.000540438	0.0244549
NFKB2	0.425736	6.0109	14.2512	0.000540502	0.0244549
TYROBP	0.48239	8.71137	14.2431	0.000542196	0.0244924
AMOTL1	-0.560166	4.32982	14.2295	0.000545077	0.0245833
NOTCH1	-0.688555	6.94687	14.2092	0.000549364	0.0247268
DBI	0.630012	7.30871	14.2062	0.000550009	0.0247268
CEBPB	0.744966	7.45387	14.1996	0.000551417	0.0247508
CYB5R2	0.343139	3.18244	14.1896	0.000553552	0.0247963
HSCB	0.584521	3.19661	14.1831	0.000554952	0.0247963
RADX	-0.524301	2.77329	14.1819	0.000555214	0.0247963
ZYX	-0.308999	8.98766	14.1785	0.000555939	0.0247963
PREX1	-0.413978	6.96484	14.172	0.000557331	0.0248192
TMEM199	0.334966	5.31844	14.1317	0.00056612	0.025171
CTSD	0.251642	11.1489	14.1165	0.000569471	0.0252802
CCDC85C	-0.53467	4.15317	14.108	0.000571346	0.0253237
P2RX4	0.315315	5.92687	14.0987	0.000573401	0.025375
NFATC2	-0.698194	2.56729	14.0902	0.0005753	0.0253913
MAX	0.263888	5.52102	14.089	0.000575564	0.0253913
SYNE3	-0.53181	4.59157	14.0771	0.000578246	0.0254698
STAB1	-0.847701	2.28086	14.0664	0.000580652	0.025536
NCKAP1L	-0.309752	8.09379	14.0599	0.000582124	0.025561
SPAG7	0.401137	4.67131	14.0434	0.000585847	0.0256463
C6orf62	0.290752	6.71923	14.0405	0.000586525	0.0256463
RASGEF1B	0.564539	3.80832	14.0364	0.00058746	0.0256463
FBN2	-0.770719	4.73244	14.035	0.000587782	0.0256463
HLA-DRB1	0.411015	6.94618	14.0314	0.000588602	0.0256463
RPS6KA3	-0.436631	8.02822	14.0202	0.000591172	0.0257187
CTDSP2	-0.431141	6.35374	13.9958	0.000596808	0.0259225
ZFP62	-0.392076	3.90073	13.9895	0.000598259	0.0259225
RPS10	0.694692	4.97641	13.988	0.000598606	0.0259225
FAM53B	-0.399091	5.10007	13.9795	0.000600598	0.0259605
ATP6V0D2	0.524399	3.05063	13.973	0.000602117	0.0259605
RFWD3	-0.348425	5.61121	13.9725	0.000602238	0.0259605
ATP2B4	-0.675583	9.08277	13.9595	0.000605291	0.0260524
COX17	0.747767	4.63657	13.951	0.000607295	0.0260989
LY96	0.763741	4.67187	13.9393	0.000610081	0.0261789
IGDCC4	-0.546484	2.62799	13.9317	0.000611881	0.0262163
TNNI2	0.863501	1.33779	13.9231	0.000613927	0.0262642
PLEKHO1	0.461192	8.27615	13.911	0.000616846	0.0263127
PROCR	0.378598	4.15994	13.9099	0.000617096	0.0263127
ESPL1	-0.355975	4.0021	13.9035	0.000618643	0.0263127
HCAR3	1.8073	-1.30297	13.9003	0.000619405	0.0263127
TET3	-0.669361	5.15435	13.8925	0.0006213	0.0263127
PPP2R5D	-0.424697	6.2183	13.8888	0.000622191	0.0263127
LINC-PINT	0.58402	2.20355	13.8846	0.000623209	0.0263127
USP22	-0.318622	6.7958	13.8838	0.000623401	0.0263127
FAM168A	-0.41821	4.99932	13.8837	0.000623436	0.0263127
LYPLAL1-AS1	0.666271	4.6142	13.8775	0.000624951	0.0263374
DIP2A	-0.455386	5.28465	13.8664	0.000627658	0.026358
PPP1R14B	0.626463	6.65444	13.8658	0.000627811	0.026358
SLC44A5	-0.51984	2.20979	13.864	0.000628237	0.026358
GPRACR	-0.932919	0.661608	13.8335	0.000635768	0.0266277
GDPD5	-0.333356	5.14667	13.8273	0.000637311	0.0266277
ANKRD44	-0.458014	5.71768	13.8266	0.000637491	0.0266277
AGPAT2	0.506254	6.69567	13.8146	0.000640481	0.0267062
TMEM50A	0.309612	6.78279	13.8115	0.000641259	0.0267062
LSM2	0.4444	7.82141	13.8046	0.000642994	0.0267391
SH3RF1	-0.386874	4.76535	13.7794	0.00064936	0.0269487
CIZ1	-0.304013	6.86614	13.7743	0.000650651	0.0269487
ARID3B	-0.515346	2.86176	13.7724	0.000651129	0.0269487
LENG1	0.453543	6.53906	13.7686	0.000652089	0.0269487
TLN2	-0.667293	5.88228	13.7659	0.000652799	0.0269487
TRAPPC9	-0.334824	4.9864	13.7521	0.000656316	0.0270544
RALA	0.316393	6.1816	13.7361	0.000660455	0.0271854
PODXL	-0.539523	3.33653	13.732	0.000661495	0.0271886
CDCP1	-0.457476	6.3823	13.7115	0.000666845	0.0273687
NFKBIE	0.465681	7.07124	13.702	0.000669322	0.0274281
BORCS7	0.612779	3.77105	13.6965	0.000670769	0.0274281
ABHD2	-0.456913	8.04331	13.6948	0.000671201	0.0274281
GTPBP2	0.284851	6.70425	13.6894	0.000672636	0.0274471
AKNA	-0.6415	5.39135	13.6856	0.000673636	0.0274482
SMAD5	-0.335396	5.5429	13.6744	0.000676587	0.0275288
AGO1	-0.529701	5.20152	13.6641	0.000679341	0.0276012
ERMP1	-0.465241	7.56365	13.6553	0.000681671	0.0276561
CREM	0.351284	4.84967	13.6503	0.000683012	0.0276708
PPP1R12B	-0.544814	4.5166	13.5954	0.000697892	0.0282332
CEBPE	0.47948	4.5534	13.5845	0.00070088	0.0282619
NUDT3	-0.298366	5.82742	13.5822	0.000701513	0.0282619
SEC24C	-0.299964	6.93311	13.5819	0.0007016	0.0282619
ISCU	0.454288	6.72923	13.5727	0.000704155	0.0283099
CAD	-0.478302	5.67273	13.5703	0.000704794	0.0283099
TMA7	0.783196	7.08178	13.5585	0.000708074	0.0284013
GPX4	0.555624	8.00467	13.5491	0.000710706	0.0284665
CKAP4	0.312022	5.53739	13.4965	0.00072556	0.0290203
LMO4	0.433594	7.32734	13.4781	0.000730845	0.0291904
MICA	0.330891	5.98614	13.4686	0.000733576	0.0292106
RAI1	-0.458586	4.34391	13.4681	0.000733702	0.0292106
COA6	0.639097	5.57395	13.4656	0.000734449	0.0292106
RPL36	0.681303	6.97243	13.4584	0.000736518	0.0292253
MPLKIP	0.494202	3.7868	13.4536	0.000737931	0.0292253
RBX1	0.558442	5.7912	13.4531	0.000738074	0.0292253
NDUFA6-DT	-0.669563	2.92728	13.45	0.000738951	0.0292253
ZHX3	-0.458276	4.63642	13.4375	0.0007426	0.0293223
FAM131B	-0.671761	2.85418	13.433	0.000743943	0.0293223
ADGRA3	-0.324068	4.02101	13.431	0.000744516	0.0293223
PER2	-0.484518	4.45588	13.4149	0.000749251	0.0294678
SLC12A6	-0.53495	6.46414	13.4062	0.000751821	0.0295278
ATP5F1E	0.601349	6.40093	13.3902	0.0007566	0.0296742
GOLGA8R	-0.542774	4.79764	13.3531	0.000767765	0.0300586
CD274	0.768256	2.1016	13.3506	0.000768525	0.0300586
ERAP2	0.414135	3.62313	13.3461	0.000769862	0.0300693
LZTS1	-0.571733	2.4462	13.3416	0.000771243	0.0300701
ZNF318	-0.498207	6.30694	13.3383	0.00077226	0.0300701
GRIP2	0.903932	1.29218	13.3356	0.000773074	0.0300701
ENY2	0.477964	6.29208	13.3276	0.000775536	0.0301245
SLC30A4	0.918323	1.48996	13.3059	0.000782192	0.0302949
PRR12	-0.590104	5.25557	13.3043	0.000782689	0.0302949
ANXA1	0.298128	8.35012	13.3029	0.000783138	0.0302949
F5	-1.1147	0.500153	13.2971	0.000784921	0.0303224
SLC7A6	-0.461163	4.1116	13.281	0.000789941	0.0304431
GRINA	0.271636	8.24189	13.2802	0.000790199	0.0304431
KCNJ11	-1.23755	0.113358	13.2706	0.000793208	0.0305175
TIMM8B	0.752948	4.98777	13.2635	0.000795415	0.0305608
LOC100130992	-0.451113	3.46376	13.2542	0.000798377	0.0306034
SEC14L1	-0.547718	6.66679	13.2532	0.000798688	0.0306034
RPL38	0.6893	7.06514	13.2488	0.000800059	0.0306144
STK17B	-0.342722	5.7442	13.2185	0.000809732	0.0309427
GBP1P1	1.3577	0.113822	13.2052	0.000813993	0.0310635
PLEKHA5	-0.613647	1.98718	13.1925	0.000818124	0.0311791
ZMIZ1-AS1	0.384597	5.38858	13.1835	0.000821028	0.0312477
PPP2R3C	0.289168	5.09882	13.1784	0.000822701	0.0312693
SEC11C	0.497485	5.4546	13.1686	0.000825905	0.0312786
ZNF776	-0.369918	4.03657	13.1675	0.000826258	0.0312786
GTF2F2	0.324781	4.9948	13.1675	0.000826265	0.0312786
TRMT5	0.300196	4.75982	13.1462	0.000833277	0.0315019
VASH1	-0.508145	6.17185	13.1391	0.000835607	0.0315478
LOC730101	-0.667611	2.39149	13.1305	0.000838465	0.0315787
BATF	0.587379	4.26334	13.13	0.000838658	0.0315787
COX7B	0.666286	6.97771	13.1257	0.000840075	0.03159
SDF2L1	0.690549	5.75854	13.1183	0.000842538	0.0316405
CYSTM1	0.423373	6.34424	13.1103	0.000845235	0.0316922
SLX4	-0.706658	3.59872	13.1065	0.000846505	0.0316922
METAP1	-0.243646	6.20662	13.1042	0.000847276	0.0316922
GYS1	-0.345236	5.21949	13.0862	0.000853344	0.031877
POP5	0.603436	3.40228	13.0811	0.000855085	0.0318999
WDR6	-0.35702	6.22878	13.0732	0.000857771	0.0319579
COA4	0.488285	4.92096	13.0688	0.000859286	0.0319722
SEMA6B	0.496042	3.23278	13.0645	0.000860752	0.0319847
H3C4	0.724539	1.47298	13.0558	0.000863723	0.032053
BCOR	-0.440463	6.15224	13.0505	0.000865549	0.0320786
EPS8	-0.306933	4.94925	13.0456	0.000867235	0.0320991
ST20	1.09202	2.62674	13.0259	0.000874069	0.0323097
PNPLA1	0.970885	0.473592	13.021	0.000875785	0.0323309
UBC	0.344762	12.4621	13.0112	0.000879203	0.0323607
FOXN3-AS1	1.19927	0.305415	13.0083	0.000880211	0.0323607
ADAM19	-0.666241	1.8436	13.0064	0.000880863	0.0323607
ATF4	0.281629	7.39917	13.0008	0.000882837	0.0323607
HRH2	-0.43158	3.41332	12.9998	0.000883183	0.0323607
EVPLL	4.10787	-2.73799	13.2534	0.00088375	0.0323607
RPS21	0.831946	6.54579	12.9958	0.000884604	0.0323607
NISCH	-0.423557	6.57238	12.967	0.000894824	0.0326716
SEC61G	0.662795	4.85647	12.9653	0.000895413	0.0326716
LRP6	-0.51612	3.14351	12.9379	0.000905251	0.0329864
ERRFI1	-0.777776	1.24852	12.9348	0.000906373	0.0329864
LAMTOR5	0.569676	7.8681	12.9309	0.000907778	0.032995
NDUFS4	0.565371	5.09765	12.9254	0.00090978	0.0330065
H3-5	0.327289	4.06929	12.9219	0.000911045	0.0330065
PUM2	-0.391981	6.97864	12.9163	0.000913066	0.0330065
RETREG1	0.503521	1.98806	12.9141	0.000913898	0.0330065
CBX1	-0.241929	5.92498	12.914	0.00091393	0.0330065
FUOM	0.693679	4.42922	12.91	0.000915382	0.0330168
MAP3K1	-0.570509	4.46503	12.9037	0.000917696	0.0330581
RNF103-CHMP3	-3.0334	-2.24458	12.8989	0.000919451	0.0330713
ATP5ME	0.876236	6.13131	12.8963	0.000920401	0.0330713
CIAO2A	0.485478	6.74553	12.8753	0.00092813	0.0333067
SYNGR2	0.326048	7.07609	12.867	0.000931222	0.0333413
CAPN5	-0.592528	2.20991	12.8664	0.000931454	0.0333413
CEP97	-0.488805	3.36453	12.8593	0.000934111	0.0333722
RAG1	-1.35685	-0.309113	12.8549	0.000935729	0.0333722
FRG1CP	0.468599	3.83346	12.8515	0.000937026	0.0333722
HMGN5	0.69478	4.0023	12.8514	0.000937037	0.0333722
AGAP2-AS1	0.548409	1.54454	12.8181	0.000949591	0.0337701
THAP3	0.521931	3.00302	12.8155	0.000950598	0.0337701
ELP1	-0.389531	5.53479	12.8097	0.000952792	0.0338056
ZNF473	-0.333143	3.71558	12.8007	0.000956252	0.0338681
SWSAP1	0.682163	1.47017	12.7982	0.000957205	0.0338681
IFI27L1	0.662119	4.49968	12.7941	0.000958754	0.0338681
POFUT1	-0.301596	5.62604	12.7926	0.000959345	0.0338681
SYVN1	-0.3003	5.6167	12.7816	0.000963586	0.0339551
BLVRB	0.499303	5.10524	12.7799	0.00096421	0.0339551
PCDHGC3	-0.787313	6.84482	12.7764	0.000965597	0.0339616
CHCHD10	0.566392	7.32651	12.7566	0.000973268	0.0341804
PRPF8	-0.531306	8.35546	12.7537	0.000974383	0.0341804
POR	0.216653	6.10054	12.7489	0.000976264	0.0341804
GAPVD1	-0.346479	6.38253	12.7467	0.000977121	0.0341804
CHD6	-0.613844	4.52722	12.7448	0.000977859	0.0341804
TCF20	-0.48873	6.56116	12.7416	0.000979144	0.034183
RAB32	0.480279	5.1889	12.731	0.000983292	0.0342467
FRG1	0.53009	6.62894	12.7308	0.00098339	0.0342467
GSTO1	0.643375	8.06138	12.7179	0.000988455	0.0343807
SMIM27	0.72173	1.63276	12.6686	0.00100822	0.0349785
FBXO46	-0.325	3.89855	12.6663	0.00100914	0.0349785
ACACA	-0.638672	6.53394	12.6606	0.00101146	0.0349785
ARHGAP35	-0.537438	6.30849	12.659	0.00101211	0.0349785
FOXJ3	-0.366114	6.67135	12.6577	0.00101262	0.0349785
DICER1	-0.511097	6.04747	12.6566	0.00101306	0.0349785
BCYRN1	1.04033	5.70092	12.6459	0.00101743	0.0350866
C19orf81	1.01034	1.6258	12.6359	0.00102154	0.0351852
HELZ2	0.814316	7.2893	12.6202	0.00102799	0.0353644
SOGA1	-0.721589	5.5188	12.6077	0.00103316	0.0354335
NDUFS6	0.673562	5.75994	12.6066	0.00103363	0.0354335
BAG1	0.509362	5.78475	12.6063	0.00103376	0.0354335
WDFY1	0.228707	6.49681	12.6001	0.00103635	0.0354794
ATF7	-0.439298	4.14544	12.5956	0.00103822	0.0354891
SQSTM1	0.494577	9.8043	12.5934	0.00103914	0.0354891
CD163L1	0.396326	3.95509	12.5832	0.00104341	0.0355618
ATP5MD	0.715698	6.40575	12.5816	0.00104405	0.0355618
LRRC8B	-0.533344	4.60279	12.5765	0.00104621	0.0355618
ECE1	-0.506204	3.77993	12.5763	0.00104631	0.0355618
IFFO2	-0.469975	3.96553	12.5606	0.00105292	0.0357437
AR	-0.439841	4.82244	12.5531	0.00105612	0.0358094
PBDC1	0.570469	5.57549	12.5438	0.00106006	0.0358998
PCDHGC5	-0.747211	4.14053	12.5362	0.00106332	0.0359279
OXCT1	-0.424018	3.60451	12.5359	0.00106343	0.0359279
LAMTOR2	0.543261	6.0775	12.5267	0.0010674	0.0359354
CYFIP2	-0.623539	2.01049	12.5219	0.00106946	0.0359354
GOLGA8N	-0.374996	6.02772	12.521	0.00106984	0.0359354
TMEM126A	0.457429	4.40361	12.518	0.00107114	0.0359354
ADGRL2	-0.426004	6.73794	12.5162	0.0010719	0.0359354
APOO	0.419821	4.16366	12.5146	0.00107261	0.0359354
RPS19	0.738447	8.12373	12.5141	0.00107282	0.0359354
TNFRSF21	-0.432961	7.02186	12.5118	0.00107382	0.0359354
C1S	1.4306	-0.688869	12.505	0.00107675	0.0359548
ERICH1	0.293049	4.6551	12.5039	0.00107725	0.0359548
SHOX2	0.27724	6.90383	12.5017	0.00107821	0.0359548
PACS1	-0.511556	4.98945	12.4866	0.00108478	0.0361219
PLA2G4C	0.310983	5.23933	12.4832	0.00108625	0.0361219
CALR	0.255154	10.9344	12.4785	0.00108832	0.0361219
NDUFA9	0.396165	5.1511	12.4785	0.00108833	0.0361219
APOE	0.628842	9.18193	12.4734	0.00109057	0.0361448
MAP3K5	-0.381774	4.72239	12.4677	0.00109308	0.0361448
FKBPL	0.462154	4.96362	12.4667	0.0010935	0.0361448
CPT1A	-0.256279	5.90596	12.4653	0.00109413	0.0361448
SLC6A7	0.672485	1.93121	12.4565	0.00109803	0.0361989
RPL35	0.632661	7.94376	12.4517	0.00110017	0.0361989
CTSK	0.384562	4.81453	12.4464	0.00110252	0.0361989
AKR1C1	0.758451	0.703668	12.4456	0.00110288	0.0361989
RTL6	-0.393053	5.9195	12.4449	0.00110317	0.0361989
BAX	0.380551	5.66531	12.4443	0.00110345	0.0361989
PPP6R1	-0.346084	8.05296	12.4336	0.00110824	0.0363136
DCHS1	-0.75291	4.69183	12.421	0.00111385	0.0364031
SVIL	-0.598719	5.92619	12.4193	0.00111462	0.0364031
MACF1	-0.789709	7.54332	12.4167	0.00111582	0.0364031
NXPH3	-0.716865	2.17196	12.416	0.00111611	0.0364031
NDUFA6	0.514316	8.47583	12.4082	0.00111965	0.0364765
LINC01353	1.16165	0.00303132	12.4042	0.00112143	0.0364922
RHOBTB2	-0.334644	6.24574	12.3921	0.00112697	0.0366165
SMIM3	0.390559	5.62495	12.3874	0.00112908	0.0366165
SLC5A6	-0.279839	5.62508	12.3873	0.00112913	0.0366165
ZNRD2	0.606106	3.34878	12.3817	0.0011317	0.0366578
AQP11	0.844796	-0.29577	12.3733	0.00113555	0.0367201
MICOS10	0.55481	6.6374	12.3703	0.00113691	0.0367201
CTSG	0.568766	7.29837	12.3657	0.00113901	0.0367201
TP53INP1	-0.574151	2.87081	12.3634	0.0011401	0.0367201
SAT2	0.676041	3.8273	12.3597	0.00114182	0.0367201
EPHA3	-1.57284	-1.55853	12.3595	0.00114187	0.0367201
ATP6V1H	0.36057	7.65052	12.3577	0.00114271	0.0367201
ATP6V0D1	0.440712	7.405	12.3536	0.00114461	0.0367391
DDTL	0.577519	4.45723	12.3487	0.00114689	0.0367707
GBAP1	0.301961	6.88361	12.3182	0.00116113	0.0371486
KCNJ2-AS1	-1.04613	-0.0759477	12.3178	0.00116131	0.0371486
HDHD3	0.43462	3.61463	12.3125	0.00116379	0.0371511
RPL22	0.435014	7.50754	12.3121	0.00116401	0.0371511
NCOA6	-0.499236	5.53985	12.3053	0.00116719	0.037205
EIF2S2	0.507304	7.59777	12.3029	0.00116833	0.037205
LOC101928617	1.00104	-0.319659	12.2959	0.00117164	0.0372684
ANAPC1	-0.413752	6.36025	12.2925	0.00117329	0.0372789
SH3D19	-0.411626	2.90932	12.2771	0.00118063	0.0374699
SLC35E2A	-0.255095	4.76013	12.271	0.00118356	0.0375208
MED24	-0.31752	6.21892	12.2598	0.00118892	0.0376487
WDTC1	-0.321281	5.41486	12.2515	0.00119291	0.0377329
PTPRG	-0.481417	5.00633	12.242	0.00119754	0.0378263
GBX2	0.782275	1.23907	12.2397	0.00119867	0.0378263
B3GLCT	-0.261866	4.92745	12.2343	0.00120126	0.0378263
SLC26A11	0.401646	6.31533	12.2315	0.00120265	0.0378263
SLIT2	-0.671431	1.9705	12.2313	0.00120274	0.0378263
MAML1	-0.394664	5.21569	12.2289	0.00120389	0.0378263
CILK1	-0.523038	2.56775	12.22	0.00120825	0.0379212
RNF44	-0.436064	5.58001	12.2171	0.0012097	0.0379245
SPRED3	-0.695248	1.42119	12.2136	0.00121139	0.0379253
DCP1A	0.279573	5.60205	12.2116	0.00121241	0.0379253
PSD4	-0.417238	7.74377	12.2074	0.00121444	0.0379368
ZDHHC3	-0.235258	5.96413	12.2028	0.00121672	0.0379368
KCNC3	-0.588293	5.02925	12.2026	0.0012168	0.0379368
ELMO2	-0.315096	7.36859	12.1918	0.00122216	0.0380619
RASA3	-0.37194	7.06116	12.1815	0.0012273	0.0381799
TMEM54	0.558482	3.13593	12.1739	0.00123111	0.038226
UBE2D1	0.390747	4.49003	12.1731	0.00123148	0.038226
ARHGEF9	-0.321467	4.43598	12.1631	0.00123651	0.03834
SLC36A1	-0.456849	7.46971	12.1575	0.00123933	0.0383496
SLC23A2	-0.455469	6.59848	12.1557	0.00124021	0.0383496
FLNC-AS1	2.64987	-2.48154	12.1544	0.00124089	0.0383496
PER1	-0.367854	4.40423	12.1503	0.00124297	0.0383694
OAZ1	0.469887	9.7742	12.1477	0.00124424	0.0383694
PPIF	0.386534	8.89313	12.1348	0.00125082	0.0384989
ANKRD26P3	2.18382	-1.87537	12.1336	0.00125141	0.0384989
MYH9	-0.582612	10.2411	12.1301	0.00125319	0.0384989
DNPH1	0.693998	5.9352	12.1287	0.00125389	0.0384989
MED12	-0.701551	5.34333	12.1172	0.00125981	0.0385681
CREB3	0.379208	6.20051	12.1164	0.00126018	0.0385681
PLEKHG2	-0.44555	6.06317	12.1161	0.00126033	0.0385681
PKDCC	-0.4983	4.06055	12.1137	0.0012616	0.0385681
GNPDA1	0.216606	6.2864	12.1036	0.0012668	0.0386661
UGCG	0.300539	5.94526	12.1021	0.00126754	0.0386661
TENM3	-0.673578	2.28095	12.0918	0.00127287	0.0386959
ARHGEF17	-0.513426	4.30868	12.0897	0.00127398	0.0386959
SDK1	-0.622768	2.36943	12.0886	0.00127454	0.0386959
LINC01907	-1.39376	-0.53452	12.0865	0.00127564	0.0386959
NOP10	0.565057	7.09408	12.0845	0.00127665	0.0386959
NDUFB1	0.859483	5.30654	12.0844	0.00127673	0.0386959
KMT2C	-0.591185	5.71301	12.0789	0.00127956	0.0387035
ARHGAP26	-0.304957	7.22856	12.0786	0.00127971	0.0387035
ALAD	-0.270263	5.69664	12.0667	0.00128595	0.0388331
HERC2	-0.648141	7.62468	12.0652	0.00128675	0.0388331
CD47	0.379136	6.02839	12.0587	0.00129014	0.0388601
ANKRD63	-0.452911	3.03587	12.0573	0.00129088	0.0388601
MT1E	0.79103	3.45871	12.0556	0.00129176	0.0388601
GTF2H3	0.261354	5.29103	12.0516	0.0012939	0.0388831
SIGLEC1	0.840103	6.3957	12.0386	0.00130073	0.0389849
CD58	0.432318	6.32475	12.0371	0.00130154	0.0389849
WDR25	0.555909	2.25521	12.0336	0.00130339	0.0389849
SOWAHD	1.0774	-0.0507448	12.0324	0.00130405	0.0389849
STEAP3	-0.320662	5.86463	12.0321	0.00130418	0.0389849
MRPL44	0.353638	5.31827	12.0278	0.00130649	0.0390127
PSMA2	0.545414	6.37488	12.02	0.00131063	0.039095
COPS9	0.865974	5.1223	12.0128	0.00131449	0.0391633
ZNF267	0.284595	5.99969	12.0106	0.00131569	0.0391633
LPCAT4	-0.296463	4.63096	12.0052	0.00131859	0.0392083
URB2	-0.428111	4.46954	11.9864	0.00132872	0.0393704
SPATS1	1.43893	-0.730233	11.9847	0.00132967	0.0393704
SSTR2	0.639849	3.5862	11.9843	0.00132986	0.0393704
ABCA3	-0.50252	4.72397	11.9827	0.00133075	0.0393704
RASSF5	-0.240256	7.51815	11.9822	0.001331	0.0393704
NOP53	0.449659	5.99939	11.9757	0.00133454	0.0394337
MSX1	0.78317	1.08196	11.9669	0.00133936	0.0395348
SLC25A15	-0.360881	2.83269	11.9616	0.00134228	0.0395524
MYO9A	-0.468799	4.7811	11.9607	0.00134275	0.0395524
DNAJC8	0.303341	6.57109	11.949	0.00134917	0.0397
SAMD9L	0.844977	6.62088	11.9307	0.0013593	0.0399208
SQOR	0.434865	9.34322	11.9304	0.00135949	0.0399208
DOCK10	-0.497893	9.03221	11.9232	0.00136347	0.0399961
GSE1	-0.553395	5.63851	11.9152	0.00136792	0.0400571
ADM	0.542341	3.36105	11.9144	0.00136839	0.0400571
AGO2	-0.483113	7.08354	11.9104	0.00137063	0.0400813
ZBTB9	-0.260668	5.16347	11.8984	0.00137736	0.0402366
FRYL	-0.526067	6.05269	11.8917	0.00138113	0.0403049
DNAH11	1.38914	-0.853098	11.8878	0.00138337	0.0403288
KCTD10	-0.249952	6.00388	11.88	0.00138776	0.0404152
ERP29	0.327134	6.73244	11.8687	0.00139423	0.0405616
NFKBIB	0.521566	4.63594	11.8509	0.0014044	0.0407893
TRHDE	-0.55618	3.05011	11.8495	0.00140523	0.0407893
TNS1	-0.665082	5.6296	11.8475	0.00140638	0.0407893
CDC26	0.568189	4.92288	11.8445	0.0014081	0.0407975
BAD	0.609575	4.61069	11.8405	0.00141037	0.0408215
NAA40	-0.327259	4.35973	11.8333	0.00141456	0.0409007
CELF2	-0.31592	7.14788	11.8277	0.00141781	0.040953
PHLDA3	0.507553	6.20239	11.8223	0.00142097	0.0410022
GNPTG	0.491393	6.47617	11.8142	0.00142568	0.0410962
CHMP1B	0.255169	6.63443	11.8067	0.00143003	0.041163
CLSTN1	-0.417577	7.09011	11.804	0.00143163	0.041163
METTL5	0.511876	4.78112	11.8028	0.00143236	0.041163
SFMBT2	-0.370024	6.62301	11.7994	0.00143434	0.0411781
NDUFB5	0.531408	6.7439	11.7898	0.00144001	0.0412187
UBL5	0.774061	6.67338	11.7866	0.00144188	0.0412187
ADCY9	-0.553689	5.11395	11.7861	0.00144218	0.0412187
SLF2	-0.342976	5.57581	11.7857	0.00144242	0.0412187
RPL41	0.727822	9.01916	11.7847	0.00144305	0.0412187
GTF3C6	0.412538	6.65373	11.7769	0.00144765	0.041282
LOXL4	-0.548726	4.51744	11.7748	0.00144891	0.041282
SUN1	-0.29869	5.70564	11.7735	0.00144964	0.041282
LDHAL6B	0.724881	0.855804	11.7649	0.00145478	0.0413858
FAM110B	0.44643	2.64464	11.7625	0.00145621	0.0413858
CAPRIN2	-0.347823	5.10612	11.7517	0.00146267	0.0414851
GPAM	-0.460558	2.95746	11.7498	0.00146384	0.0414851
ZNRF2	0.360575	3.7993	11.7493	0.00146411	0.0414851
COL4A2	-0.717479	4.78956	11.7446	0.00146697	0.0415244
TBCA	0.533591	6.511	11.7398	0.00146987	0.041565
FLT3LG	0.407149	2.56158	11.7317	0.00147474	0.041645
IL12RB2	-0.380767	5.37872	11.7302	0.00147565	0.041645
ISOC2	0.483426	6.18136	11.7202	0.00148173	0.0417041
C1D	0.493805	5.3333	11.7196	0.00148208	0.0417041
MORC2	-0.400401	5.96712	11.7195	0.00148216	0.0417041
RPL36AL	0.542886	6.54367	11.7128	0.00148622	0.0417169
SAP30	0.606999	3.95076	11.7127	0.00148632	0.0417169
RECK	-0.314174	4.63266	11.7115	0.00148705	0.0417169
JTB	0.521057	7.28453	11.7052	0.00149087	0.0417827
C16orf70	0.326611	5.22307	11.6975	0.00149559	0.0418214
EDF1	0.494269	7.77369	11.6912	0.00149947	0.0418214
DLGAP4	-0.360369	6.34351	11.6901	0.00150018	0.0418214
CLTC	-0.374871	9.52938	11.6886	0.00150109	0.0418214
SASH1	-0.551913	5.24723	11.6878	0.00150159	0.0418214
MRPL41	0.731077	5.91956	11.685	0.00150334	0.0418214
INPP5D	-0.408845	7.64394	11.6849	0.00150336	0.0418214
PREPL	-0.299209	5.56964	11.6838	0.00150408	0.0418214
MRPL27	0.567456	4.77686	11.674	0.00151011	0.0419479
TRAPPC2L	0.533451	5.32822	11.6694	0.00151301	0.0419872
LITAF	0.340848	6.15965	11.6636	0.00151659	0.0419959
CALHM6	0.907678	0.399488	11.6617	0.00151777	0.0419959
GOLGA8O	-0.500001	5.06946	11.6596	0.00151911	0.0419959
NKAIN1	0.906159	0.15577	11.6583	0.00151991	0.0419959
POM121C	-0.516821	5.84139	11.6554	0.00152172	0.0419959
PYCARD	0.641486	5.81887	11.6536	0.00152287	0.0419959
PNRC1	0.23191	5.9952	11.6518	0.00152401	0.0419959
DISP2	-0.545253	1.71783	11.6499	0.00152521	0.0419959
CYP27A1	0.974724	0.431445	11.6436	0.00152916	0.0420638
COL6A3	-0.825069	8.22242	11.6346	0.00153481	0.0421782
RPL23AP7	0.398331	4.44257	11.6265	0.00153994	0.0422612
DNM1	-0.586283	5.97333	11.6251	0.00154082	0.0422612
ADGRL3	-0.537076	5.44724	11.6198	0.00154422	0.0423065
IQSEC2	-0.429339	4.96035	11.6177	0.00154556	0.0423065
ATP8B5P	0.746135	1.80462	11.6155	0.00154696	0.0423065
TOM1	0.323036	6.7856	11.6035	0.0015546	0.0424738
TFPT	0.625795	9.08966	11.6007	0.00155639	0.0424738
PCK2	0.347542	5.37588	11.5988	0.00155758	0.0424738
HSPB11	0.500951	4.87929	11.5955	0.00155971	0.0424909
MYL5	0.442881	3.99716	11.5835	0.00156749	0.0426331
COX7C	0.536727	7.08748	11.5827	0.00156795	0.0426331
DPY30	0.559461	4.66052	11.5795	0.00157005	0.0426492
MIR17HG	0.497481	3.72782	11.5749	0.00157305	0.0426899
RPLP1	0.693298	9.00804	11.5717	0.00157508	0.0427037
IRX5	0.393788	2.95687	11.5661	0.00157875	0.0427622
RPL34	0.650085	7.13724	11.5636	0.00158035	0.0427646
RTTN	-0.455079	3.67274	11.5596	0.00158299	0.0427951
CMC2	0.631162	4.9868	11.5548	0.00158611	0.0428386
TRRAP	-0.680336	5.87011	11.5516	0.00158821	0.0428545
EZR	0.202075	7.76192	11.5461	0.00159186	0.0429118
NAV1	-0.666556	4.17166	11.5407	0.00159535	0.0429629
NUAK1	-0.443808	3.45026	11.5364	0.0015982	0.0429629
SELENOK	0.458179	5.10113	11.5362	0.00159831	0.0429629
CCDC102A	1.3721	-1.1748	11.5299	0.00160248	0.0430201
COPRS	0.50107	6.27356	11.5245	0.00160607	0.0430201
C12orf73	0.628901	2.59819	11.5241	0.00160637	0.0430201
ACTN1	-0.363814	9.45694	11.5238	0.00160652	0.0430201
ITGAL	-0.68615	5.07222	11.5163	0.00161151	0.0430728
RAB12	0.299677	4.91579	11.5133	0.00161354	0.0430728
PPM1N	0.534873	2.9276	11.5123	0.00161419	0.0430728
RFX2	-0.320324	4.07618	11.5117	0.00161458	0.0430728
PET100	0.845325	5.03687	11.5084	0.00161676	0.0430895
FDX1	0.618611	4.33893	11.5062	0.00161826	0.0430895
TRIM47	0.518104	2.17825	11.495	0.00162579	0.0432129
EMC7	0.343752	6.68638	11.4912	0.00162834	0.0432129
FAM50A	0.394053	6.42058	11.49	0.00162915	0.0432129
ARAP3	-0.487908	5.73958	11.4889	0.00162988	0.0432129
RPS25	0.591769	7.79033	11.4821	0.00163442	0.0432129
INTS3	-0.368237	7.02053	11.482	0.00163455	0.0432129
FAM177A1	0.329204	4.65674	11.4816	0.0016348	0.0432129
CCL3L1	0.974279	1.55655	11.4811	0.00163512	0.0432129
CHMP4A	0.528072	5.8114	11.4753	0.00163905	0.0432278
CDC42BPB	-0.499456	6.64113	11.4743	0.0016397	0.0432278
CCDC12	0.466285	5.1907	11.4735	0.00164027	0.0432278
GTF3C1	-0.426369	6.63116	11.47	0.00164265	0.0432503
COL4A4	-0.650229	2.38745	11.4546	0.00165313	0.0434462
CHMP6	0.410706	4.40342	11.4546	0.00165316	0.0434462
SERF2	0.734561	8.9237	11.4466	0.00165863	0.0434659
BMP2	-0.532276	2.71276	11.4464	0.00165878	0.0434659
PRELID1	0.422252	6.08643	11.445	0.00165974	0.0434659
TMEM131L	-0.518084	2.7961	11.4424	0.0016615	0.0434659
ARID1A	-0.396857	5.71662	11.442	0.00166176	0.0434659
DPM3	0.935355	4.87701	11.4392	0.00166367	0.0434659
RGS4	-1.18857	0.111567	11.4378	0.00166467	0.0434659
PSMB3	0.642077	7.8771	11.4292	0.00167062	0.0435679
SHROOM2	-0.759589	1.28579	11.4277	0.00167166	0.0435679
NBEAL1	-0.829598	3.20383	11.4053	0.0016872	0.0439023
RASD2	-0.634037	2.92923	11.4047	0.00168759	0.0439023
LLPH	0.352575	4.7593	11.4018	0.00168968	0.0439162
CLASP1	-0.554637	5.44192	11.3969	0.00169311	0.0439648
TRIR	0.508515	6.94096	11.3878	0.0016995	0.0440903
MEF2D	-0.310332	7.16679	11.3791	0.00170563	0.0442089
BUD31	0.416219	5.06245	11.3768	0.00170725	0.0442101
FAM120C	-0.462931	3.07233	11.3716	0.00171094	0.0442538
SNHG14	-0.62865	4.25283	11.3697	0.00171228	0.0442538
RIC8B	-0.389162	3.07097	11.3646	0.00171588	0.0442538
DMAC1	0.674049	4.75932	11.3625	0.00171737	0.0442538
SIDT2	-0.457857	4.04232	11.3603	0.00171893	0.0442538
BRD3OS	-0.313768	5.00306	11.3599	0.00171922	0.0442538
ANKRD17	-0.38494	6.92428	11.359	0.00171989	0.0442538
DNAJA1	0.2802	8.85225	11.3526	0.00172445	0.0443259
NUDT7	0.454926	3.73708	11.3507	0.00172582	0.0443259
MRPL14	0.596862	5.60704	11.3411	0.00173267	0.0444614
ILKAP	0.381646	5.30688	11.3341	0.00173776	0.0445429
UBE3B	-0.41909	5.62883	11.3323	0.001739	0.0445429
RPS12	0.593233	8.3459	11.3297	0.00174088	0.0445508
GJB2	0.558139	1.90123	11.322	0.00174645	0.0446421
NT5DC3	-0.4306	2.65108	11.3204	0.00174761	0.0446421
CABIN1	-0.435401	5.64498	11.313	0.00175302	0.04474
ZFAS1	0.54314	4.77859	11.3073	0.00175717	0.0447827
EPOP	0.445836	5.10351	11.3063	0.00175786	0.0447827
FAT1	-0.8321	7.19941	11.2985	0.0017636	0.0448606
JAG2	-0.530288	4.60823	11.2978	0.00176409	0.0448606
MRPL32	0.388323	4.35325	11.2938	0.00176706	0.0448956
TNFAIP8	0.315081	5.89139	11.2883	0.0017711	0.044958
HEATR6	-0.342162	4.5662	11.2839	0.00177433	0.0449852
CCDC144B	-0.848542	2.31418	11.2825	0.00177535	0.0449852
PIEZO1	-0.458055	7.82265	11.2733	0.00178216	0.0450752
GTF3C4	-0.316063	5.29708	11.2728	0.00178254	0.0450752
HOMER2	-0.571067	3.84034	11.2705	0.00178423	0.0450752
LINC01547	-0.616253	6.53556	11.2684	0.00178581	0.0450752
TMEM31	4.49614	-2.50927	11.4598	0.0017891	0.0450752
KDM5B	-0.397241	6.26741	11.2635	0.00178942	0.0450752
GLUD2	-0.349323	5.43196	11.2608	0.00179144	0.0450752
ZMAT3	-0.284138	4.56467	11.2605	0.00179166	0.0450752
TRAK1	-0.296538	5.55643	11.2571	0.00179422	0.0450995
GPRIN3	-0.553856	6.05722	11.2547	0.00179596	0.0451032
TMEM51	0.329935	4.80221	11.2506	0.00179905	0.0451199
RPLP2	0.631966	7.55954	11.2496	0.00179982	0.0451199
DHX57	-0.325422	4.04085	11.2429	0.00180479	0.0451735
TRAF6	-0.322996	3.97511	11.2424	0.00180515	0.0451735
NEDD8	0.540176	6.19107	11.2396	0.0018073	0.0451874
GFI1	-0.399095	4.42501	11.2348	0.0018109	0.0452098
RAPGEF6	-0.343158	4.80357	11.2341	0.0018114	0.0452098
ECI1	0.57804	4.46917	11.2308	0.00181388	0.0452107
DOP1A	-0.668773	3.75804	11.2287	0.00181551	0.0452107
SYPL2	-0.807612	1.89544	11.2276	0.00181635	0.0452107
STK39	-0.265535	4.7006	11.2256	0.00181783	0.0452107
NPTN-IT1	-0.915817	1.16801	11.2229	0.00181987	0.0452212
MGAT5	-0.507789	6.01354	11.2208	0.00182145	0.0452212
CXCL8	1.07272	9.40327	11.2168	0.00182451	0.0452576
AMZ2P1	0.502071	1.74266	11.2144	0.0018263	0.0452622
NDUFB7	0.70224	5.86633	11.2047	0.00183374	0.0454067
BNIP1	0.478238	2.76533	11.1872	0.00184712	0.0456979
ANKRD52	-0.533074	7.28338	11.1846	0.00184909	0.0457067
NMB	0.660986	3.49142	11.1772	0.00185481	0.045808
KRTCAP2	0.405841	6.36265	11.1707	0.00185989	0.0458936
PAK2	-0.368711	7.57828	11.1615	0.00186698	0.0460283
ANKRD40	-0.277701	6.21	11.1441	0.00188059	0.0463234
UQCRB	0.558974	7.93804	11.1419	0.0018823	0.0463251
ZNF362	-0.341327	3.96264	11.1397	0.00188405	0.0463279
UBXN1	0.484874	5.80035	11.1335	0.00188889	0.0463635
OSBPL3	-0.283258	4.74532	11.1317	0.00189034	0.0463635
SELENOH	0.850687	6.47192	11.1288	0.00189261	0.0463635
IMMP1L	0.768941	1.72233	11.1275	0.00189367	0.0463635
SDC3	-0.352786	7.4292	11.1269	0.00189412	0.0463635
PCDHGA10	-0.60569	3.09676	11.1254	0.00189533	0.0463635
EP400	-0.516225	5.58509	11.1223	0.00189778	0.0463833
LGALS3BP	0.445321	6.76892	11.1162	0.0019026	0.0464103
MIIP	0.473439	3.71808	11.1147	0.00190377	0.0464103
FABP4	0.62135	4.99132	11.1147	0.00190381	0.0464103
SNRNP35	0.362678	3.44201	11.1116	0.00190622	0.0464289
CRKL	-0.342539	6.9249	11.1069	0.00190999	0.0464452
SMPD4	-0.277727	5.7962	11.1067	0.00191017	0.0464452
PDRG1	0.401408	3.99562	11.1016	0.00191423	0.0464759
IL16	-0.505859	2.74832	11.101	0.00191472	0.0464759
SCX	0.748888	1.80497	11.0955	0.00191908	0.0465277
RPS29	0.771549	6.61706	11.0942	0.00192014	0.0465277
TOMM5	0.488221	5.83267	11.0836	0.00192868	0.0466935
CISD3	0.529495	5.6211	11.0816	0.00193029	0.0466935
CRIPT	0.450164	3.6517	11.0783	0.00193292	0.0467172
ARL8B	0.228566	7.59234	11.0546	0.00195213	0.0471063
MFSD6	-0.275721	5.49432	11.0544	0.00195235	0.0471063
CDHR2	-1.23767	-0.662957	11.0499	0.00195599	0.0471538
SOD1	0.514883	7.49671	11.0396	0.00196444	0.0473046
CALHM1	-2.23146	-1.7619	11.0369	0.0019666	0.0473046
POLR3GL	0.425068	4.6641	11.0361	0.00196731	0.0473046
SS18L2	0.534699	4.54238	11.0341	0.00196893	0.0473046
ADGRE2	-0.544154	6.31831	11.031	0.00197149	0.0473156
CCDC115	0.326047	4.13047	11.0295	0.00197274	0.0473156
UQCRQ	0.773663	6.41661	11.0191	0.00198134	0.047464
DNMT3A	-0.370718	5.72194	11.0166	0.0019834	0.047464
EIF4G3	-0.470785	6.96515	11.0093	0.00198944	0.047464
LINC00294	-0.544489	2.11657	11.009	0.00198972	0.047464
EMP1	-0.356853	7.84814	11.005	0.00199305	0.047464
ZFP90	-0.36439	4.37704	11.0045	0.00199345	0.047464
TBC1D17	0.30219	5.16472	11.0045	0.00199348	0.047464
SH3PXD2A	-0.576635	6.20306	11.0034	0.00199438	0.047464
TES	-0.382777	4.01621	11.0016	0.00199591	0.047464
NPC2	0.33088	8.8093	11.0001	0.00199714	0.047464
SLC26A2	-0.414777	5.01234	10.995	0.00200137	0.047464
ADD3	-0.380158	3.97176	10.9941	0.00200219	0.047464
FTH1P3	0.381546	7.49273	10.9921	0.00200386	0.047464
FKTN	-0.415187	4.35671	10.9905	0.00200515	0.047464
ROMO1	0.964402	5.1224	10.9899	0.00200565	0.047464
HCK	0.531483	4.65277	10.9867	0.00200835	0.047464
SOX12	-0.338211	5.16374	10.985	0.00200981	0.047464
TTC21B	-0.406069	3.37882	10.9836	0.00201097	0.047464
PIP4K2B	-0.330486	7.37599	10.9789	0.00201492	0.047464
CHMP2A	0.504831	6.30661	10.9775	0.00201614	0.047464
CNIH4	0.491249	7.10653	10.9773	0.0020163	0.047464
ERC1	-0.567936	4.16214	10.977	0.00201653	0.047464
DOP1B	-0.529577	7.52963	10.9758	0.00201753	0.047464
C16orf91	0.529379	3.94218	10.9731	0.00201984	0.0474789
SELENON	-0.477158	8.69119	10.969	0.00202331	0.0474868
TMEM164	-0.312097	6.29348	10.9687	0.00202354	0.0474868
PYGB	-0.285911	6.92797	10.9655	0.00202627	0.0475116
SSC5D	-0.622652	3.80662	10.9602	0.00203078	0.0475594
NDUFA2	0.626019	5.73638	10.955	0.00203517	0.0475594
C1orf122	0.634443	5.10054	10.9541	0.00203596	0.0475594
HAMP	0.783857	0.455805	10.9533	0.00203667	0.0475594
RWDD1	0.592581	6.00101	10.9532	0.00203672	0.0475594
CD109	-0.392004	8.65981	10.9457	0.00204312	0.0476695
MITD1	0.419416	4.1433	10.9359	0.00205156	0.0477049
C11orf71	0.513647	1.57411	10.9325	0.0020545	0.0477049
ROCK2	-0.403772	5.52359	10.9315	0.00205535	0.0477049
PRDX5	0.576338	6.66463	10.9299	0.00205676	0.0477049
SH3RF2	-0.954714	1.82911	10.9296	0.00205699	0.0477049
MTCL1	-0.51198	2.6191	10.9225	0.0020631	0.0477049
NENF	0.5913	5.77724	10.9209	0.00206452	0.0477049
GLS2	-3.31125	-2.36338	10.9141	0.00207036	0.0477049
BTG1	0.278885	8.27717	10.9104	0.00207361	0.0477049
SNX30	-0.422907	4.13558	10.9102	0.0020738	0.0477049
LSM6	0.49847	4.06284	10.9093	0.0020746	0.0477049
LGALS1	0.506541	9.69478	10.9091	0.00207477	0.0477049
TSC1	-0.491684	5.84711	10.908	0.0020757	0.0477049
HIPK2	-0.539559	6.78461	10.9059	0.00207756	0.0477049
LRRK2	-0.545161	2.30908	10.9047	0.0020786	0.0477049
CHST3	-0.576549	3.44563	10.9019	0.00208099	0.0477049
IFITM10	0.332198	6.03395	10.9017	0.00208123	0.0477049
ZNF445	-0.518595	3.95859	10.901	0.0020818	0.0477049
NDUFS5	0.604258	6.50067	10.8996	0.00208302	0.0477049
BCL2L11	-0.431447	3.96221	10.8993	0.00208331	0.0477049
MRPL13	0.523935	5.47274	10.8986	0.0020839	0.0477049
CAB39	-0.222176	8.60175	10.8962	0.00208602	0.0477049
FGFRL1	-0.322634	5.64364	10.8954	0.00208666	0.0477049
SNF8	0.50896	6.04993	10.8949	0.00208711	0.0477049
SNHG17	0.42666	2.67641	10.8916	0.00209005	0.0477049
ABCA2	-0.516423	6.73544	10.8901	0.00209134	0.0477049
MSRB2	0.520435	3.48707	10.8878	0.00209337	0.0477049
STK35	-0.415629	3.88475	10.8852	0.00209565	0.0477049
IGFBP2	0.666052	2.8867	10.8844	0.00209638	0.0477049
METRNL	0.486852	8.11541	10.8842	0.00209657	0.0477049
LDLRAD4	-0.481997	3.70553	10.8837	0.00209694	0.0477049
SNHG5	0.654515	5.8177	10.8758	0.00210397	0.0478072
XKRX	-0.431448	4.9686	10.8702	0.00210891	0.0478072
COX10-AS1	-0.56314	1.53491	10.8684	0.00211043	0.0478072
MYDGF	0.513398	7.66831	10.8677	0.00211111	0.0478072
WNK1	-0.654119	8.85638	10.8647	0.00211379	0.0478072
SNRPE	0.683364	5.62893	10.864	0.00211435	0.0478072
ATOX1	0.607735	5.59575	10.8635	0.00211482	0.0478072
KLHL4	-0.285679	5.63729	10.8622	0.00211596	0.0478072
SNRPB2	0.528088	5.14515	10.8614	0.00211665	0.0478072
DESI2	-0.288397	5.83559	10.8563	0.00212121	0.0478719
SPTLC2	-0.256174	5.31497	10.8505	0.00212642	0.0479513
CSF1R	-0.284764	10.6077	10.8406	0.00213526	0.0480983
SMTNL1	1.7614	-1.27346	10.8394	0.00213634	0.0480983
TOB2	-0.363096	4.94945	10.8368	0.00213867	0.0481046
DPM1	0.356669	5.45796	10.8353	0.00214003	0.0481046
NBEAL2	-0.528062	5.79556	10.8278	0.00214679	0.0482184
XYLT1	-0.583087	6.08787	10.82	0.00215387	0.0483389
PHACTR2	-0.336961	5.99117	10.818	0.00215563	0.04834
SYNJ1	-0.434132	5.02729	10.8104	0.00216249	0.0484555
PI4KA	-0.478916	7.45765	10.7972	0.00217456	0.0486873
C4orf48	0.91087	4.57406	10.7953	0.00217632	0.0486883
CASP2	-0.351831	4.85486	10.7879	0.00218306	0.0487815
CENPO	-0.329253	4.4387	10.787	0.00218394	0.0487815
HAGHL	0.624906	4.11662	10.7833	0.00218737	0.0487874
TMEM176B	0.436928	3.31747	10.7829	0.00218765	0.0487874
NDUFA1	0.610493	6.21413	10.7801	0.00219025	0.0488046
KIAA1841	-0.369568	4.10254	10.7767	0.00219341	0.0488046
UXT	0.461221	4.73916	10.775	0.00219498	0.0488046
ID2	0.334146	8.6148	10.7729	0.00219694	0.0488046
HELZ	-0.529722	5.33473	10.7728	0.00219705	0.0488046
SEPTIN9	-0.329345	7.92671	10.7689	0.00220058	0.0488445
CEP85	-0.365823	4.70586	10.7659	0.00220339	0.0488687
UBR5	-0.484617	7.82185	10.7605	0.00220845	0.0489242
EML4	-0.436656	6.65702	10.7595	0.00220936	0.0489242
HPRT1	0.390358	5.0377	10.7575	0.00221118	0.0489264
LOC100129034	-0.507045	8.23984	10.754	0.00221447	0.0489503
TM2D3	0.320095	4.77447	10.7526	0.00221573	0.0489503
SH3TC1	-0.335772	5.85387	10.7438	0.00222395	0.0490936
C19orf25	0.367863	4.10919	10.738	0.00222943	0.0491761
G0S2	0.645982	6.91592	10.7335	0.00223363	0.0492275
PFDN6	0.414191	8.0144	10.7318	0.00223524	0.0492275
AIF1	0.575189	8.86925	10.727	0.00223981	0.0492898
UQCR11	0.765866	6.99103	10.7222	0.0022443	0.0493429
UBE2S	0.531241	6.29656	10.7207	0.00224571	0.0493429
ZNF507	-0.418628	4.08232	10.717	0.00224929	0.0493832
LTBP2	-0.622686	7.15557	10.7091	0.0022568	0.0493961
SAP18	0.312535	7.18735	10.7075	0.00225831	0.0493961
DNAJB2	0.297311	4.52421	10.7072	0.00225855	0.0493961
TSC2	-0.413097	5.86561	10.7048	0.00226087	0.0493961
PLEKHA2	-0.356893	7.37975	10.704	0.00226163	0.0493961
TDP1	-0.289181	4.78683	10.7038	0.00226184	0.0493961
RNF150	-1.98601	-1.5143	10.7027	0.00226282	0.0493961
MGST1	0.349781	6.8397	10.7016	0.00226386	0.0493961
SLC35E2B	-0.345574	5.72202	10.6936	0.00227153	0.0495253
RABAC1	0.697345	6.06441	10.6894	0.00227563	0.0495765
SPI1	0.216217	7.90947	10.6858	0.00227902	0.0496122
RAB7B	0.254908	8.39264	10.6768	0.00228774	0.0497637
TOMM7	0.73585	5.35272	10.6748	0.0022896	0.0497658
MRPL20	0.572381	5.65035	10.664	0.00230014	0.0499565
EFHD2	0.357467	6.88834	10.6598	0.00230423	0.049993
NDUFA3	0.561265	8.59922	10.6583	0.00230569	0.049993
CBL	-0.637761	6.67652	10.6568	0.00230712	0.049993
LOC107984974	0.826134	6.38742	10.6544	0.00230947	0.0500055
RTL10	-0.332467	4.37871	10.6497	0.00231407	0.050044
N4BP3	0.672743	1.52388	10.6489	0.00231484	0.050044
ZSCAN31	-1.00475	-0.486924	10.6459	0.00231771	0.050044
RPL13AP20	0.691819	3.79906	10.6453	0.00231833	0.050044
GMNN	0.460148	3.99731	10.6412	0.0023223	0.0500569
UBE2F	0.402491	5.46875	10.6411	0.00232246	0.0500569
PTPN18	-0.249594	5.14169	10.6368	0.00232667	0.0500742
LONRF2	-0.591264	3.44715	10.6367	0.00232681	0.0500742
NDUFA13	0.837211	7.27543	10.6306	0.00233275	0.0501638
CPD	-0.380921	7.65801	10.6239	0.0023394	0.050232
ITGA3	-0.493409	8.24413	10.6222	0.00234106	0.050232
PHKA2	-0.386375	3.25843	10.622	0.00234125	0.050232
COX5A	0.500884	6.74354	10.6168	0.00234644	0.0502682
MRPL58	0.408173	4.60539	10.6167	0.00234649	0.0502682
NCALD	-0.402875	2.67206	10.612	0.0023512	0.0503309
RAD51B	0.368857	2.5487	10.6033	0.00235984	0.0504468
APOBEC3C	0.418023	5.84182	10.603	0.00236018	0.0504468
WWP1	-0.330477	5.68783	10.5981	0.00236508	0.0504493
NCF2	0.270082	5.28321	10.5961	0.00236702	0.0504493
FAM162A	0.525593	4.06234	10.595	0.00236814	0.0504493
APPL2	-0.296692	3.48597	10.5887	0.00237445	0.0504493
LMBRD2	-0.397817	4.97515	10.5867	0.00237649	0.0504493
ANXA13	2.06548	-1.68989	10.5854	0.00237772	0.0504493
MGAT4A	-0.296409	6.44689	10.5839	0.00237932	0.0504493
PTK2B	-0.301526	8.82663	10.58	0.00238319	0.0504493
RPS20	0.672644	9.10092	10.5765	0.0023867	0.0504493
RPL24	0.671728	8.22059	10.5759	0.00238735	0.0504493
PTPN22	-0.50284	2.9825	10.5734	0.00238991	0.0504493
MAP2	-0.676151	1.32129	10.5726	0.00239067	0.0504493
P2RX7	0.464618	2.68254	10.5711	0.00239216	0.0504493
STAP1	1.2572	0.461674	10.5706	0.00239272	0.0504493
STAT4	0.807011	0.736411	10.5692	0.00239411	0.0504493
PIN4	0.447188	3.19409	10.5653	0.00239812	0.0504493
CSMD3	-0.743716	2.53661	10.5647	0.00239873	0.0504493
VAV2	-0.349333	3.85695	10.5618	0.00240162	0.0504493
BCAN	-0.46387	3.88451	10.5601	0.00240334	0.0504493
HIPK1	-0.419401	7.23698	10.5581	0.00240535	0.0504493
RXRA	-0.337376	7.48109	10.5579	0.00240565	0.0504493
GSTP1	0.464674	7.03759	10.5577	0.00240581	0.0504493
RAB11FIP1	-0.325241	6.16451	10.5563	0.0024072	0.0504493
MZT2A	0.730035	5.34698	10.5533	0.00241034	0.0504493
CD82	0.405236	6.74141	10.5531	0.0024105	0.0504493
RNF165	-0.94412	0.559075	10.5512	0.00241241	0.0504493
ZMYM2	-0.271133	5.57305	10.551	0.00241265	0.0504493
RNF181	0.526603	5.52959	10.5506	0.00241302	0.0504493
NQO1	0.313814	8.73171	10.5502	0.00241348	0.0504493
LRP1	-0.724623	8.78176	10.5491	0.00241459	0.0504493
FABP5	0.473504	8.80668	10.548	0.00241571	0.0504493
SMC1A	-0.417244	6.98902	10.5461	0.00241762	0.0504493
TOP2B	-0.312345	7.22146	10.5428	0.002421	0.0504493
NUMA1	-0.444861	6.06179	10.5426	0.00242122	0.0504493
ATP6V0A1	-0.257631	6.28724	10.5393	0.00242464	0.0504493
MBNL3	-0.585118	3.36757	10.5377	0.00242622	0.0504493
RPL21	0.63397	9.38845	10.5377	0.0024263	0.0504493
ZFP69B	-0.567132	4.4873	10.5349	0.00242915	0.0504578
FNBP1	-0.280804	4.67596	10.5323	0.00243182	0.0504578
ZBTB46	-0.340757	4.88669	10.5321	0.00243207	0.0504578
SNRPD2	0.622062	6.707	10.5267	0.00243757	0.050535
CYP2S1	-0.347351	5.72725	10.5096	0.00245537	0.050791
CYBA	0.5719	9.3678	10.5086	0.00245639	0.050791
LARP1	-0.31349	7.37859	10.5069	0.00245816	0.050791
CLEC16A	-0.372523	4.85285	10.5063	0.00245881	0.050791
MRPL33	0.495437	5.07407	10.5049	0.00246022	0.050791
STARD8	-0.451989	5.75731	10.5044	0.0024607	0.050791
NAP1L3	-0.490403	2.13743	10.4963	0.0024692	0.0509293
SLC9A3	-0.574019	2.9294	10.4931	0.00247251	0.0509603
SLC2A10	-0.64186	1.31288	10.49	0.00247581	0.0509912
LAGE3	0.618207	4.42433	10.4882	0.00247774	0.0509939
DIDO1	-0.408612	6.03993	10.4855	0.00248052	0.051014
ZNF609	-0.52391	5.41861	10.4832	0.00248291	0.051026
UBE2B	0.337967	5.86642	10.4781	0.00248829	0.0510632
CNN2	-0.309695	6.68209	10.4781	0.00248833	0.0510632
GIT1	-0.232728	6.3994	10.4714	0.00249544	0.0511573
TNIP2	0.375189	4.9596	10.4703	0.00249654	0.0511573
COL4A1	-0.691573	4.30086	10.4667	0.00250041	0.0511669
ELOB	0.813195	6.92553	10.4665	0.00250062	0.0511669
RPL26	0.545556	7.63817	10.4633	0.00250402	0.0511993
CLIC1	0.427824	12.7736	10.458	0.00250961	0.0512433
ESYT2	-0.277468	6.95237	10.4567	0.00251102	0.0512433
MANF	0.429977	6.40335	10.4562	0.00251161	0.0512433
ATP5MG	0.651153	7.21917	10.4455	0.00252297	0.0513723
NUDT2	0.532879	4.65408	10.4452	0.00252334	0.0513723
ATP6V0E1	0.405865	7.74358	10.4451	0.00252338	0.0513723
EFR3B	-0.531515	4.96156	10.4377	0.00253132	0.051468
RPS15	0.418434	8.06715	10.436	0.00253323	0.051468
C15orf39	-0.417599	5.26511	10.4351	0.0025342	0.051468
MED30	0.642399	3.96594	10.434	0.00253536	0.051468
C1orf131	0.281849	5.36088	10.4295	0.00254022	0.0515297
COMMD4	0.656984	6.04768	10.4249	0.00254515	0.0515927
BCR	-0.290808	5.65767	10.421	0.00254935	0.0516407
PTPN7	-0.211219	8.3702	10.4145	0.00255648	0.0517482
DDX60L	0.380596	7.88509	10.4124	0.00255867	0.0517554
ITPRID2	-0.288369	6.97632	10.4017	0.00257034	0.0518344
TLR4	-0.494217	4.70597	10.4015	0.00257064	0.0518344
PFDN5	0.577347	7.24133	10.4007	0.00257148	0.0518344
PSME4	-0.367665	6.58233	10.4	0.00257229	0.0518344
CARS2	0.280572	6.40896	10.3985	0.0025739	0.0518344
ANXA2R	0.596759	3.87072	10.3971	0.0025754	0.0518344
CATIP-AS1	0.940016	-0.509001	10.3971	0.0025754	0.0518344
RPS28	0.609923	7.32596	10.3897	0.00258351	0.0519235
ACAD10	-0.355258	4.16928	10.3887	0.00258466	0.0519235
SEC16A	-0.51125	7.31889	10.388	0.00258534	0.0519235
SPTAN1	-0.532393	8.51552	10.384	0.00258981	0.0519763
COX7A2	0.561991	7.80422	10.3793	0.002595	0.052031
MARCHF9	0.376388	3.52854	10.3782	0.00259621	0.052031
XPO7	-0.368029	7.30951	10.3718	0.00260324	0.0521091
RPL12	0.416877	8.45494	10.3704	0.00260479	0.0521091
C20orf194	-0.417417	4.22362	10.3697	0.00260564	0.0521091
EDEM3	-0.330093	6.62504	10.3637	0.0026123	0.0521826
CHERP	-0.468464	4.71816	10.3602	0.00261609	0.0521826
LSM7	0.548138	4.84412	10.36	0.0026164	0.0521826
ITPKB-IT1	3.3752	-2.29976	10.358	0.00261856	0.0521826
NPRL3	-0.326904	4.43708	10.3557	0.00262111	0.0521826
TCTEX1D2	0.662051	2.67924	10.3531	0.00262401	0.0521826
CATIP	0.80983	-0.18041	10.353	0.00262417	0.0521826
IQGAP3	-0.549218	5.76372	10.3519	0.00262545	0.0521826
GBF1	-0.528806	6.19414	10.3514	0.00262592	0.0521826
TNNT1	0.434776	5.9151	10.3495	0.00262807	0.0521886
NUP50	-0.229538	6.32159	10.3466	0.00263132	0.0522164
QSER1	-0.508873	5.23799	10.3434	0.00263492	0.0522512
ARHGAP32	-0.54883	2.56371	10.3375	0.00264155	0.0522852
NDUFA11	0.721225	6.6085	10.3361	0.00264311	0.0522852
KCTD20	-0.346873	6.9743	10.3349	0.00264451	0.0522852
DDRGK1	0.415254	5.2587	10.3344	0.00264499	0.0522852
IFI27L2	0.677998	5.71284	10.3301	0.00264988	0.0522852
TUT7	-0.481004	7.4088	10.3297	0.00265031	0.0522852
PSMD9	0.469504	4.74046	10.3292	0.00265095	0.0522852
WDSUB1	0.304613	3.61639	10.3287	0.00265142	0.0522852
NPHP4	-0.415926	3.78391	10.3234	0.00265746	0.0523677
SAMD4B	-0.40921	6.09878	10.3209	0.00266023	0.0523708
XBP1	0.348268	5.91235	10.3193	0.00266209	0.0523708
HSP90AA1	0.349503	10.7088	10.3184	0.00266317	0.0523708
OTUD1	0.410241	2.36631	10.3127	0.00266954	0.0524595
DYRK3	0.386359	3.98568	10.308	0.00267495	0.0525027
SF3B3	-0.315111	7.02042	10.3076	0.00267545	0.0525027
ZNF407	-0.475183	3.7649	10.3053	0.00267804	0.052517
PRKDC	-0.684752	8.17553	10.2976	0.00268682	0.0526528
SNRNP200	-0.484831	7.82753	10.2919	0.00269332	0.0527282
ZNF106	-0.366278	6.96877	10.2899	0.00269565	0.0527282
CBX5	-0.450434	6.91794	10.2881	0.00269778	0.0527282
NOL4L	-0.399078	2.97342	10.287	0.00269895	0.0527282
TMEM171	1.65381	-1.51085	10.2861	0.00269999	0.0527282
UNC13B	-0.411149	5.25249	10.2821	0.00270464	0.0527825
IL31RA	-0.560383	1.92213	10.2735	0.00271453	0.052903
PCNX1	-0.505269	6.74099	10.272	0.00271631	0.052903
OTOGL	-0.706896	3.12878	10.2716	0.00271681	0.052903
SLC9A7P1	-0.465164	3.804	10.2694	0.00271932	0.052903
DCLRE1A	-0.522274	3.71706	10.2687	0.00272017	0.052903
TMC7	-0.565734	2.24361	10.2651	0.00272427	0.0529463
LMBR1	-0.315315	4.37347	10.2633	0.00272636	0.0529505
ZNF142	-0.551761	3.93462	10.2611	0.002729	0.0529654
HCFC1	-0.513322	6.46593	10.2536	0.00273767	0.0530973
NDUFS3	0.551719	6.14461	10.2492	0.00274284	0.0531276
SUB1	0.561705	7.40594	10.2482	0.00274408	0.0531276
ARHGAP27	-0.328532	7.85433	10.2475	0.00274487	0.0531276
ZBTB34	-0.381822	4.81414	10.2439	0.00274908	0.0531512
AFDN	-0.395574	4.32314	10.2427	0.00275054	0.0531512
PPM1L	-0.470169	4.48562	10.2396	0.00275409	0.0531512
APOBEC3D	0.773362	1.00443	10.2391	0.00275471	0.0531512
AMPD2	-0.251431	7.29585	10.237	0.00275719	0.0531512
PLEKHA6	-1.55331	-0.609099	10.2368	0.00275736	0.0531512
SPRED2	-0.554027	7.41753	10.2311	0.00276413	0.0532452
ZC3HAV1	0.311054	6.53251	10.2293	0.00276632	0.0532474
RPL21P28	0.71019	6.73812	10.2278	0.00276801	0.0532474
COX14	0.723973	3.87697	10.2261	0.0027701	0.0532514
RPL35A	0.573617	7.54852	10.2212	0.00277588	0.0533263
KAT6A	-0.551948	6.32607	10.216	0.00278199	0.0534074
NUB1	0.235348	5.2814	10.2133	0.00278529	0.053428
SLAMF7	0.356216	3.82161	10.2111	0.00278786	0.053428
ATN1	-0.473468	5.75837	10.2104	0.00278873	0.053428
SMIM20	0.44524	4.06138	10.208	0.00279155	0.0534459
IPCEF1	-0.562419	4.76407	10.1998	0.00280139	0.0534808
MINK1	-0.429248	5.42295	10.1992	0.00280207	0.0534808
GDPD2	-1.01303	-0.0880584	10.1992	0.00280207	0.0534808
ZCCHC24	-0.24953	4.88282	10.1969	0.00280479	0.0534808
RPS24	0.453187	8.4176	10.1968	0.00280499	0.0534808
LRIG2	-0.35009	5.11429	10.1958	0.00280613	0.0534808
LINC02574	1.45597	-1.07075	10.1954	0.00280662	0.0534808
TATDN1	0.292682	4.6741	10.1928	0.00280977	0.0535049
UQCRFS1	0.531782	6.77974	10.1884	0.00281499	0.0535682
VPS26B	-0.247937	5.25867	10.1861	0.00281784	0.0535863
VHL	0.32914	6.07317	10.1808	0.00282414	0.05367
BTF3	0.355264	7.97953	10.1792	0.00282609	0.053671
FAM20B	-0.308649	5.06176	10.1715	0.00283541	0.0537996
RIPK2	0.284323	4.94511	10.1705	0.00283667	0.0537996
DCTN1	-0.331684	7.23067	10.1649	0.00284351	0.0538933
SMIM7	0.387462	5.56971	10.161	0.00284824	0.0539393
TMSB10	0.726399	10.7997	10.1597	0.00284975	0.0539393
COX4I1	0.571388	7.9566	10.1518	0.00285944	0.0540864
NDUFAB1	0.646922	6.15299	10.1481	0.002864	0.0541366
TMEM215	-0.543954	3.73553	10.1432	0.00286995	0.0541847
AP2B1	-0.269722	7.21711	10.1429	0.00287038	0.0541847
MRPS21	0.391216	5.83913	10.1407	0.002873	0.0541979
GXYLT1	-0.408855	3.93876	10.135	0.00288002	0.0542942
TNFAIP8L1	0.390967	5.19834	10.132	0.00288376	0.0543276
RBIS	0.655717	5.2519	10.1305	0.00288563	0.0543276
ZNF275	-0.406869	3.85689	10.1262	0.0028909	0.0543905
FOXK1	-0.513257	4.8772	10.1212	0.00289717	0.0544721
RPL9	0.612303	8.59448	10.1151	0.00290471	0.0545506
NDUFB8	0.562417	6.02508	10.1147	0.0029052	0.0545506
SP1	-0.396667	6.76165	10.1087	0.00291265	0.0546543
RAC1	0.400989	7.63731	10.1043	0.00291817	0.0546701
ARHGEF10	-0.467057	5.22915	10.1036	0.00291914	0.0546701
NDUFA8	0.446153	5.82019	10.1034	0.00291929	0.0546701
NOP16	0.424535	4.45975	10.0978	0.00292628	0.0547646
HIGD2A	0.4882	5.87047	10.0899	0.00293627	0.0549153
SSR4	0.508121	7.4796	10.0871	0.00293984	0.0549458
EPRS1	-0.250733	8.0747	10.0796	0.00294929	0.055086
ZFPL1	0.384446	3.88641	10.0743	0.00295602	0.055147
BABAM2-AS1	1.25021	-0.757481	10.0739	0.00295646	0.055147
COX5B	0.638148	8.13988	10.0707	0.00296056	0.055187
ARPC3	0.290726	7.89209	10.065	0.00296781	0.0552857
ADA	0.366211	3.43142	10.0569	0.00297809	0.055394
TMCO1	0.353712	6.40516	10.0563	0.00297882	0.055394
SRP19	0.380954	5.4308	10.0558	0.0029795	0.055394
HLCS	-0.332111	4.48659	10.0465	0.00299149	0.0555321
SLC41A1	-0.405554	5.63727	10.0464	0.00299157	0.0555321
STIM1	-0.316161	5.55792	10.0454	0.00299282	0.0555321
ATP6V1FNB	0.597366	3.60141	10.0419	0.00299729	0.0555777
MPDU1	0.329017	4.99545	10.0405	0.00299921	0.0555777
SF3B6	0.518032	6.05188	10.0378	0.00300265	0.0556051
NDUFC1	0.601987	5.58689	10.0328	0.00300903	0.0556868
ARHGEF34P	-0.506088	3.18049	10.0272	0.00301629	0.0557811
NDUFB2	0.61965	5.36525	10.0251	0.00301903	0.0557811
POLR3B	-0.380742	2.98552	10.0243	0.00302005	0.0557811
SMIM19	0.35824	5.07758	10.0176	0.0030288	0.0558699
CLSTN2	-0.643812	5.29153	10.0176	0.0030288	0.0558699
HECTD2	-0.603872	1.69102	10.0157	0.0030312	0.0558776
SEM1	0.512873	4.94236	10.0121	0.00303592	0.0559256
SRXN1	0.248018	6.24943	10.0107	0.00303776	0.0559256
TCF12	-0.486326	7.21734	10.0055	0.00304462	0.0560154
RPS19BP1	0.634527	5.63249	10.0015	0.00304977	0.0560457
HACD2	-0.270963	5.49562	10.0004	0.00305119	0.0560457
TRAPPC2B	0.581974	2.03427	9.99849	0.00305375	0.0560457
TMEM123	0.325714	8.38944	9.99722	0.00305541	0.0560457
XPC	-0.296782	5.21184	9.99664	0.00305617	0.0560457
ARHGAP18	-0.203943	7.8828	9.99477	0.00305863	0.0560544
SNHG7	0.475759	4.26179	9.9876	0.00306807	0.056191
LOC105374454	0.609256	1.24388	9.9686	0.00309324	0.0565844
NDE1	-0.310519	5.95648	9.96836	0.00309355	0.0565844
NKAP	0.387881	4.43839	9.96551	0.00309735	0.0566172
ATP2A3	-0.319806	6.37282	9.95491	0.0031115	0.0568387
HNRNPUL1	-0.278154	7.68191	9.95343	0.00311349	0.0568387
HINT1	0.523059	6.75651	9.95095	0.00311681	0.0568398
NCR3LG1	-0.689215	2.91916	9.94893	0.00311952	0.0568398
MICOS13	0.618059	5.12734	9.94889	0.00311958	0.0568398
LARP7	0.445573	5.60519	9.94682	0.00312236	0.0568538
MZT2B	0.650842	5.83972	9.94395	0.00312621	0.0568571
LOC101927752	0.525271	5.86426	9.9437	0.00312655	0.0568571
WDR27	-0.43307	4.14148	9.94063	0.00313068	0.0568818
TSPAN10	0.495203	3.51727	9.9397	0.00313194	0.0568818
BLVRA	0.472018	3.39889	9.93581	0.00313719	0.0569406
PROSER3	-0.352923	3.92795	9.93071	0.00314408	0.0570291
SHANK1	-0.686958	5.9571	9.92839	0.00314722	0.0570494
LPL	-0.337472	10.1135	9.92457	0.0031524	0.0571068
PDGFRL	1.1701	-0.300035	9.92296	0.00315459	0.0571098
ARL6IP5	0.263968	6.76874	9.92052	0.0031579	0.057113
AZU1	0.457796	7.90423	9.91976	0.00315893	0.057113
RCOR1	-0.317534	5.7388	9.91837	0.00316083	0.057113
TNKS	-0.426002	5.78901	9.90918	0.00317337	0.057303
AKAP11	-0.464934	5.91826	9.90379	0.00318075	0.0573737
RPL31	0.58817	7.89186	9.90112	0.0031844	0.0573737
TPRKB	0.503876	4.06581	9.89968	0.00318638	0.0573737
YWHAB	0.359273	8.65111	9.89891	0.00318744	0.0573737
FJX1	0.538244	1.42069	9.89831	0.00318827	0.0573737
ZSCAN30	-0.363124	4.1959	9.89744	0.00318946	0.0573737
MAP3K4	-0.42207	6.58835	9.89423	0.00319387	0.0574124
FAM234B	-0.405414	3.43739	9.89293	0.00319567	0.0574124
NEU1	0.246225	11.2046	9.88897	0.00320112	0.0574657
ATRAID	0.391612	6.6532	9.88661	0.00320438	0.0574657
SF3A1	-0.354501	6.47568	9.88635	0.00320473	0.0574657
CARMIL1	-0.426419	2.74054	9.87868	0.00321535	0.0576196
AMDHD2	0.487347	4.37706	9.87596	0.00321912	0.0576506
BPTF	-0.402863	6.24593	9.86872	0.00322919	0.0577508
C3orf80	-0.334689	4.01759	9.86814	0.00323001	0.0577508
MGRN1	-0.427207	5.45493	9.86754	0.00323084	0.0577508
CAP1	-0.319875	12.0091	9.86157	0.00323916	0.0578512
GDF11	-0.407261	2.48186	9.86058	0.00324055	0.0578512
ATP6V1E1	0.299563	7.77494	9.84523	0.00326207	0.0581987
PLEC	-0.744801	8.93648	9.84271	0.00326563	0.0582253
MSH2	-0.342077	5.61755	9.83844	0.00327166	0.0582962
EIF4EBP2	-0.253162	6.49802	9.83596	0.00327516	0.0583219
SPCS2	0.256154	6.43133	9.82967	0.00328406	0.058431
HTR1B	-0.728629	0.698599	9.82871	0.00328543	0.058431
PCM1	-0.31248	8.19966	9.8255	0.00328998	0.0584751
CCDC85A	0.459711	1.42384	9.82218	0.0032947	0.058499
GTF3C2	-0.247572	6.14255	9.81992	0.00329792	0.058499
COMMD1	0.498932	4.21325	9.81935	0.00329873	0.058499
CCDC144A	-0.926376	1.4304	9.81874	0.00329959	0.058499
SPNS2	-0.349142	5.31638	9.81285	0.00330801	0.0585914
RALGPS2	-0.501215	2.61261	9.81219	0.00330895	0.0585914
LTBP1	-0.611449	3.20467	9.80345	0.00332147	0.0587762
SNHG8	0.814127	4.19952	9.80058	0.00332558	0.0588122
SETD1A	-0.476848	4.97401	9.79597	0.00333221	0.0588835
MRPL47	0.495189	5.42098	9.79489	0.00333377	0.0588835
PPFIA2	-1.02815	0.312914	9.78913	0.00334208	0.058958
NETO2	-0.290627	5.34036	9.78907	0.00334216	0.058958
OSBPL9	-0.31151	5.99007	9.78629	0.00334618	0.0589921
ATP13A2	-0.490234	3.90444	9.78397	0.00334954	0.0589988
LINC00278	0.440971	1.25063	9.78315	0.00335074	0.0589988
PSMB1	0.426723	7.65003	9.7794	0.00335616	0.0590525
DNPEP	0.24187	5.67039	9.77816	0.00335796	0.0590525
SELENOS	0.336884	5.37859	9.77647	0.00336042	0.0590591
TTBK2	-0.431913	3.62018	9.77293	0.00336556	0.0590664
LINC01814	-0.657878	1.62557	9.7701	0.00336969	0.0590664
USP34	-0.631973	6.78901	9.76804	0.00337269	0.0590664
ARHGAP1	-0.325823	5.83128	9.76803	0.00337271	0.0590664
ACBD6	0.336723	4.43682	9.76788	0.00337292	0.0590664
RANBP2	-0.611365	8.60188	9.76757	0.00337337	0.0590664
PCNX2	-0.359631	4.12655	9.76283	0.0033803	0.0590735
ZNF561	-0.376481	4.79564	9.7608	0.00338327	0.0590735
TMEM127	-0.269898	7.0438	9.75652	0.00338953	0.0590735
SLC34A3	-1.10138	0.916597	9.75569	0.00339075	0.0590735
QPRT	0.337226	7.62681	9.75549	0.00339105	0.0590735
KDM5C	-0.457708	6.91422	9.75391	0.00339338	0.0590735
MAP1LC3B	0.258844	7.25634	9.75256	0.00339535	0.0590735
VAMP8	0.568243	7.35579	9.75104	0.00339758	0.0590735
MAP3K3	-0.279133	5.53636	9.74972	0.00339953	0.0590735
BATF3	0.744226	0.632717	9.7497	0.00339956	0.0590735
HSPE1	0.541023	6.49931	9.74903	0.00340053	0.0590735
ZNF433-AS1	0.565343	1.69019	9.74902	0.00340056	0.0590735
DDAH1	-0.633987	1.97401	9.74876	0.00340094	0.0590735
CEP192	-0.455296	4.57035	9.74466	0.00340698	0.0591342
RPS26P11	0.552675	2.61078	9.74355	0.00340861	0.0591342
HSBP1	0.378728	6.387	9.73917	0.00341508	0.05921
ESD	0.286493	5.92537	9.73589	0.00341993	0.0592216
TNFSF9	0.440974	3.32101	9.73589	0.00341993	0.0592216
KDM5D	-0.402929	5.13154	9.73055	0.00342785	0.0592885
TNRC18	-0.603185	6.98348	9.72911	0.00342998	0.0592885
SMIM26	0.654092	3.77307	9.72845	0.00343096	0.0592885
NCDN	-0.378609	4.95527	9.72763	0.00343218	0.0592885
THOC7	0.393587	5.14641	9.72606	0.00343452	0.0592926
LST1	0.52733	8.00082	9.72368	0.00343805	0.0593174
PCDH11X	-0.56784	3.23318	9.71711	0.00344786	0.0594369
RPGRIP1L	-0.413744	2.30317	9.71551	0.00345025	0.0594369
TIMM17A	0.340706	7.04519	9.71482	0.00345128	0.0594369
AMDHD1	0.765195	-0.181299	9.71186	0.0034557	0.059474
LOC105371814	0.456542	2.9758	9.71056	0.00345764	0.059474
MAN1A2	-0.451663	6.11018	9.70738	0.00346241	0.0595198
LCMT1	0.363941	4.46496	9.70192	0.00347062	0.0596246
COX6A1	0.588411	6.84025	9.69534	0.00348052	0.0597155
KCNIP2	-0.522755	1.69877	9.69461	0.00348162	0.0597155
POLR1A	-0.543056	5.63374	9.69335	0.00348352	0.0597155
SATB1	-0.300709	6.88382	9.6928	0.00348436	0.0597155
G3BP2	-0.244632	7.49332	9.69106	0.00348698	0.0597176
C1orf52	0.346802	4.52076	9.68993	0.0034887	0.0597176
NAA38	0.719764	3.92164	9.6878	0.00349191	0.0597364
DDT	0.450073	6.02712	9.68581	0.00349493	0.0597519
TRIP6	0.309776	5.7714	9.68086	0.00350243	0.0598405
SSBP1	0.311311	5.86853	9.67956	0.00350441	0.0598405
OSTC	0.308819	6.22336	9.67736	0.00350776	0.0598405
MDC1	-0.516211	6.93449	9.67682	0.00350858	0.0598405
SMIM10L2B	-0.991383	-0.955563	9.67248	0.00351519	0.0598775
MKKS	0.391149	4.10298	9.67111	0.00351727	0.0598775
ENTPD5	-0.435632	3.61076	9.66905	0.00352041	0.0598775
SACS	-0.54149	5.75733	9.66871	0.00352094	0.0598775
SLIRP	0.621334	4.82482	9.66845	0.00352134	0.0598775
IQCE	-0.338066	4.8254	9.66448	0.00352741	0.0599317
RCOR2	-0.854171	-0.00672619	9.66359	0.00352876	0.0599317
TSPO	0.468152	6.00343	9.65541	0.00354131	0.060104
LOC100505588	-4.12841	-2.59507	9.80156	0.00354315	0.060104
RPL37	0.545035	8.18686	9.6476	0.00355332	0.0602403
ZNF17	-0.367655	2.05918	9.64132	0.00356302	0.0603686
ARHGEF5	-0.452843	2.24972	9.63931	0.00356613	0.0603851
RPS6KA5	-0.470414	1.84458	9.63633	0.00357075	0.0604271
ARL6IP4	0.491645	6.34476	9.63046	0.00357986	0.0605451
C1QBP	0.320701	5.35664	9.62531	0.00358787	0.0605999
C1orf21	0.339703	3.96794	9.6243	0.00358944	0.0605999
ELANE	0.41774	5.75629	9.62424	0.00358954	0.0605999
RPS17	0.534217	9.30037	9.6157	0.00360288	0.0606941
KAT7	-0.341199	5.58911	9.61495	0.00360405	0.0606941
RPS16	0.548221	8.09631	9.61385	0.00360577	0.0606941
SOS1	-0.479315	5.2812	9.61307	0.00360699	0.0606941
RGS10	0.385464	5.80291	9.61254	0.00360782	0.0606941
ACTN4	-0.270558	8.55334	9.61243	0.00360799	0.0606941
TOGARAM1	-0.284794	4.95636	9.60499	0.00361968	0.0607679
GTF2H5	0.48874	5.24755	9.60491	0.00361979	0.0607679
CRACR2A	-0.634723	1.67284	9.60334	0.00362227	0.0607679
MRPS17	0.510979	3.50993	9.60205	0.00362431	0.0607679
MMS19	-0.275921	5.09019	9.60189	0.00362456	0.0607679
TMEM160	0.765017	4.2282	9.60119	0.00362565	0.0607679
ALCAM	-0.293552	9.78735	9.60007	0.00362742	0.0607679
SKP1	0.371863	7.96337	9.59784	0.00363093	0.0607907
NDUFB10	0.433598	6.18007	9.59624	0.00363347	0.0607972
MLKL	0.268116	4.60341	9.59352	0.00363777	0.0608331
ZNF652	-0.384361	3.28389	9.5899	0.00364349	0.0608906
PSMD7	0.286611	6.94752	9.58862	0.00364551	0.0608906
TRIM31	3.60103	-0.868145	9.58389	0.00365302	0.0609801
MERTK	-0.242431	7.49454	9.582	0.00365603	0.0609937
ARID1B	-0.425819	6.31009	9.57991	0.00365934	0.0609937
RPL11	0.332919	8.09273	9.5793	0.00366032	0.0609937
EHMT1	-0.329151	5.98732	9.57012	0.00367495	0.0611444
SMG1P6	-0.936833	2.77221	9.56945	0.00367602	0.0611444
ZCRB1	0.615235	4.67364	9.5667	0.00368043	0.0611444
PDK3	-0.385029	2.70747	9.56635	0.00368098	0.0611444
ADD1	-0.243943	7.0376	9.56601	0.00368152	0.0611444
POLE	-0.425701	4.98727	9.56551	0.00368233	0.0611444
CCDC28A	0.2491	4.70484	9.56195	0.00368803	0.0611723
GOLGA2P10	-4.62375	-2.47951	9.8937	0.00368833	0.0611723
ZNF436	-0.448935	2.94191	9.55797	0.00369442	0.0612374
FASN	-0.628694	7.77489	9.55578	0.00369794	0.0612598
CYFIP1	-0.256369	9.63566	9.55199	0.00370405	0.061325
SRP14	0.323005	7.82578	9.5488	0.00370919	0.06136
PPP1R10	-0.357255	8.43032	9.54799	0.0037105	0.06136
EDC4	-0.313924	6.05534	9.54422	0.00371659	0.0614084
ZER1	-0.273531	5.13721	9.54247	0.00371943	0.0614084
SVBP	0.445142	4.18417	9.54166	0.00372073	0.0614084
FCER1G	0.34007	8.6215	9.54081	0.00372211	0.0614084
MRPL54	0.736846	5.01974	9.53281	0.0037351	0.0615535
PRTN3	0.342242	6.63279	9.53171	0.00373689	0.0615535
ZNF248	-0.490646	2.625	9.53137	0.00373744	0.0615535
DHX40	-0.296155	4.86317	9.52911	0.00374112	0.0615782
PGAP1	-0.440672	2.81304	9.52545	0.00374709	0.0616133
ANAPC11	0.691062	5.90731	9.52513	0.00374761	0.0616133
ARHGAP12	-0.272816	5.28406	9.52226	0.0037523	0.061619
FHOD1	-0.321788	6.33467	9.52177	0.0037531	0.061619
EEF1D	0.465565	8.82319	9.51977	0.00375636	0.061619
DBN1	-0.313023	7.44035	9.51926	0.0037572	0.061619
USP7	-0.345655	7.4116	9.51786	0.00375949	0.061619
NFE2L3	0.437528	3.04362	9.51692	0.00376103	0.061619
HERC2P9	-0.443874	5.74463	9.51155	0.00376983	0.0617274
CELF2-AS1	-1.13042	0.124984	9.50955	0.00377313	0.0617364
STK17A	0.306792	4.91266	9.50702	0.00377728	0.0617364
RPS9	0.584428	11.46	9.50661	0.00377795	0.0617364
UBE2E2	0.333755	4.61269	9.50579	0.00377931	0.0617364
NANS	0.38297	5.59188	9.50341	0.00378323	0.0617364
SEC61B	0.481918	5.88709	9.50326	0.00378348	0.0617364
MAP3K20	-0.297541	5.67688	9.49735	0.00379323	0.061807
NDUFB3	0.639929	6.04574	9.49702	0.00379378	0.061807
RBM25	0.367087	7.38429	9.49667	0.00379436	0.061807
ZNF569	-0.335179	3.03775	9.49387	0.00379899	0.0618447
PRRC2B	-0.553596	6.60331	9.49262	0.00380105	0.0618447
ENTPD1	-0.230559	4.21726	9.48984	0.00380566	0.0618599
TMED1	0.376678	4.97453	9.48892	0.00380719	0.0618599
ADAMTS1	-0.773498	1.67257	9.48695	0.00381045	0.0618599
PDPR	-0.390081	5.43403	9.48679	0.00381073	0.0618599
ARHGAP23	-0.546481	5.89278	9.48482	0.00381401	0.0618775
SRRM2	-0.572577	8.58778	9.48281	0.00381735	0.0618962
CLTA	0.392147	7.8838	9.48102	0.00382033	0.061909
SNRNP70	0.347209	7.08062	9.47654	0.00382779	0.0619605
GSTM3	0.533708	5.37365	9.47648	0.00382789	0.0619605
PSMA5	0.348231	8.45252	9.47238	0.00383474	0.0619859
TMEM256	0.717412	3.25229	9.47227	0.00383492	0.0619859
BMP8A	-0.440106	2.66814	9.47161	0.00383603	0.0619859
ANXA4	0.248712	6.42822	9.46797	0.00384213	0.0620458
TTLL5	-0.454291	4.26489	9.46615	0.00384517	0.0620458
NSD2	-0.423462	6.47356	9.46547	0.00384632	0.0620458
ATP6V0B	0.384201	8.50149	9.46264	0.00385106	0.0620778
AFF2	-0.744464	1.07573	9.46167	0.0038527	0.0620778
STXBP5L	-0.685879	1.42593	9.45855	0.00385794	0.0621095
RPRD2	-0.448325	5.46765	9.45583	0.00386252	0.0621095
SELPLG	0.280068	5.08724	9.45551	0.00386306	0.0621095
ABRACL	0.41902	6.97557	9.45408	0.00386548	0.0621095
HUWE1	-0.673904	7.72925	9.45398	0.00386565	0.0621095
RPL28	0.450097	8.35922	9.44748	0.00387662	0.062237
PPP1R7	0.376514	7.35566	9.4451	0.00388066	0.062237
B4GALT7	0.338175	3.83957	9.44017	0.003889	0.062237
PRH1-PRR4	-3.5213	-1.18336	9.43824	0.00389229	0.062237
BOLA1	0.560149	2.70067	9.43751	0.00389352	0.062237
NNT	-0.305053	6.24958	9.43718	0.00389409	0.062237
NSMCE2	0.339796	4.93424	9.43681	0.00389471	0.062237
RALGPS1	-0.68979	1.20885	9.43632	0.00389556	0.062237
SNRPB	0.490901	6.64962	9.43561	0.00389677	0.062237
TTI1	-0.379259	4.9391	9.43528	0.00389732	0.062237
APTR	0.556094	1.28033	9.43478	0.00389818	0.062237
MYL6	0.637782	9.72029	9.43371	0.00389999	0.062237
MORN1	-0.557539	1.39741	9.42816	0.00390945	0.0623523
MRPL34	0.450562	5.53515	9.42652	0.00391225	0.0623523
FAU	0.609711	7.40731	9.42559	0.00391383	0.0623523
TMEM205	0.471609	5.63199	9.42263	0.00391891	0.062398
ACOT11	-0.401907	3.17899	9.42108	0.00392156	0.0624052
REX1BD	0.739308	5.31167	9.41446	0.00393292	0.0625506
MTR	-0.448063	5.71603	9.41301	0.00393541	0.0625551
PRRC2A	-0.514233	11.0447	9.41162	0.0039378	0.0625579
PPP1R2	0.248617	5.10114	9.40912	0.0039421	0.0625772
SLC25A19	0.289489	3.56458	9.40834	0.00394344	0.0625772
FTO	-0.375528	4.78136	9.4027	0.00395318	0.0626739
PLGRKT	0.389872	5.25888	9.40107	0.00395599	0.0626739
RPL23A	0.446795	8.36222	9.40096	0.00395618	0.0626739
SLC12A4	-0.29901	5.76038	9.39135	0.00397282	0.0628502
NFRKB	-0.252345	4.61702	9.39125	0.00397299	0.0628502
DAPK3	0.369847	5.31232	9.39069	0.00397398	0.0628502
RHBDD3	0.414467	4.73703	9.38666	0.00398098	0.0629258
APRT	0.589604	6.19109	9.37911	0.00399413	0.06308
SPOCK1	-0.441692	5.04172	9.3785	0.0039952	0.06308
ECRG4	0.675789	2.08928	9.37705	0.00399773	0.0630847
MRPL53	0.593329	5.07269	9.37474	0.00400178	0.0631134
PDCD10	0.313203	6.02907	9.36817	0.00401329	0.0632313
SV2A	-0.62668	1.1286	9.36792	0.00401373	0.0632313
ATF7IP	-0.425832	4.8807	9.36121	0.00402553	0.0633819
FBXW11	-0.254822	6.506	9.3526	0.00404072	0.0635857
RFC1	-0.261527	6.12267	9.34449	0.00405509	0.0637196
C1R	1.17044	-0.711615	9.34363	0.00405661	0.0637196
RRAS	0.353901	5.253	9.34162	0.00406019	0.0637196
ZBTB39	-0.348093	3.46658	9.34153	0.00406034	0.0637196
TMEM70	0.377996	6.03002	9.34145	0.00406049	0.0637196
RPS26	0.508075	6.63438	9.33912	0.00406463	0.0637491
TIAM1	-1.83768	-0.939318	9.33731	0.00406786	0.0637643
CCDC124	0.280643	5.21517	9.33387	0.00407398	0.0638196
TMEM44-AS1	0.399013	2.30896	9.33251	0.00407641	0.0638196
FAHD1	0.426967	4.70472	9.33153	0.00407815	0.0638196
NBEA	-0.712884	0.864972	9.32894	0.00408278	0.0638567
PLCB3	-0.315942	6.25212	9.32386	0.00409188	0.0639636
TMEM161B-AS1	0.402426	3.6171	9.32016	0.00409851	0.0639732
SGMS2	-0.436401	2.53984	9.31996	0.00409888	0.0639732
HDLBP	-0.321352	9.24045	9.31973	0.00409928	0.0639732
GUK1	0.513749	7.5778	9.31505	0.0041077	0.0640693
POM121	-0.48829	6.18715	9.30473	0.00412631	0.0643195
PTPN11	-0.394938	6.87802	9.30363	0.00412829	0.0643195
CPSF1	-0.275433	6.6316	9.30201	0.00413122	0.0643297
ZNF253	-0.419499	3.23001	9.29571	0.00414264	0.0644487
PAG1	-0.311745	6.76738	9.29528	0.00414342	0.0644487
TUBGCP5	-0.232037	5.39411	9.29036	0.00415237	0.0645524
CIC	-0.551921	6.16824	9.28765	0.00415731	0.0645893
AK6	0.417426	6.3281	9.28655	0.00415931	0.0645893
UPF3A	0.354337	5.37191	9.28163	0.00416829	0.064669
RPL19	0.430208	8.97718	9.27968	0.00417186	0.064669
ZNF532	-0.42429	5.37466	9.27891	0.00417328	0.064669
ADNP	-0.352945	6.15634	9.27873	0.00417359	0.064669
RPS4Y1	0.404792	7.31208	9.2761	0.00417842	0.0647084
RPL13	0.600086	8.83077	9.27429	0.00418174	0.0647189
COX8A	0.506614	6.84305	9.27156	0.00418674	0.0647189
PURB	-0.294568	6.81503	9.27112	0.00418756	0.0647189
CLEC11A	0.495086	8.23888	9.2704	0.00418888	0.0647189
SIPA1L3	-0.558848	3.8071	9.26949	0.00419055	0.0647189
IL23A	0.783711	0.295517	9.26198	0.00420437	0.0648969
PICART1	-1.0788	-0.192143	9.25937	0.0042092	0.064936
CEP120	-0.40893	4.04705	9.25176	0.00422326	0.0650969
RNF24	-0.267766	4.33014	9.25124	0.00422423	0.0650969
PEX1	-0.393524	3.76714	9.24915	0.0042281	0.0651202
DNAH10	-0.706377	2.20941	9.24664	0.00423276	0.0651202
BAG6	-0.27776	10.9059	9.24627	0.00423346	0.0651202
OSBP	-0.313537	5.40464	9.24546	0.00423496	0.0651202
EIF1AY	0.427536	4.90708	9.24213	0.00424115	0.065153
GLRX2	0.446018	4.88193	9.24184	0.00424169	0.065153
HIPK3	-0.368767	5.83604	9.24019	0.00424477	0.0651648
ARHGEF6	-0.426387	4.90069	9.23682	0.00425105	0.0652073
NCBP1	-0.22077	5.92214	9.23623	0.00425215	0.0652073
CCDC32	0.270839	5.313	9.22626	0.00427081	0.0653606
NUP214	-0.448925	5.76371	9.22623	0.00427086	0.0653606
OTOAP1	0.952909	0.107934	9.22604	0.00427122	0.0653606
CALHM5	1.9166	-2.03182	9.22553	0.00427218	0.0653606
MED10	0.48426	3.83342	9.22472	0.0042737	0.0653606
HECTD4	-0.705493	5.10674	9.22105	0.0042806	0.0653798
IGFLR1	0.560357	3.88328	9.22053	0.00428157	0.0653798
PIP4K2A	-0.25776	6.69937	9.22036	0.00428189	0.0653798
TEX2	-0.337538	6.47223	9.21843	0.00428553	0.0654
SYF2	0.378995	5.52725	9.21679	0.00428861	0.0654117
BCL3	0.441469	4.55304	9.21305	0.00429566	0.065484
LINC00941	-0.516097	1.14335	9.21031	0.00430083	0.0655254
C8orf31	0.537365	2.86974	9.20916	0.00430301	0.0655254
USF2	0.261096	7.05884	9.20063	0.00431916	0.0657359
BEND3	-0.488092	2.16193	9.19616	0.00432766	0.0657843
NSD1	-0.623572	6.6333	9.19575	0.00432845	0.0657843
MAIP1	0.416269	3.84417	9.19529	0.00432932	0.0657843
ZNF593	0.748746	3.39153	9.19033	0.00433877	0.0658924
NCOR2	-0.616752	6.26588	9.18739	0.00434437	0.0659421
GCLM	0.258119	5.25477	9.1799	0.00435871	0.06603
SNX29	-0.395664	4.49475	9.17978	0.00435893	0.06603
LIMD2	0.337243	6.49595	9.17954	0.0043594	0.06603
GNRHR	-1.34313	-1.47683	9.17852	0.00436135	0.06603
USP24	-0.496009	5.86613	9.17827	0.00436184	0.06603
ACOT13	0.376463	4.00115	9.17631	0.00436559	0.0660514
CIAO2B	0.550809	6.46321	9.17373	0.00437055	0.0660912
TXNDC17	0.62705	4.84871	9.17149	0.00437487	0.066121
TCEAL1	0.362792	4.51543	9.16973	0.00437825	0.0661369
COX6B1	0.556685	7.45792	9.16767	0.00438221	0.0661613
NDUFAF8	0.772511	4.86752	9.16488	0.00438759	0.0661634
STK4	-0.226508	6.8477	9.16477	0.0043878	0.0661634
LOC389641	0.340237	2.38102	9.16396	0.00438937	0.0661634
KNL1	-0.544812	4.25943	9.1561	0.00440458	0.0663573
OOSP1	2.73061	-2.3973	9.1532	0.00441021	0.0663698
EIF3G	0.285167	6.82191	9.15253	0.00441151	0.0663698
POLR3K	0.491029	4.44215	9.15204	0.00441245	0.0663698
GOLGA8Q	-0.707712	3.90872	9.15081	0.00441484	0.0663704
DRAM1	0.442797	2.38059	9.14794	0.00442043	0.0664192
C8orf76	0.47152	3.36124	9.14668	0.00442288	0.0664208
CAVIN4	0.657381	0.593846	9.1415	0.00443298	0.0664969
DHDH	1.10087	-0.450986	9.14137	0.00443323	0.0664969
PLCG1	-0.416726	4.75594	9.13869	0.00443845	0.0664969
CTSZ	0.208161	8.6653	9.13795	0.00443992	0.0664969
RPS8	0.480215	8.41831	9.13678	0.0044422	0.0664969
GLG1	-0.345728	7.36908	9.13675	0.00444226	0.0664969
KIF1C-AS1	-3.07629	-2.4651	9.13506	0.00444556	0.0664969
GYPC	0.382068	6.44771	9.13444	0.00444677	0.0664969
AFF1-AS1	0.510824	2.01305	9.13278	0.00445002	0.0665103
RANGRF	0.96908	1.00287	9.12874	0.00445794	0.0665936
KMT2E-AS1	0.749143	0.585999	9.12589	0.00446354	0.0666421
VPS72	0.300986	5.11025	9.12447	0.00446633	0.0666485
BAIAP2-DT	-0.308007	5.54907	9.11869	0.00447773	0.0667834
TNRC6C	-0.388951	3.08278	9.11593	0.00448317	0.0668261
NCBP3	-0.279296	4.8164	9.11443	0.00448615	0.0668261
PLCXD1	-0.266481	6.02215	9.11365	0.00448769	0.0668261
ZNF497	-0.50633	2.21339	9.11151	0.0044919	0.0668427
PPIA	0.37181	9.89376	9.11069	0.00449353	0.0668427
CAMTA2	-0.401406	5.11432	9.10792	0.00449903	0.0668893
GLRX3	0.433199	6.69007	9.10243	0.00450992	0.067016
NECAP2	0.227049	6.03159	9.09981	0.00451513	0.0670333
RPA3	0.629007	4.1036	9.0977	0.00451934	0.0670333
ATP9A	-0.543542	6.61759	9.09766	0.00451941	0.0670333
RAB5IF	0.323701	5.84743	9.09653	0.00452167	0.0670333
TSFM	0.438092	4.32967	9.09478	0.00452515	0.0670333
ORMDL2	0.345616	4.42325	9.0947	0.00452531	0.0670333
NIBAN1	-0.429435	5.63016	9.09123	0.00453223	0.0671008
KRT16P3	-2.90174	-2.22476	9.0881	0.0045385	0.0671584
LRMDA	0.517582	2.0166	9.08671	0.00454128	0.0671644
GPR35	0.434313	2.40811	9.07691	0.00456095	0.0674201
ZNF41	-0.432138	3.7971	9.07452	0.00456577	0.067456
PITPNM2	-0.562525	3.29237	9.06352	0.00458798	0.0676652
RHEB	0.314305	6.79684	9.06264	0.00458975	0.0676652
GADD45GIP1	0.582576	5.64283	9.06111	0.00459285	0.0676652
HPCAL4	-0.779442	0.96945	9.06046	0.00459417	0.0676652
POMP	0.382798	6.8168	9.06043	0.00459422	0.0676652
TFAP2C	0.401334	2.57462	9.0604	0.00459429	0.0676652
ATP5IF1	0.433277	5.19148	9.05647	0.00460226	0.067727
LYRM2	0.221966	6.26735	9.05543	0.00460439	0.067727
KBTBD11	-0.383691	6.43413	9.05479	0.00460567	0.067727
SBNO1	-0.236676	6.26389	9.05187	0.00461161	0.0677563
LAMC1	-0.445297	8.20761	9.04934	0.00461676	0.0677563
HDGFL3	-0.60645	1.35812	9.04912	0.00461721	0.0677563
MYRF	-0.64436	6.0174	9.04889	0.00461769	0.0677563
KDM3B	-0.390412	6.64156	9.04793	0.00461964	0.0677563
CASTOR3	-0.523359	1.59029	9.04081	0.00463419	0.0678997
DCAF7	-0.195351	7.12553	9.0408	0.00463422	0.0678997
MAGOHB	0.433535	2.89395	9.03823	0.00463948	0.0679415
FLOT1	0.237649	8.08908	9.03586	0.00464433	0.0679775
NCAPD2	-0.385432	5.5338	9.03289	0.00465042	0.0680259
URB1-AS1	0.619921	1.50163	9.0319	0.00465246	0.0680259
TRAPPC6A	0.516042	3.08477	9.0282	0.00466007	0.0680949
MBTD1	-0.391769	3.74938	9.02699	0.00466255	0.0680949
AKAP13	-0.458437	5.98513	9.02609	0.0046644	0.0680949
FAH	0.321957	5.43249	9.02205	0.00467275	0.0681816
UGGT1	-0.326462	6.65309	9.02077	0.00467538	0.0681848
TMEM159	0.386461	3.43074	9.01866	0.00467973	0.0682132
EMC1	-0.230767	6.33384	9.01672	0.00468375	0.0682262
RPS7	0.46458	8.42218	9.0159	0.00468545	0.0682262
FZD9	0.653975	0.42448	9.01442	0.00468852	0.0682356
USP20	-0.264321	4.70992	9.0089	0.00469998	0.0683418
S100A6	0.470226	8.61099	9.00857	0.00470064	0.0683418
TOR1B	0.271368	5.01553	9.00194	0.00471445	0.0685073
RNF7	0.320609	5.92673	8.99778	0.00472312	0.0685504
MRPS12	0.516351	4.77306	8.99617	0.0047265	0.0685504
SECISBP2L	-0.475943	6.05374	8.9951	0.00472872	0.0685504
ATP5F1D	0.639009	6.07222	8.99495	0.00472903	0.0685504
BACE1	-0.392619	5.25412	8.99463	0.00472971	0.0685504
TMEM214	-0.28881	6.34577	8.9918	0.00473563	0.0685504
TTPAL	-0.319021	4.43502	8.99163	0.00473598	0.0685504
AP4E1	-0.409969	5.37982	8.99124	0.00473681	0.0685504
MSN	-0.304853	9.612	8.9895	0.00474046	0.0685551
TEX9	-0.683079	2.79587	8.98795	0.00474371	0.0685551
MSL2	-0.224244	5.18659	8.98761	0.0047444	0.0685551
PRKCA	-0.421652	7.12797	8.98543	0.00474899	0.0685842
UCP2	-0.270889	5.44066	8.98434	0.00475127	0.0685842
UACA	-0.413211	2.75468	8.97817	0.00476426	0.0687266
OR52K1	4.20985	-2.73871	9.10623	0.00476599	0.0687266
CHMP4B	0.232872	7.37296	8.97594	0.00476896	0.0687343
CSNK2A3	-0.346242	4.22236	8.97212	0.00477702	0.0688154
NUP188	-0.470177	6.93975	8.96346	0.00479537	0.0689823
RB1	-0.324329	7.29928	8.96322	0.00479587	0.0689823
HMGN3	0.455368	6.86885	8.96275	0.00479688	0.0689823
INTS2	-0.327755	4.48575	8.96205	0.00479837	0.0689823
NF1	-0.610612	6.64144	8.96017	0.00480236	0.0690046
DAP	-0.192345	6.84195	8.95648	0.0048102	0.0690823
RANBP1	0.388732	6.49074	8.95368	0.00481617	0.0691329
ANKRD39	0.513379	3.54344	8.94457	0.00483564	0.0693468
HOXA10-AS	0.751249	0.62975	8.94441	0.00483598	0.0693468
JMY	-0.440072	3.63783	8.94325	0.00483846	0.0693472
MED14	-0.427356	5.54925	8.9407	0.00484392	0.0693903
PTGIR	0.559558	1.85001	8.93772	0.00485033	0.0694044
DTNBP1	0.391651	2.85846	8.93747	0.00485085	0.0694044
PCNP	0.298449	7.56164	8.93681	0.00485227	0.0694044
EID2	0.368149	3.56445	8.93477	0.00485666	0.069432
SLC12A2	-0.286147	4.36199	8.92696	0.00487349	0.0696375
PPP1R35	0.658235	3.26899	8.91911	0.00489047	0.0698448
PDS5A	-0.300995	7.37204	8.91582	0.00489761	0.0698978
TOPBP1	-0.364935	6.3161	8.91512	0.00489912	0.0698978
PXDC1	0.486232	1.38262	8.91312	0.00490347	0.0699245
LINC00847	0.315003	4.51681	8.9118	0.00490632	0.06993
TM2D2	0.266917	7.03611	8.90467	0.00492186	0.0701161
PCDH11Y	-0.552262	2.63458	8.90228	0.00492709	0.0701552
TLR6	-0.495892	5.01955	8.90059	0.00493077	0.0701723
BIRC6	-0.557123	7.08076	8.89675	0.00493917	0.0702565
PANK2	0.294138	3.85374	8.89446	0.00494419	0.0702925
ARHGAP17	-0.296615	5.02581	8.89237	0.00494878	0.0702959
RPS27A	0.71789	8.37129	8.89008	0.0049538	0.0702959
KIAA1958	-0.491411	2.92866	8.88841	0.00495746	0.0702959
NACC2	-0.31429	5.19329	8.88821	0.00495792	0.0702959
WAPL	-0.28359	6.02643	8.88758	0.00495931	0.0702959
RPL13AP5	0.661291	7.2799	8.88756	0.00495935	0.0702959
MRPS34	0.506675	5.94214	8.88547	0.00496395	0.070326
TMEM131	-0.340913	5.93331	8.88146	0.00497277	0.0704064
ADAMTS15	-0.360915	5.78491	8.88063	0.00497461	0.0704064
[truncated: 26,280 more rows]

## Sheet: SP110_Mtb vs Control_Mtb
Supplementary Table 3. Excel file of RNA-seq data analyzed using edgeR.
Gene	logFC	logCPM	F	PValue	FDR
SP110	-3.17751	5.76752	670.736	6.00079e-26	1.6969e-21
MAP7D2	2.02949	2.91816	211.285	3.28985e-17	4.65152e-13
PPBP	3.2737	5.33583	200.593	7.66063e-17	7.22091e-13
NDRG2	1.39659	7.94016	179.566	4.53923e-16	3.20901e-12
CD14	1.9592	7.32749	155.116	4.52789e-15	2.56079e-11
LBH	-1.11742	6.73384	152.564	5.85362e-15	2.75881e-11
SCG2	-1.76527	3.31723	150.391	7.30397e-15	2.79562e-11
GPR137B	0.92748	5.46952	149.616	7.90896e-15	2.79562e-11
CREG1	1.24745	8.60858	144.472	1.35261e-14	4.24991e-11
ATP6V1C2	-1.01293	5.33336	136.928	3.05675e-14	8.64388e-11
ANXA2	1.02876	10.1533	134.706	3.91274e-14	1.00586e-10
NR1H3	1.4591	4.41233	127.148	9.28548e-14	2.18812e-10
HAS3	-1.58852	2.60057	125.341	1.14849e-13	2.49822e-10
LAMC2	1.89806	3.50108	124.34	1.29327e-13	2.61222e-10
LINC02158	2.9497	4.01281	122.95	1.52707e-13	2.87883e-10
STAT3	-0.713081	7.04589	114.526	4.31544e-13	7.25652e-10
FOS	0.82363	6.33069	114.441	4.36243e-13	7.25652e-10
SLC11A1	1.00942	6.62032	113.739	4.76915e-13	7.49233e-10
EBI3	1.25899	2.90625	109.694	8.04096e-13	1.19675e-09
CXCL6	1.80193	3.17053	106.03	1.30685e-12	1.84776e-09
ANXA2P2	0.976556	8.03883	104.724	1.55861e-12	2.09878e-09
SORCS1	-1.27759	3.66662	103.391	1.86876e-12	2.40203e-09
LOC102723996	-1.02958	4.50295	102.76	2.03758e-12	2.47615e-09
COG4	-0.667375	5.86771	102.535	2.10155e-12	2.47615e-09
AOX1	1.94156	1.89739	100.451	2.80571e-12	3.17359e-09
CLDN12	0.981486	5.36584	100.043	2.97084e-12	3.22805e-09
ANXA1	0.821912	8.35012	99.7804	3.08216e-12	3.22805e-09
OAT	0.768367	5.40465	98.2194	3.84226e-12	3.85707e-09
MARCKSL1	0.917534	6.98624	97.8372	4.05693e-12	3.85707e-09
LOC100419170	2.39027	4.66402	97.7768	4.09195e-12	3.85707e-09
RNASE1	1.22922	6.63174	95.7422	5.48033e-12	4.70783e-09
MMP1	3.71946	6.27648	95.734	5.4868e-12	4.70783e-09
SRPX2	0.745465	6.33555	95.725	5.49396e-12	4.70783e-09
SPNS2	-1.08816	5.31638	95.4794	5.69293e-12	4.73484e-09
CTSB	0.613133	12.9097	93.6156	7.47344e-12	6.03812e-09
MFSD2A	0.813181	7.5511	92.6861	8.57217e-12	6.73344e-09
CCL5	1.26675	8.41565	92.0375	9.43878e-12	7.21378e-09
MMP9	0.850362	12.8743	91.5869	1.00947e-11	7.51207e-09
ADORA2B	0.988677	3.69499	91.1833	1.0723e-11	7.775e-09
HSPA5	0.735306	10.1522	90.8138	1.13343e-11	8.01279e-09
DIRC3	1.23269	3.52194	89.8516	1.31049e-11	8.93156e-09
LZTS1	-1.43647	2.4462	89.7711	1.32656e-11	8.93156e-09
FAM234B	-1.19427	3.43739	89.1518	1.45741e-11	9.5843e-09
NREP	-0.939947	5.64887	88.5938	1.58694e-11	1.01989e-08
PINLYP	1.24344	9.38855	88.1589	1.69628e-11	1.06594e-08
APP	-0.847731	8.96264	87.6429	1.83637e-11	1.12889e-08
CXCL1	2.00549	3.71109	85.5372	2.54744e-11	1.52007e-08
PAQR5	0.68532	6.95933	85.4557	2.58022e-11	1.52007e-08
CXCL5	4.14544	1.83205	84.9994	2.77206e-11	1.59976e-08
TBXAS1	1.09232	3.26134	84.725	2.89459e-11	1.63707e-08
TMEM229B	-1.00521	4.41893	83.9564	3.26915e-11	1.81265e-08
CXCL2	2.01478	2.71797	82.5577	4.0877e-11	2.22292e-08
NET1	-0.701423	4.47839	82.4033	4.19047e-11	2.23581e-08
THBS1	-2.26378	2.92628	82.0937	4.4048e-11	2.30665e-08
CTSL	0.978446	12.0153	81.9244	4.5268e-11	2.32743e-08
C21orf91	-0.989898	3.92735	81.7585	4.64987e-11	2.34802e-08
SDC4	0.705482	5.47345	81.6382	4.7413e-11	2.35218e-08
PARP16	-0.949261	3.1492	79.9623	6.23169e-11	3.03827e-08
MYL12B	1.19615	7.93934	79.6788	6.52912e-11	3.12933e-08
G0S2	1.80017	6.91592	78.9319	7.38656e-11	3.45519e-08
EFHD2	0.98277	6.88834	78.8776	7.45337e-11	3.45519e-08
FTL	1.0896	13.779	78.4746	7.96937e-11	3.63481e-08
SLC35A4	-0.713316	6.4458	78.2932	8.21377e-11	3.68681e-08
CTSK	0.983216	4.81453	78.0384	8.57055e-11	3.78684e-08
TWF1	1.01811	5.59066	77.8038	8.91334e-11	3.87772e-08
BTN3A3	-0.943854	4.28729	76.937	1.03108e-10	4.3603e-08
TREM1	1.32562	2.14372	76.9254	1.0331e-10	4.3603e-08
SLC7A8	-1.26359	7.00073	76.724	1.06883e-10	4.44476e-08
ADARB1	-0.896817	5.32447	76.3225	1.14399e-10	4.68837e-08
FCAR	1.38734	8.30299	76.0394	1.20032e-10	4.84896e-08
LONRF1	0.913298	4.27397	75.6994	1.27186e-10	5.06558e-08
SLC16A6	1.34035	5.45168	75.3671	1.34611e-10	5.28684e-08
LST1	1.49211	8.00082	75.1311	1.40161e-10	5.42942e-08
SCAT8	1.2461	1.41678	74.8683	1.46627e-10	5.60311e-08
TFPI2	1.89132	5.41234	74.5869	1.53897e-10	5.80254e-08
PIK3AP1	-0.855385	5.61945	74.394	1.591e-10	5.91979e-08
CDA	1.81925	1.39471	73.9969	1.70404e-10	6.0938e-08
RFWD3	-0.802905	5.61121	73.9868	1.70703e-10	6.0938e-08
DTL	-0.860546	5.40399	73.9549	1.71647e-10	6.0938e-08
UBE2V2	0.693217	6.95025	73.9297	1.72397e-10	6.0938e-08
LILRB3	0.997144	5.73718	73.4656	1.86862e-10	6.51654e-08
SPARC	1.14511	3.07383	73.4013	1.88965e-10	6.51654e-08
KCNJ2	-1.12878	4.07943	72.4828	2.21882e-10	7.55949e-08
FAM89A	0.900128	5.03608	72.1606	2.34811e-10	7.90474e-08
IER3	1.24161	8.16945	71.3458	2.71181e-10	8.90452e-08
ARPC1A	0.723302	5.86249	71.3219	2.72331e-10	8.90452e-08
LONRF2	-1.49762	3.44715	71.2884	2.73956e-10	8.90452e-08
RARG	-0.769506	5.53699	70.0068	3.44407e-10	1.10672e-07
SPRED1	-0.773373	5.65807	69.7462	3.60933e-10	1.14679e-07
TNF	1.43699	5.92873	69.4135	3.83249e-10	1.20204e-07
FABP4	1.59998	4.99132	69.3622	3.86823e-10	1.20204e-07
RASD2	-1.51191	2.92923	69.1641	4.00931e-10	1.23234e-07
NMNAT2	1.68807	1.92458	69.0928	4.06148e-10	1.23419e-07
MOV10	-0.630988	8.09804	69.0372	4.10261e-10	1.23419e-07
ATP10A	-1.28539	3.89477	68.9518	4.16664e-10	1.23629e-07
ST3GAL1	-0.694683	6.57064	68.9117	4.19703e-10	1.23629e-07
RDX	0.584564	6.89442	68.4851	4.5357e-10	1.32227e-07
CCNF	-0.692535	4.57268	68.3047	4.68741e-10	1.35256e-07
TICRR	-1.29158	3.32668	67.9718	4.98158e-10	1.42292e-07
STXBP5-AS1	0.725945	4.70418	67.5167	5.41555e-10	1.53141e-07
PHLDA3	1.22766	6.20239	66.9298	6.03481e-10	1.68963e-07
LYPLAL1-AS1	1.50402	4.6142	66.8505	6.12392e-10	1.69777e-07
VSIG2	-1.15241	2.87687	65.7576	7.50533e-10	2.06054e-07
CALR	0.586238	10.9344	65.5339	7.82655e-10	2.12807e-07
CFAP58-DT	1.26745	1.45674	65.4571	7.94008e-10	2.13838e-07
SLC39A2	1.58456	1.42311	65.161	8.39459e-10	2.23946e-07
MLPH	1.0697	3.71795	64.6174	9.30143e-10	2.45818e-07
F3	1.15583	4.66427	64.3225	9.836e-10	2.57539e-07
CDKN1C	1.8785	3.20032	64.2618	9.95004e-10	2.58135e-07
BNIP3L	0.746108	6.98699	63.9575	1.05428e-09	2.71027e-07
NUP210	-1.2825	6.96067	63.6322	1.12179e-09	2.85784e-07
SEMA6B	1.12513	3.23278	63.225	1.21277e-09	3.06202e-07
TIMP1	1.05826	10.8949	62.7407	1.33116e-09	3.31948e-07
SERPINA1	0.826169	4.53429	62.6938	1.34327e-09	3.31948e-07
CD82	0.997037	6.74141	62.668	1.34995e-09	3.31948e-07
GFI1	-0.935487	4.42501	62.2049	1.47646e-09	3.59926e-07
GK	0.681183	5.47393	62.0407	1.52426e-09	3.68401e-07
INAVA	-0.787461	6.10603	61.9851	1.54081e-09	3.69247e-07
VIPR1	-1.26971	2.47067	61.8186	1.5915e-09	3.78188e-07
JAG1	-0.894648	4.17528	61.3123	1.75677e-09	4.13587e-07
KCNG1	1.41416	3.51013	61.2748	1.76972e-09	4.13587e-07
SPP1	0.913369	12.9871	61.1599	1.80998e-09	4.17647e-07
EHD2	0.755401	5.09743	61.1412	1.81663e-09	4.17647e-07
SLC22A31	1.00285	4.36539	60.9985	1.86819e-09	4.26037e-07
CPM	0.816774	4.19569	60.6853	1.98685e-09	4.49474e-07
MREG	0.949039	4.09337	60.5824	2.02753e-09	4.50093e-07
RNF157	-1.23046	2.11575	60.5694	2.03273e-09	4.50093e-07
AKR1C1	1.87725	0.703668	60.5579	2.03734e-09	4.50093e-07
FTH1P3	0.898746	7.49273	60.022	2.26505e-09	4.9652e-07
LOC105371763	1.08798	4.96892	59.9058	2.31788e-09	5.04193e-07
LINC00622	1.49888	3.55749	59.828	2.354e-09	5.0814e-07
ZCCHC14	-1.00995	6.56415	59.7416	2.39474e-09	5.13018e-07
SYT2	-1.60086	1.1478	59.6206	2.4531e-09	5.19997e-07
S100A16	0.943766	6.36855	59.5982	2.46409e-09	5.19997e-07
BASP1	0.87993	6.49782	59.3691	2.57921e-09	5.40259e-07
EPOP	1.03495	5.10351	59.0127	2.7698e-09	5.75313e-07
FOXM1	-0.963722	4.46052	58.9813	2.78725e-09	5.75313e-07
EIF4EBP2	-0.620341	6.49802	58.9163	2.82387e-09	5.78648e-07
SELENOT	0.591564	7.44621	58.3941	3.13656e-09	6.38098e-07
TRIB2	-1.37233	2.38852	58.264	3.22e-09	6.50236e-07
NAMPT	1.14145	6.97876	58.23	3.24221e-09	6.50236e-07
SRGN	0.872815	8.69877	57.569	3.70715e-09	7.38245e-07
ZNF532	-1.057	5.37466	57.4589	3.79118e-09	7.49127e-07
CXCL3	1.88194	3.99296	57.4285	3.81478e-09	7.49127e-07
SAT1	1.04601	8.0665	57.2758	3.93539e-09	7.67482e-07
PRDX1	0.595909	8.16962	57.1345	4.05065e-09	7.80271e-07
STARD3NL	0.636305	5.56824	57.1114	4.06977e-09	7.80271e-07
MMP3	2.86745	4.90887	57.0947	4.08374e-09	7.80271e-07
CHIT1	0.807163	7.80159	56.7243	4.40573e-09	8.36142e-07
SENP6	-0.584531	6.8122	56.5886	4.53031e-09	8.53466e-07
ARFGAP3	0.612721	5.98305	56.5596	4.55737e-09	8.53466e-07
GPSM2	-0.794977	5.45173	56.4351	4.67573e-09	8.68594e-07
RAB10	0.500289	7.96362	56.4103	4.69959e-09	8.68594e-07
KLF15	1.59504	1.30454	55.9031	5.21879e-09	9.58292e-07
NPL	0.521513	6.99988	55.602	5.55524e-09	1.01349e-06
ITPKB	-1.03959	7.26735	55.5319	5.63671e-09	1.02176e-06
SSBP3	0.597999	7.40132	54.7843	6.58926e-09	1.18682e-06
HEG1	-0.961331	4.94059	54.7386	6.65275e-09	1.19067e-06
PPP1R14C	1.06082	4.13545	54.4803	7.02369e-09	1.24355e-06
AP2A1	0.640257	6.56377	54.4719	7.03614e-09	1.24355e-06
CABLES2	-0.830588	3.91536	54.4301	7.09829e-09	1.24674e-06
SCRN1	-1.27299	2.71617	54.3683	7.19129e-09	1.25528e-06
LARP1	-0.714716	7.37859	54.3091	7.28154e-09	1.26324e-06
RASA4DP	0.696525	5.24111	54.2535	7.36747e-09	1.27035e-06
C3	0.842832	6.96801	54.2139	7.42921e-09	1.27323e-06
MSANTD3	0.864462	5.58487	53.5756	8.50459e-09	1.44875e-06
TMEM200A	0.902102	3.67298	53.5143	8.61611e-09	1.45896e-06
DCAF7	-0.47549	7.12553	53.4411	8.75136e-09	1.46451e-06
SLC44A1	0.558965	5.65446	53.4405	8.75248e-09	1.46451e-06
BTBD3	-0.747917	4.4234	53.2131	9.18704e-09	1.52818e-06
LACTB	0.58841	6.71821	52.9442	9.73052e-09	1.60912e-06
EMP1	-0.785311	7.84814	52.832	9.96727e-09	1.63869e-06
PRSS23	1.0757	5.91132	52.7144	1.02217e-08	1.67081e-06
COL13A1	1.32252	2.69658	52.591	1.04962e-08	1.70023e-06
INSIG1	0.798337	8.08297	52.5796	1.0522e-08	1.70023e-06
GTF2F2	0.650563	4.9948	52.0362	1.18298e-08	1.90026e-06
EMP3	0.868615	7.65239	52.0111	1.18942e-08	1.90026e-06
HERC3	-0.991543	4.59637	51.8717	1.22584e-08	1.94744e-06
MMP8	1.86086	6.04883	51.7685	1.25359e-08	1.973e-06
MTHFD2L	1.05518	7.25388	51.7601	1.25589e-08	1.973e-06
ESPL1	-0.682993	4.0021	51.5234	1.32214e-08	2.06561e-06
RUBCN	-0.977197	5.34945	51.4937	1.33071e-08	2.06757e-06
BCL2A1	1.13755	6.26332	51.4529	1.34258e-08	2.07461e-06
RNF145	0.52517	5.82081	51.203	1.41775e-08	2.17586e-06
BCL2L11	-0.928967	3.96221	51.1635	1.43002e-08	2.17586e-06
MATK	0.901539	6.36457	51.1598	1.43118e-08	2.17586e-06
RAB9A	0.712605	4.75925	51.1315	1.44008e-08	2.17767e-06
CDC42EP1	1.15283	1.92531	51.0041	1.48074e-08	2.20856e-06
STXBP3	0.50246	7.51383	50.997	1.48304e-08	2.20856e-06
TONSL	-0.670717	4.8733	50.9763	1.4898e-08	2.20856e-06
SLC22A4	1.04328	4.05716	50.9703	1.49174e-08	2.20856e-06
RDH10	0.735261	5.75687	50.9075	1.51238e-08	2.22745e-06
ADI1	0.767417	7.28559	50.6868	1.58743e-08	2.32587e-06
DNAJB11	0.536179	7.03447	50.496	1.65543e-08	2.41063e-06
HSP90B1	0.536819	9.68875	50.4771	1.66232e-08	2.41063e-06
TWIST1	0.645236	5.05023	50.425	1.68149e-08	2.42597e-06
UBE2B	0.746018	5.86642	50.3376	1.71419e-08	2.4606e-06
CYP1B1	0.825109	8.65967	50.1989	1.76748e-08	2.52428e-06
CAND2	-1.80258	-0.247645	50.1565	1.78414e-08	2.53528e-06
IL1A	1.48891	2.98297	49.8691	1.90131e-08	2.68827e-06
CHRNA9	2.61958	0.956997	49.8235	1.92062e-08	2.70205e-06
FCGR3A	2.57702	0.89631	49.2681	2.17336e-08	3.04248e-06
CTSG	1.14581	7.29837	49.1797	2.21671e-08	3.08789e-06
PDIA3	0.4598	9.54528	49.1299	2.24152e-08	3.10714e-06
RCN1	0.517681	6.38748	49.0887	2.26228e-08	3.12062e-06
LANCL1	-0.898936	4.4604	49.0553	2.27922e-08	3.12872e-06
PI3	3.79947	-0.194649	49.031	2.29168e-08	3.13063e-06
PPP1R3G	0.837463	4.14557	49.0014	2.30689e-08	3.13626e-06
KLHL2	0.603602	5.84534	48.922	2.34833e-08	3.17733e-06
BBS1	-0.787338	3.61778	48.8409	2.39142e-08	3.22022e-06
PRDM4	-0.588866	5.32388	48.7273	2.45321e-08	3.28776e-06
SNHG16	0.641057	4.60466	48.5715	2.54074e-08	3.38901e-06
NPTX1	-0.847305	4.74267	48.5086	2.57695e-08	3.42118e-06
SYK	-0.492485	6.91054	48.3861	2.64911e-08	3.48229e-06
LTA4H	0.553682	5.62146	48.3499	2.67084e-08	3.48229e-06
AVPI1	0.786937	3.92592	48.3362	2.67915e-08	3.48229e-06
VIM	0.720011	10.8371	48.333	2.68107e-08	3.48229e-06
PON2	0.719697	3.74673	48.3272	2.68456e-08	3.48229e-06
BTN3A1	-0.920288	4.31975	48.2768	2.71531e-08	3.49894e-06
FZD8	1.15873	2.40719	48.2657	2.72214e-08	3.49894e-06
GDPD3	1.19484	2.02648	48.2314	2.74331e-08	3.51019e-06
TFPI	0.839502	4.33436	48.2082	2.75775e-08	3.51278e-06
BAMBI	0.881805	3.63193	48.1039	2.82356e-08	3.58048e-06
TSC22D3	0.674378	4.43416	48.0006	2.89047e-08	3.64895e-06
HCK	1.13033	4.65277	47.8917	2.96272e-08	3.72355e-06
SH3GL1	-0.523084	6.62139	47.8371	2.99967e-08	3.74179e-06
NLRX1	-0.766357	4.08547	47.8312	3.0037e-08	3.74179e-06
C12orf73	1.3422	2.59819	47.7357	3.06959e-08	3.78612e-06
AKIRIN1	0.461507	6.51307	47.7269	3.07577e-08	3.78612e-06
SHISA3	1.29031	1.81497	47.7052	3.09094e-08	3.78612e-06
TNNT1	0.943153	5.9151	47.7025	3.09284e-08	3.78612e-06
STIM1	-0.688235	5.55792	47.6449	3.13366e-08	3.81955e-06
ADAMTS14	-1.37582	2.43091	47.5571	3.19699e-08	3.88002e-06
PHACTR4	-0.568387	5.34362	47.4994	3.23929e-08	3.9044e-06
MXRA7	0.786759	6.49431	47.4921	3.24469e-08	3.9044e-06
PITX1	1.10997	3.54315	47.4077	3.30779e-08	3.96321e-06
POU2F2	0.919093	6.26475	47.3894	3.32159e-08	3.96321e-06
MYH15	-1.37399	0.989973	47.1871	3.47883e-08	4.13338e-06
WHAMM	-0.621961	4.69026	47.0664	3.57641e-08	4.17562e-06
DGAT2	1.06486	7.12451	47.0623	3.57975e-08	4.17562e-06
PDHX	0.492946	5.40228	47.0604	3.58127e-08	4.17562e-06
CLCA4-AS1	0.726594	3.44161	47.0596	3.58194e-08	4.17562e-06
FAM177A1	0.672933	4.65674	47.052	3.58822e-08	4.17562e-06
ANKRD52	-1.09838	7.28338	47.0016	3.62989e-08	4.19933e-06
RRAD	1.95074	5.35741	46.9916	3.63829e-08	4.19933e-06
INCENP	-0.870641	4.52305	46.8835	3.72971e-08	4.28735e-06
TCEAL9	0.9119	6.14093	46.42	4.15002e-08	4.75118e-06
TTF2	-0.833097	5.1789	46.3308	4.23645e-08	4.83058e-06
SBSN	1.56269	2.18445	46.1745	4.39255e-08	4.98321e-06
LOC100507065	1.08259	0.992532	46.1617	4.40556e-08	4.98321e-06
CACNA2D3	2.023	-0.216363	46.1209	4.4474e-08	5.0105e-06
TET3	-1.22013	5.15435	46.0815	4.48826e-08	5.01937e-06
ADGRD1	-1.05151	1.85419	46.064	4.50657e-08	5.01937e-06
ZNF331	-0.983394	2.44392	46.0621	4.50853e-08	5.01937e-06
FAM168A	-0.759525	4.99932	45.9312	4.64763e-08	5.14139e-06
GPAT3	0.822547	7.66366	45.9249	4.65449e-08	5.14139e-06
DPF3	-0.623199	4.36388	45.8982	4.68349e-08	5.1533e-06
GOLGA8O	-0.9901	5.06946	45.7454	4.85302e-08	5.31914e-06
PITPNM3	-1.06389	3.21166	45.6722	4.9365e-08	5.38975e-06
MMP10	2.55326	2.78106	45.6198	4.99724e-08	5.43508e-06
SMIM14	0.595368	5.52397	45.5163	5.11941e-08	5.54662e-06
DGLUCY	-0.552843	5.71023	45.4948	5.14521e-08	5.54977e-06
NCAPD3	-0.673216	5.88371	45.4812	5.16158e-08	5.54977e-06
CCL7	0.97039	4.37913	45.4087	5.24983e-08	5.62329e-06
MMP12	1.4494	2.87689	45.2949	5.39154e-08	5.74621e-06
KIFC1	-0.65891	7.08817	45.2841	5.40524e-08	5.74621e-06
DLG3	-0.805146	3.23077	45.2258	5.47957e-08	5.80342e-06
RERE	-1.08511	3.83332	45.1436	5.58619e-08	5.89427e-06
FAIM	0.79809	3.74405	45.0964	5.64844e-08	5.93779e-06
ANXA5	0.702139	9.83301	45.071	5.68231e-08	5.95127e-06
PTK2B	-0.623288	8.82663	44.9532	5.8418e-08	6.09573e-06
MAN2A2	-0.764464	5.46934	44.8657	5.96338e-08	6.19378e-06
A2M	-0.70416	9.69595	44.8383	6.00189e-08	6.19378e-06
CLSTN3	-0.882326	4.95131	44.8317	6.0113e-08	6.19378e-06
RNF19A	-0.627351	7.02643	44.8232	6.02337e-08	6.19378e-06
ENTPD5	-0.92787	3.61076	44.7418	6.14001e-08	6.29084e-06
ATXN10	0.618858	7.17441	44.7059	6.19219e-08	6.3214e-06
PRMT6	-0.535576	5.69491	44.6249	6.31179e-08	6.40564e-06
ARL4C	-0.503931	6.64377	44.6194	6.32001e-08	6.40564e-06
PILRA	0.876695	4.08499	44.4968	6.50587e-08	6.57047e-06
NCALD	-0.810108	2.67206	44.3829	6.68371e-08	6.72605e-06
LIMD2	0.745751	6.49595	44.2953	6.82396e-08	6.84284e-06
STUM	-1.01143	3.60927	44.2516	6.89509e-08	6.87963e-06
ADPRH	-0.640179	4.7342	44.2286	6.93277e-08	6.87963e-06
CYP27B1	0.930901	4.69957	44.2281	6.93364e-08	6.87963e-06
MAP3K13	0.718365	4.08866	44.1729	7.02501e-08	6.94592e-06
YRDC	0.653176	4.77918	44.1234	7.10817e-08	6.9997e-06
BCL10	0.577958	4.02976	44.1019	7.14469e-08	6.9997e-06
PLEKHA2	-0.726943	7.37975	44.0928	7.16001e-08	6.9997e-06
DGKD	-0.819656	5.51598	44.078	7.18532e-08	6.9997e-06
SLC35B4	-0.595452	4.72578	44.0676	7.20317e-08	6.9997e-06
SMAD3	-1.21663	2.42286	44.0482	7.2364e-08	7.00791e-06
KIF24	-0.994917	3.34428	44.0201	7.28503e-08	7.03093e-06
ASS1	0.511612	5.28329	43.9818	7.35179e-08	7.07122e-06
SELENOM	1.78882	1.02169	43.966	7.37945e-08	7.07377e-06
MBNL1-AS1	-0.767099	3.51785	43.8969	7.50195e-08	7.13739e-06
GOLGA8N	-0.702584	6.02772	43.8961	7.50344e-08	7.13739e-06
OSTM1	0.534148	7.72399	43.8859	7.52155e-08	7.13739e-06
OSTC	0.660949	6.22336	43.8518	7.58304e-08	7.14994e-06
SDCBP	0.430157	9.0695	43.8505	7.58534e-08	7.14994e-06
VGLL4	-0.778924	5.3014	43.7536	7.76283e-08	7.29293e-06
PEX26	-0.56025	5.87474	43.7317	7.80359e-08	7.30695e-06
AK6	0.912209	6.3281	43.6258	8.00357e-08	7.46947e-06
FKBP5	-0.774621	4.1562	43.4271	8.39359e-08	7.8077e-06
SLC30A3	-0.961232	5.16362	43.2984	8.65688e-08	8.01405e-06
TBC1D13	-0.576786	5.67441	43.2882	8.67819e-08	8.01405e-06
CENPO	-0.657492	4.4387	43.2694	8.71744e-08	8.01405e-06
JUNB	0.733343	7.38215	43.2607	8.73566e-08	8.01405e-06
PTX3	1.34785	1.03348	43.2505	8.75713e-08	8.01405e-06
ADAMTS15	-0.798109	5.78491	43.2252	8.81048e-08	8.029e-06
COQ10B	0.57309	5.55397	43.2159	8.83025e-08	8.029e-06
INPP5D	-0.788293	7.64394	43.202	8.85987e-08	8.03011e-06
ARHGEF3	-0.56528	4.90304	43.1188	9.03892e-08	8.14607e-06
TMEM94	-0.635416	6.21329	43.1158	9.04542e-08	8.14607e-06
CFL2	0.631826	4.16757	42.8753	9.58555e-08	8.60509e-06
XBP1	0.714029	5.91235	42.7878	9.79039e-08	8.76116e-06
KIF15	-0.897184	4.30299	42.7608	9.8545e-08	8.79071e-06
IL2RB	-0.875118	2.65411	42.6229	1.01889e-07	9.06042e-06
GOLGA8R	-0.968029	4.79764	42.5774	1.03018e-07	9.1321e-06
IL12RB2	-0.72517	5.37872	42.5353	1.04074e-07	9.1969e-06
SPAG5	-0.686755	5.62575	42.5176	1.04522e-07	9.20768e-06
ATP6AP2	0.455347	8.3633	42.3654	1.08458e-07	9.52481e-06
CLEC5A	1.60022	1.32128	42.3318	1.09347e-07	9.57308e-06
DAPL1	1.6736	1.76751	42.1979	1.12969e-07	9.83761e-06
SLC48A1	0.531456	5.18581	42.1889	1.13219e-07	9.83761e-06
SLC38A5	-0.57691	3.96001	42.1819	1.13412e-07	9.83761e-06
RAP1A	0.504908	9.57845	42.1225	1.15065e-07	9.9293e-06
GAS7	-0.987748	5.76633	42.1187	1.15171e-07	9.9293e-06
GAL	0.936233	6.63797	42.0593	1.1685e-07	1.00435e-05
COMMD8	0.807305	5.28996	42.0187	1.18017e-07	1.00965e-05
MEI1	0.879527	4.76694	42.013	1.18181e-07	1.00965e-05
GPX4	0.98454	8.00467	41.9777	1.19202e-07	1.0153e-05
DNAH6	-1.55242	0.803169	41.8944	1.21656e-07	1.03309e-05
SUCNR1	-0.983175	4.78122	41.8381	1.23342e-07	1.04427e-05
RNF26	-0.540615	5.39005	41.8226	1.23811e-07	1.04511e-05
CIT	-1.35241	3.99967	41.7324	1.26577e-07	1.06528e-05
KIF18A	-0.976043	2.70929	41.6652	1.28679e-07	1.07976e-05
CD40	0.486987	4.90071	41.6485	1.29207e-07	1.07991e-05
PPIB	0.581093	7.9704	41.6405	1.29461e-07	1.07991e-05
SEC11C	0.892079	5.4546	41.603	1.30658e-07	1.08669e-05
S100A6	1.0186	8.61099	41.5832	1.31295e-07	1.08878e-05
SGIP1	0.805835	4.46273	41.5545	1.32224e-07	1.09328e-05
CDC25A	-0.575816	4.69548	41.4671	1.35093e-07	1.11375e-05
SLC7A5	-0.632288	5.65263	41.3911	1.37642e-07	1.1282e-05
EXOC6	-0.686131	3.75594	41.3911	1.37644e-07	1.1282e-05
ELANE	0.873756	5.75629	41.3448	1.39221e-07	1.13783e-05
ERAP1	-0.748293	6.55637	41.2749	1.41639e-07	1.15193e-05
MAGED2	0.464899	6.58371	41.2637	1.42029e-07	1.15193e-05
CCDC88C	-0.996238	4.75363	41.2598	1.42169e-07	1.15193e-05
PIM1	0.55465	5.01221	41.2425	1.42775e-07	1.15354e-05
SLITRK2	-1.06842	1.97611	41.0776	1.48706e-07	1.19763e-05
RPL23AP7	0.75747	4.44257	41.0675	1.49078e-07	1.19763e-05
NNT	-0.636752	6.24958	41.0494	1.49746e-07	1.19958e-05
INPP4B	-1.07172	4.01774	40.8154	1.58679e-07	1.26755e-05
CD109	-0.759962	8.65981	40.7551	1.61071e-07	1.28304e-05
ZNF496	-0.562226	5.12988	40.6485	1.65396e-07	1.31378e-05
ATP6V1G1	0.699701	7.14292	40.6038	1.67243e-07	1.32474e-05
BMP8B	-0.626287	4.85775	40.5107	1.71162e-07	1.35199e-05
TMEM119	0.612859	5.15116	40.4967	1.71761e-07	1.35294e-05
PTS	0.960146	3.16601	40.4693	1.72937e-07	1.35842e-05
FTH1	0.644385	11.6489	40.4249	1.7486e-07	1.36972e-05
SLC12A5-AS1	1.30522	2.15112	40.3774	1.76943e-07	1.38221e-05
LFNG	0.827311	5.73846	40.3663	1.77436e-07	1.38224e-05
FANCI	-0.720531	6.06412	40.2582	1.82286e-07	1.41612e-05
FOXRED2	-0.839441	4.61835	40.1729	1.86217e-07	1.44144e-05
PID1	1.75697	0.621714	40.1654	1.86565e-07	1.44144e-05
USP18	-0.585885	6.33242	40.1494	1.87313e-07	1.44328e-05
CYTH3	-0.707992	4.42706	40.1325	1.88106e-07	1.44471e-05
CCDC85C	-0.898541	4.15317	40.1237	1.8852e-07	1.44471e-05
IVD	-0.392019	6.12928	40.0861	1.90305e-07	1.45444e-05
METTL1	0.660155	4.30716	40.0659	1.91271e-07	1.45788e-05
PPP1R12B	-0.932052	4.5166	40.0168	1.93636e-07	1.47194e-05
GXYLT2	1.15165	1.41326	39.9963	1.94635e-07	1.47557e-05
PKIG	1.01924	2.62473	39.9851	1.95183e-07	1.47577e-05
ST8SIA5	-1.08332	2.83371	39.9727	1.95792e-07	1.47643e-05
ZNF618	-1.038	4.82119	39.9425	1.97281e-07	1.4837e-05
RAB1A	0.493096	8.16095	39.9	1.99393e-07	1.49561e-05
UXS1	0.459087	6.92799	39.8252	2.03176e-07	1.51324e-05
MYH14	-0.735545	5.05437	39.8225	2.03314e-07	1.51324e-05
ABCA4	1.72501	1.47675	39.8218	2.03349e-07	1.51324e-05
SLC23A2	-0.82548	6.59848	39.7311	2.08039e-07	1.54408e-05
LOC101927243	1.60123	0.420103	39.6967	2.09848e-07	1.55078e-05
VPS33A	0.48827	4.72409	39.6922	2.10088e-07	1.55078e-05
PTGFRN	-0.690506	4.5241	39.6827	2.10587e-07	1.55078e-05
RAD54L	-0.688537	4.15122	39.6711	2.11206e-07	1.55129e-05
ZFYVE26	-0.965659	5.66052	39.607	2.14643e-07	1.57246e-05
APOC1	1.0588	7.93143	39.5366	2.18487e-07	1.59485e-05
GNG11	1.22916	3.44267	39.5304	2.18828e-07	1.59485e-05
RCN2	0.65573	5.18867	39.3985	2.26237e-07	1.64461e-05
MCM2	-0.586252	6.14985	39.2364	2.35707e-07	1.70906e-05
ST3GAL6	0.579506	5.90234	39.2065	2.375e-07	1.71766e-05
SFMBT2	-0.675618	6.62301	39.1867	2.38696e-07	1.72149e-05
IL3RA	0.812943	4.55364	39.1776	2.39248e-07	1.72149e-05
FCER1G	0.690255	8.6215	39.1386	2.41626e-07	1.73419e-05
FCGBP	-1.62692	2.92434	39.0652	2.46165e-07	1.76229e-05
ARHGAP25	-0.503714	5.50186	38.8968	2.56931e-07	1.83472e-05
PLPP2	1.10666	2.54158	38.5878	2.77988e-07	1.98009e-05
CCN1	1.90371	3.3098	38.5621	2.79822e-07	1.98709e-05
PARP1	-0.396809	9.44731	38.5543	2.80377e-07	1.98709e-05
KRT15	1.20131	1.77725	38.5168	2.83076e-07	2.00121e-05
SNX29	-0.806928	4.49475	38.5025	2.84113e-07	2.00353e-05
SPI1	0.410947	7.90947	38.4775	2.85939e-07	2.00956e-05
TOMM34	-0.48669	6.28243	38.4713	2.86389e-07	2.00956e-05
SLC17A7	-0.678093	4.45154	38.4188	2.90264e-07	2.0317e-05
OSBPL5	-0.849103	3.08538	38.3575	2.94859e-07	2.05877e-05
NUDT5	0.655529	6.35066	38.289	3.00085e-07	2.0901e-05
KIF2C	-0.657258	5.22719	38.2031	3.06772e-07	2.13142e-05
LOC100129034	-0.959572	8.23984	38.1819	3.08445e-07	2.13414e-05
SCAMP5	-0.917492	3.75847	38.1791	3.08672e-07	2.13414e-05
NCAPH	-0.634771	5.18822	38.1452	3.11371e-07	2.14755e-05
TRNP1	1.4116	1.78803	38.1122	3.14028e-07	2.16061e-05
SMARCD2	-0.446509	5.2441	38.0052	3.2279e-07	2.2127e-05
GBP4	-1.25173	3.55088	38.0007	3.23165e-07	2.2127e-05
SMIM3	0.686113	5.62495	37.8091	3.39536e-07	2.31918e-05
CXCR4	1.31441	4.51784	37.7922	3.41017e-07	2.32368e-05
MYO19	-0.565626	6.31704	37.777	3.42362e-07	2.32724e-05
GNPNAT1	0.555441	5.01295	37.6584	3.53017e-07	2.39391e-05
GGPS1	0.476733	5.96588	37.6374	3.5494e-07	2.4012e-05
ALDH5A1	-0.692103	3.52956	37.6097	3.575e-07	2.41019e-05
NIFK	0.531305	5.10441	37.6045	3.57974e-07	2.41019e-05
APOBEC3B	-0.6902	4.13619	37.5945	3.58902e-07	2.4107e-05
ARHGAP11B	-1.00401	4.61704	37.5506	3.63008e-07	2.43239e-05
GOLT1B	0.49952	5.10696	37.5417	3.63852e-07	2.43239e-05
ALCAM	0.581859	9.78735	37.4737	3.70321e-07	2.4698e-05
FKBP9	-0.519816	5.25699	37.4517	3.72441e-07	2.47809e-05
PIK3R2	-0.66521	5.73396	37.4174	3.75767e-07	2.49435e-05
CMTR1	-0.669195	6.63771	37.3858	3.78865e-07	2.50903e-05
KIF4A	-0.672129	5.06561	37.3757	3.79863e-07	2.50976e-05
PRC1	-0.716059	5.84407	37.3542	3.81985e-07	2.5179e-05
CKAP4	0.521224	5.53739	37.3365	3.83751e-07	2.52365e-05
CCDC80	2.51916	-0.0786888	37.304	3.87004e-07	2.536e-05
UTRN	-1.21832	5.68146	37.2999	3.87422e-07	2.536e-05
PPIF	0.679244	8.89313	37.2663	3.90822e-07	2.55235e-05
DCUN1D5	0.813412	4.85403	37.2146	3.96113e-07	2.58094e-05
TSPAN13	1.21125	1.69746	37.1992	3.97703e-07	2.58534e-05
LIF	2.27127	4.59966	37.1698	4.00762e-07	2.59925e-05
PACSIN2	-0.467504	8.2033	37.1581	4.01984e-07	2.60122e-05
ELL2	0.665142	7.38725	37.144	4.03469e-07	2.60486e-05
NSD2	-0.841225	6.47356	37.1163	4.06389e-07	2.61773e-05
SYNE3	-0.862783	4.59157	37.1011	4.07997e-07	2.62212e-05
NPHP4	-0.783323	3.78391	37.0255	4.16122e-07	2.66625e-05
FAM114A1	0.60371	3.85042	37.0198	4.16749e-07	2.66625e-05
MBP	-0.604129	7.7839	37.0108	4.17726e-07	2.66647e-05
FAM135B	-1.02319	3.83414	36.9246	4.27235e-07	2.72102e-05
MEF2C	-0.636359	7.2374	36.8661	4.33819e-07	2.7534e-05
BPNT1	0.710152	5.27555	36.8622	4.34266e-07	2.7534e-05
ARMC10	0.546697	5.79794	36.8291	4.38048e-07	2.77117e-05
PUS10	-0.6064	4.39044	36.8191	4.39192e-07	2.7722e-05
PCDHB5	-0.739152	3.34713	36.7645	4.45522e-07	2.79944e-05
ECRG4	1.41157	2.08928	36.7579	4.46284e-07	2.79944e-05
GTPBP1	-0.66226	6.16986	36.7563	4.46477e-07	2.79944e-05
TRANK1	-1.27996	5.82933	36.7081	4.52147e-07	2.82872e-05
PTGIR	1.18323	1.85001	36.6706	4.5662e-07	2.8504e-05
INSIG2	0.495376	4.16871	36.5943	4.65858e-07	2.90166e-05
LRRC20	-0.882819	1.6867	36.5594	4.70149e-07	2.91111e-05
GJA1	-1.35828	2.21769	36.5575	4.70374e-07	2.91111e-05
MON1B	-0.448792	5.73826	36.5513	4.71147e-07	2.91111e-05
BIRC3	1.70004	3.57646	36.5485	4.71494e-07	2.91111e-05
IPO9	-0.554236	6.90393	36.4638	4.82105e-07	2.97014e-05
HCST	0.876326	5.00489	36.4172	4.88062e-07	3.00031e-05
CYTH1	-0.40565	5.74237	36.4038	4.89783e-07	3.00436e-05
RNF122	-0.626606	2.79482	36.3662	4.94653e-07	3.02766e-05
MGST1	0.646866	6.8397	36.3455	4.9736e-07	3.03766e-05
LINGO1	-1.20532	2.24164	36.2889	5.0483e-07	3.07664e-05
CHD6	-1.03342	4.52722	36.2706	5.07279e-07	3.08491e-05
RBM3	0.489113	7.65052	36.2523	5.0974e-07	3.09323e-05
LOXL4	-0.957492	4.51744	36.0407	5.39046e-07	3.26406e-05
PALD1	-0.657118	3.61481	36.0272	5.40973e-07	3.26468e-05
VPS39	-0.506917	6.34321	36.0238	5.41457e-07	3.26468e-05
TEX2	-0.668111	6.47223	36.0063	5.4398e-07	3.27291e-05
CELSR2	-1.09335	4.04741	35.973	5.48795e-07	3.2926e-05
CFL1P1	2.08653	-0.14534	35.9676	5.49582e-07	3.2926e-05
TMBIM6	0.435546	8.8965	35.9415	5.5339e-07	3.30841e-05
WIPI1	0.762556	5.02499	35.9275	5.55453e-07	3.30908e-05
TRIB1	0.783548	7.2309	35.9151	5.57281e-07	3.30908e-05
PKIB	0.749714	6.6613	35.9122	5.57709e-07	3.30908e-05
RARS1	0.510391	6.57735	35.909	5.58183e-07	3.30908e-05
TIMMDC1	0.70107	6.60481	35.8829	5.62064e-07	3.32237e-05
ACOT9	0.450337	5.71416	35.8726	5.63601e-07	3.32237e-05
DENND4B	-0.63294	6.11959	35.8702	5.63949e-07	3.32237e-05
DGCR2	-0.565711	6.1107	35.8536	5.66442e-07	3.33011e-05
GNA15	0.394686	6.32034	35.7526	5.81832e-07	3.40708e-05
CPT1A	-0.434004	5.90596	35.7519	5.81943e-07	3.40708e-05
SLC38A7	-0.48098	5.68713	35.7051	5.89232e-07	3.44263e-05
CELF2	-0.549645	7.14788	35.6959	5.90668e-07	3.4439e-05
REXO2	0.597703	4.09849	35.6755	5.93891e-07	3.45557e-05
AREG	1.57012	7.38416	35.6551	5.97114e-07	3.46718e-05
BRIP1	-1.04259	3.51558	35.6046	6.05198e-07	3.50026e-05
CD276	-0.462583	9.4449	35.6041	6.05285e-07	3.50026e-05
IGFBP6	1.13455	2.06121	35.57	6.10809e-07	3.52499e-05
LOXL2	1.87673	0.491223	35.5197	6.19036e-07	3.56319e-05
BET1	0.645142	4.21951	35.51	6.20644e-07	3.56319e-05
MAPKAPK2	0.380223	7.38486	35.5066	6.21209e-07	3.56319e-05
GINM1	0.406025	6.34308	35.4237	6.35103e-07	3.63552e-05
TNFRSF9	1.22299	1.82543	35.3678	6.44646e-07	3.68269e-05
KRT79	1.14246	2.49664	35.3584	6.46275e-07	3.68443e-05
POM121C	-0.901136	5.84139	35.3409	6.4931e-07	3.68443e-05
SQLE	0.450881	9.91163	35.337	6.49976e-07	3.68443e-05
MYD88	-0.551855	6.67266	35.336	6.50163e-07	3.68443e-05
PLEKHO1	0.737537	8.27615	35.3012	6.56229e-07	3.71137e-05
CDCA8	-0.841604	3.86466	35.1892	6.76193e-07	3.81664e-05
MPRIP	-0.642718	7.05299	35.1771	6.78386e-07	3.82139e-05
SMARCD1	-0.487247	4.90085	35.0793	6.96407e-07	3.91511e-05
KIF23	-0.642074	4.86826	35.0569	7.0061e-07	3.93092e-05
GRAMD4	-0.50865	5.55291	35.0087	7.09735e-07	3.9666e-05
ATP7A	-0.735765	4.54773	35.0085	7.09774e-07	3.9666e-05
NAAA	0.639564	4.58151	34.9861	7.14062e-07	3.98269e-05
CD79B	1.47901	1.21995	34.9714	7.16875e-07	3.99051e-05
SDS	-0.768816	5.57863	34.9456	7.21874e-07	4.01044e-05
LINC02154	1.59753	0.207357	34.9301	7.24874e-07	4.01921e-05
PIP4K2A	-0.502143	6.69937	34.9188	7.27093e-07	4.02362e-05
LOC100130992	-0.728575	3.46376	34.9092	7.28975e-07	4.02458e-05
RNASE4	0.86098	1.95369	34.8972	7.31331e-07	4.02458e-05
BMP2	-0.920026	2.71276	34.895	7.31752e-07	4.02458e-05
LYRM1	0.549921	3.97685	34.8835	7.34023e-07	4.02458e-05
TOPBP1	-0.722721	6.3161	34.8817	7.34381e-07	4.02458e-05
IRGQ	0.505048	6.80166	34.8658	7.37538e-07	4.03406e-05
TXNIP	-0.570322	7.96673	34.8472	7.41239e-07	4.04648e-05
NDRG4	1.14806	1.91275	34.8317	7.4433e-07	4.05553e-05
MRPL17	0.67144	5.18735	34.8109	7.48513e-07	4.0642e-05
KLF13	-0.894469	7.65405	34.8095	7.48798e-07	4.0642e-05
RTCA	0.415637	6.0643	34.7797	7.54828e-07	4.08909e-05
SERPINE1	1.24099	6.6565	34.7448	7.61962e-07	4.11984e-05
CABIN1	-0.762974	5.64498	34.6905	7.73205e-07	4.17265e-05
CYTIP	0.617459	5.42305	34.6694	7.77611e-07	4.18843e-05
CCPG1	0.512959	5.09244	34.6455	7.82651e-07	4.20757e-05
SLC28A3	1.3391	1.83695	34.6158	7.8895e-07	4.23338e-05
PTK2	0.878986	4.32262	34.5534	8.02352e-07	4.2909e-05
CNR1	-0.55836	7.16382	34.5518	8.02704e-07	4.2909e-05
NFIL3	-0.447433	5.86698	34.5291	8.07647e-07	4.30918e-05
PAIP2	0.520019	7.12863	34.4909	8.16035e-07	4.34573e-05
CD58	0.73602	6.32475	34.4798	8.18491e-07	4.35057e-05
BCL7A	-0.771004	2.96812	34.4729	8.2002e-07	4.35057e-05
SRGAP3	-1.16618	1.20474	34.4346	8.2856e-07	4.38764e-05
HEXB	0.446343	9.14292	34.398	8.36813e-07	4.42306e-05
CCL3	2.13979	5.97683	34.3567	8.46241e-07	4.46455e-05
ARL8B	0.403162	7.59234	34.2953	8.60438e-07	4.531e-05
TMEM201	-0.774009	3.41798	34.2733	8.65601e-07	4.54971e-05
CD63	0.806274	10.2771	34.2457	8.72096e-07	4.57535e-05
FANCD2	-0.799319	5.19953	34.227	8.7655e-07	4.5902e-05
TPX2	-0.656601	6.14213	34.2147	8.79477e-07	4.59222e-05
NUS1	0.402021	7.56758	34.21	8.80593e-07	4.59222e-05
TBC1D9B	-0.615348	7.72505	34.2049	8.81808e-07	4.59222e-05
SEC62	0.585847	7.65372	34.1977	8.83545e-07	4.59281e-05
TUBGCP5	-0.444428	5.39411	34.1407	8.97336e-07	4.65594e-05
SPEF2	-1.23318	0.615161	34.0979	9.07833e-07	4.70178e-05
UBA3	0.453091	5.97486	34.0004	9.32273e-07	4.81953e-05
UPF1	-0.648534	6.17035	33.9751	9.38724e-07	4.84402e-05
FGR	0.647927	4.79242	33.9508	9.44955e-07	4.86657e-05
RTTN	-0.776416	3.67274	33.9447	9.46535e-07	4.86657e-05
DIAPH3	-0.684906	4.20849	33.9318	9.49867e-07	4.87484e-05
RBP4	1.93529	-0.817665	33.914	9.54489e-07	4.88968e-05
BSN	-1.4506	1.32268	33.8932	9.59924e-07	4.90293e-05
POLE	-0.801159	4.98727	33.8908	9.60543e-07	4.90293e-05
TMED1	0.71728	4.97453	33.8408	9.73739e-07	4.96133e-05
MMP19	0.640897	8.5944	33.8159	9.80394e-07	4.98018e-05
SCAMP4	-0.53573	5.66313	33.8138	9.80961e-07	4.98018e-05
CD44	0.612098	8.80857	33.7943	9.86207e-07	4.99785e-05
FAM3C	0.456668	6.16747	33.7793	9.90255e-07	5.00938e-05
MKI67	-1.50714	7.08225	33.7566	9.96423e-07	5.02333e-05
ERO1B	0.494069	4.85993	33.756	9.96565e-07	5.02333e-05
ZC3H8	0.535355	3.64044	33.724	1.00534e-06	5.05855e-05
ANKRD13B	-0.883899	2.30224	33.6434	1.02777e-06	5.16222e-05
OXCT1	-0.692435	3.60451	33.6356	1.02995e-06	5.16398e-05
GOLGA8Q	-1.34657	3.90872	33.5804	1.04566e-06	5.23349e-05
TMEM243	0.920356	3.59042	33.5681	1.04919e-06	5.24188e-05
CNPY2	0.861218	6.04744	33.5616	1.05105e-06	5.24189e-05
PDP2	0.497086	4.92384	33.5147	1.06467e-06	5.3005e-05
GTSE1	-0.716708	4.4099	33.477	1.07575e-06	5.34622e-05
XPO5	-0.632483	6.71753	33.4637	1.07968e-06	5.35236e-05
MTHFR	-0.532819	5.3486	33.4593	1.08098e-06	5.35236e-05
GBA2	-0.443408	5.79525	33.4537	1.08266e-06	5.35236e-05
SIGLEC7	0.59651	3.71546	33.4226	1.09193e-06	5.38874e-05
RRAS	0.674013	5.253	33.4139	1.09456e-06	5.39177e-05
TLR4	-0.883597	4.70597	33.4079	1.09635e-06	5.39177e-05
RFX7	-0.775204	4.86328	33.3969	1.09967e-06	5.39872e-05
TRERF1	-0.677697	6.6265	33.383	1.10389e-06	5.41002e-05
TAGLN2	0.468636	8.71057	33.3615	1.11042e-06	5.43263e-05
STARD9	-1.30581	3.374	33.2803	1.13552e-06	5.54581e-05
DVL2	-0.511125	3.78325	33.2516	1.14453e-06	5.57202e-05
NCAPG	-0.679116	5.67804	33.2507	1.14483e-06	5.57202e-05
ISCU	0.712476	6.72923	33.1959	1.16223e-06	5.64178e-05
TSPAN6	0.688048	3.92836	33.193	1.16315e-06	5.64178e-05
CEBPE	0.754918	4.5534	33.1813	1.16693e-06	5.64936e-05
ADCY9	-0.930332	5.11395	33.1748	1.16901e-06	5.64936e-05
PYGL	0.441764	5.93756	33.1696	1.17071e-06	5.64936e-05
IFITM10	0.581849	6.03395	33.1502	1.17698e-06	5.66448e-05
MRTFA	-0.677574	5.44071	33.1415	1.17981e-06	5.66448e-05
BCAT1	0.601518	6.53711	33.1414	1.17985e-06	5.66448e-05
CNTNAP3	-1.13776	1.26636	33.0668	1.20438e-06	5.77247e-05
PRDX4	0.807891	5.98785	33.0275	1.21755e-06	5.8257e-05
POFUT1	-0.484503	5.62604	32.9957	1.2283e-06	5.86504e-05
XPNPEP1	-0.478317	5.35406	32.9909	1.22992e-06	5.86504e-05
TRIM25	-0.769137	6.71972	32.951	1.24358e-06	5.92019e-05
CKB	0.732733	4.92514	32.8801	1.26821e-06	6.01782e-05
NFIX	-1.10152	2.05917	32.8797	1.26834e-06	6.01782e-05
SH3PXD2A	-1.00086	6.20306	32.866	1.27316e-06	6.03056e-05
LOC101927752	0.96208	5.86426	32.8488	1.27928e-06	6.04939e-05
ABCC10	-0.855857	5.0895	32.8185	1.29007e-06	6.09023e-05
GLRX	0.778004	6.48097	32.7995	1.29687e-06	6.11217e-05
S1PR3	1.10912	3.65836	32.7714	1.30701e-06	6.1497e-05
IQGAP3	-0.977538	5.76372	32.7548	1.31303e-06	6.15564e-05
CHRM3	-0.919063	1.65505	32.7538	1.31339e-06	6.15564e-05
BTN3A2	-0.439897	5.43245	32.75	1.31481e-06	6.15564e-05
FGF2	0.82438	2.44029	32.6492	1.35213e-06	6.31992e-05
GNLY	1.01957	3.66646	32.6081	1.36764e-06	6.38186e-05
ENTPD1	-0.426448	4.21726	32.5879	1.37537e-06	6.40738e-05
SLC43A3	-0.368273	8.02662	32.562	1.38529e-06	6.43506e-05
FANCA	-0.739349	4.74172	32.5606	1.38587e-06	6.43506e-05
DNER	2.2043	-0.603372	32.533	1.39654e-06	6.46468e-05
ATF7	-0.703608	4.14544	32.5323	1.39682e-06	6.46468e-05
GSTM3	0.999215	5.37365	32.525	1.39964e-06	6.46715e-05
CARNMT1	0.680237	3.84417	32.4979	1.41026e-06	6.5056e-05
C15orf39	-0.736418	5.26511	32.4736	1.41982e-06	6.53903e-05
CCRL2	0.560962	3.90787	32.4455	1.431e-06	6.57982e-05
APOL6	-0.625264	6.50166	32.4369	1.43442e-06	6.58481e-05
NFKBIA	1.06328	6.89934	32.4129	1.44407e-06	6.61836e-05
ALPK3	-1.05343	6.09386	32.3111	1.48568e-06	6.79808e-05
DIAPH1	-0.633192	7.38847	32.2885	1.49508e-06	6.83002e-05
SYNE1	-0.950489	3.4859	32.2498	1.51135e-06	6.89324e-05
RASA4B	0.512454	6.39089	32.2229	1.52275e-06	6.93404e-05
TMEM263	0.581231	4.96847	32.1629	1.54853e-06	7.02966e-05
STEAP1	0.809808	5.13033	32.1625	1.54872e-06	7.02966e-05
OSBPL9	-0.564494	5.99007	32.1054	1.5737e-06	7.12148e-05
SLFN13	-1.11085	2.67337	32.1047	1.57399e-06	7.12148e-05
AP1S2	0.440025	7.88715	32.0986	1.57668e-06	7.12226e-05
KIF18B	-0.776427	3.89583	32.0868	1.58193e-06	7.13456e-05
JADE2	-0.782646	4.31384	32.0553	1.59593e-06	7.18624e-05
CCDC50	0.439211	5.42146	32.038	1.60371e-06	7.20982e-05
C1orf52	0.636428	4.52076	32.0298	1.60741e-06	7.21498e-05
ANKFY1	-0.702496	6.06837	32.0051	1.61855e-06	7.25346e-05
ARRDC4	-0.43304	6.091	31.8909	1.67131e-06	7.46319e-05
RAI1	-0.703702	4.34391	31.8883	1.67252e-06	7.46319e-05
MCM5	-0.462044	6.54457	31.8868	1.67327e-06	7.46319e-05
RBM8A	0.750452	6.08867	31.8611	1.68537e-06	7.50534e-05
SGTB	0.614759	6.02916	31.8551	1.68822e-06	7.50619e-05
BRCA2	-1.33906	4.17221	31.8421	1.6944e-06	7.52185e-05
TAF7	0.395203	7.04592	31.8142	1.70774e-06	7.56921e-05
TTC9	1.85177	0.176793	31.785	1.72186e-06	7.61984e-05
TSGA10IP	1.31838	0.980832	31.7738	1.72727e-06	7.63185e-05
LINC02018	0.947722	0.885969	31.763	1.73257e-06	7.6433e-05
LOC153684	-1.0312	1.97606	31.7368	1.74537e-06	7.67679e-05
ERLEC1	0.371957	6.38357	31.7364	1.74559e-06	7.67679e-05
TCF20	-0.772702	6.56116	31.7176	1.75484e-06	7.70548e-05
GIT1	-0.404854	6.3994	31.6854	1.77088e-06	7.76386e-05
DDIT4	0.468332	5.4809	31.671	1.77808e-06	7.78337e-05
LPIN2	-0.460979	5.85222	31.6441	1.79159e-06	7.83039e-05
PAK4	-0.5977	4.42302	31.6235	1.80205e-06	7.86393e-05
ARHGEF5	-0.809181	2.24972	31.5957	1.81627e-06	7.9138e-05
APH1B	0.511807	4.74048	31.572	1.82843e-06	7.95452e-05
SLC25A33	0.678701	4.53365	31.5612	1.83405e-06	7.9577e-05
GALNT9	1.33804	0.940051	31.5597	1.83479e-06	7.9577e-05
VANGL1	-0.609399	5.4347	31.5497	1.83998e-06	7.968e-05
SLC37A2	-0.471644	7.72318	31.5426	1.84372e-06	7.97199e-05
AP1S1	0.793091	7.31626	31.5239	1.85348e-06	8.00193e-05
STARD4-AS1	-1.4891	2.1919	31.4963	1.86799e-06	8.0523e-05
BEST1	0.534103	4.20765	31.4864	1.87322e-06	8.06253e-05
BVES	-0.633467	4.04356	31.4773	1.87803e-06	8.07096e-05
FZD7	-0.520453	4.31463	31.3777	1.93174e-06	8.28917e-05
DCAF13	0.584278	5.87412	31.3457	1.94934e-06	8.35203e-05
ZGRF1	-0.871594	3.5509	31.3165	1.96553e-06	8.40868e-05
XRCC2	-0.813654	3.2801	31.2613	1.99655e-06	8.52846e-05
MAPKAP1	0.376778	7.19168	31.2204	2.0199e-06	8.61521e-05
CLN6	-0.538672	5.88733	31.1924	2.03599e-06	8.67074e-05
DNMT3A	-0.623449	5.72194	31.1317	2.07146e-06	8.80854e-05
GNL3	0.434628	6.4072	31.1148	2.08142e-06	8.83758e-05
BID	0.54571	7.04905	31.1074	2.08577e-06	8.84281e-05
SKP2	-0.488635	4.65514	31.0945	2.09346e-06	8.86212e-05
NR4A3	-0.927476	4.7446	31.0763	2.10433e-06	8.89481e-05
CD22	-0.797967	4.33052	31.0239	2.13597e-06	9.00815e-05
CHTOP	0.436113	5.89665	31.0214	2.13752e-06	9.00815e-05
BCAM	0.827452	2.25708	30.9973	2.15221e-06	9.05656e-05
DDIT3	0.638907	3.79141	30.9726	2.1674e-06	9.10693e-05
TMEM154	-0.889796	3.4687	30.957	2.17711e-06	9.13415e-05
RASA4	0.48822	6.46925	30.9255	2.19669e-06	9.20266e-05
IL9R	-0.987833	1.92296	30.9022	2.21138e-06	9.25052e-05
ZBTB39	-0.628979	3.46658	30.8519	2.24335e-06	9.33773e-05
TPP1	-0.630669	8.23029	30.847	2.24652e-06	9.33773e-05
TPMT	0.513021	4.45248	30.8447	2.24797e-06	9.33773e-05
ACSL5	0.746354	7.00389	30.8436	2.24864e-06	9.33773e-05
ANKS6	-0.674378	3.53827	30.8435	2.24874e-06	9.33773e-05
TOP2A	-0.719911	7.31079	30.8236	2.26158e-06	9.37728e-05
MTHFD2	0.37109	6.53811	30.8183	2.265e-06	9.37769e-05
PSD4	-0.664351	7.74377	30.8058	2.2731e-06	9.39749e-05
HYAL3	0.503304	3.61686	30.7953	2.27989e-06	9.40175e-05
PRELID3B	0.491773	5.96499	30.794	2.28078e-06	9.40175e-05
STIL	-0.840867	4.31676	30.7853	2.28643e-06	9.41131e-05
MERTK	-0.43459	7.49454	30.752	2.30832e-06	9.48113e-05
CR1	-3.11698	-0.277479	30.7493	2.3101e-06	9.48113e-05
RNF175	0.973405	2.98113	30.7263	2.32532e-06	9.52979e-05
SPTBN1	-1.04124	5.04091	30.6895	2.34996e-06	9.60718e-05
GNB5	0.435958	4.29493	30.688	2.351e-06	9.60718e-05
ECI2	0.500689	5.45921	30.6652	2.36636e-06	9.65598e-05
CHAMP1	-0.545199	4.94298	30.648	2.37806e-06	9.67521e-05
CLSTN1	-0.674009	7.09011	30.6478	2.37818e-06	9.67521e-05
PACS1	-0.800076	4.98945	30.6432	2.38134e-06	9.67521e-05
PML	-0.734415	6.0641	30.6229	2.39521e-06	9.7176e-05
ARHGEF34P	-0.875432	3.18049	30.5252	2.46325e-06	9.97269e-05
LOC100507477	1.8352	0.259948	30.5224	2.46528e-06	9.97269e-05
LTV1	0.378981	6.32238	30.5176	2.46866e-06	9.97269e-05
ADAMDEC1	0.691643	8.31512	30.4979	2.48263e-06	0.000100148
GSDME	0.432062	4.76038	30.4293	2.53204e-06	0.000101996
QPCT	0.913169	3.56933	30.3985	2.55462e-06	0.00010255
PKDCC	-0.784534	4.06055	30.3962	2.55626e-06	0.00010255
IQSEC2	-0.69349	4.96035	30.3957	2.55667e-06	0.00010255
JMJD6	0.47044	5.67053	30.3687	2.57657e-06	0.000103202
ARID3A	-0.37793	5.69218	30.2924	2.63381e-06	0.000105345
SLC35B1	0.486424	5.61331	30.2821	2.64161e-06	0.000105508
CISD2	0.612798	5.89803	30.2572	2.66065e-06	0.000106118
ATG5	0.575532	6.03178	30.251	2.66537e-06	0.000106157
KCNJ15	0.906465	1.3034	30.2444	2.6705e-06	0.00010616
USP19	-0.380375	6.01993	30.2412	2.67297e-06	0.00010616
ABCB9	-0.644897	4.57028	30.1888	2.71359e-06	0.000107623
COP1	0.386069	5.71783	30.1126	2.77401e-06	0.000109865
PSMA6	0.678435	7.58417	30.007	2.85995e-06	0.00011306
PDSS2	0.420304	4.88966	30.0037	2.8627e-06	0.00011306
ATG9A	-0.506973	5.99752	29.9977	2.86762e-06	0.000113097
ALOX15	-1.20181	1.16074	29.9639	2.89587e-06	0.000114052
CDCA2	-0.63543	4.84668	29.9537	2.90442e-06	0.00011423
SNTA1	0.775425	2.73579	29.9084	2.94277e-06	0.000115577
SEMA4F	-0.617175	2.91815	29.8841	2.96355e-06	0.000116232
VGF	1.16442	4.29429	29.8792	2.96775e-06	0.000116236
ZBTB4	-0.709707	5.16362	29.8367	3.00461e-06	0.000117486
PTGDS	0.557704	5.78834	29.8328	3.008e-06	0.000117486
SLC9A6	0.534373	4.81414	29.8168	3.02201e-06	0.000117728
QPRT	0.590935	7.62681	29.8162	3.02252e-06	0.000117728
PDP1	0.683786	6.55957	29.728	3.1009e-06	0.000120615
HNRNPUL1	-0.4809	7.68191	29.696	3.12992e-06	0.000121555
MTR	-0.796505	5.71603	29.6919	3.13365e-06	0.000121555
GIT2	-0.592949	6.22415	29.6771	3.14717e-06	0.000121912
ZYX	-0.447264	8.98766	29.6593	3.16347e-06	0.000122376
POGLUT3	-0.457301	5.35674	29.6092	3.20995e-06	0.000124004
UBN1	-0.509881	6.21741	29.6016	3.21703e-06	0.000124108
C1orf198	0.630223	8.3217	29.5746	3.24238e-06	0.000124916
RPARP-AS1	0.739431	2.81482	29.5578	3.25831e-06	0.000125274
TCEAL1	0.657318	4.51543	29.5555	3.26054e-06	0.000125274
POM121	-0.870863	6.18715	29.5484	3.26723e-06	0.000125361
SLFN11	-0.654369	6.02913	29.5371	3.27806e-06	0.000125606
APOE	0.972586	9.18193	29.502	3.31175e-06	0.000126725
MYLK	0.738279	6.51426	29.4929	3.32052e-06	0.000126889
TOMM40	0.49563	7.16507	29.4616	3.35102e-06	0.000127881
CTNNAL1	0.477765	4.49327	29.4275	3.38454e-06	0.000128986
KIAA1522	-0.60033	4.86654	29.4022	3.4096e-06	0.000129767
MSMO1	0.506801	7.12715	29.3806	3.43122e-06	0.000130414
MATN2	0.657613	4.33864	29.365	3.44687e-06	0.000130833
CAPG	0.683575	9.12071	29.3508	3.46117e-06	0.0001312
PRELID1	0.6794	6.08643	29.3442	3.46788e-06	0.000131216
HCP5	-0.596104	5.19701	29.3413	3.47087e-06	0.000131216
KIF20A	-0.846967	4.07798	29.3324	3.47983e-06	0.000131379
HROB	-0.570908	2.84323	29.3143	3.49833e-06	0.000131901
RGS10	0.676218	5.80291	29.3058	3.50703e-06	0.000132037
CIAO2B	0.994816	6.46321	29.2994	3.51359e-06	0.000132037
CDK18	-0.670153	3.72311	29.296	3.51711e-06	0.000132037
UBAC2	0.414716	6.14068	29.2926	3.52062e-06	0.000132037
TVP23B	0.538288	5.1599	29.2794	3.5342e-06	0.000132371
AIDA	-0.401876	7.52181	29.2502	3.56455e-06	0.000133331
SLC36A1	-0.710241	7.46971	29.2437	3.57141e-06	0.000133411
ENDOD1	-0.575074	3.93926	29.2054	3.61159e-06	0.000134734
TCFL5	0.582045	3.44876	29.1829	3.63549e-06	0.000135447
POLQ	-0.979475	4.50011	29.0953	3.73015e-06	0.000138791
THADA	-0.466672	4.43304	29.077	3.75024e-06	0.000139355
STX17	-0.669293	5.22029	29.06	3.76904e-06	0.000139799
CPPED1	0.354484	6.21581	29.0572	3.77206e-06	0.000139799
DANCR	0.699247	3.64417	29.049	3.78119e-06	0.000139953
DMBX1	1.55818	2.28727	29.0436	3.78714e-06	0.00013999
ST20	1.70164	2.62674	29.0216	3.81168e-06	0.000140714
ZFP41	-0.6722	4.12514	29.008	3.82703e-06	0.000141096
TNFRSF10B	0.519863	5.68627	29.0002	3.83574e-06	0.00014111
SMC1A	-0.693542	6.98902	28.9988	3.83738e-06	0.00014111
TCAF1	-0.600772	3.98309	28.9749	3.86439e-06	0.000141733
BACE1	-0.704566	5.25412	28.9699	3.87005e-06	0.000141733
UHRF1BP1	-0.883861	5.90323	28.9698	3.87016e-06	0.000141733
KCNN2	0.413808	4.72891	28.9597	3.88173e-06	0.000141733
ZNFX1	-0.917072	7.03488	28.9576	3.88409e-06	0.000141733
CHERP	-0.781102	4.71816	28.9568	3.88501e-06	0.000141733
SLC1A4	-0.40087	6.17218	28.953	3.88943e-06	0.000141733
DBF4B	-0.806133	3.14967	28.9104	3.93846e-06	0.000143259
RPS6KA2	-0.6272	7.16246	28.9078	3.94142e-06	0.000143259
MBTPS2	-0.413589	5.41404	28.8957	3.95547e-06	0.000143585
OLFML3	1.20269	3.09498	28.8899	3.96223e-06	0.000143646
ALKBH7	1.14197	4.56898	28.8677	3.98824e-06	0.000144404
LGI2	0.49318	8.37808	28.863	3.99375e-06	0.000144418
FBF1	-0.677547	3.61074	28.8392	4.02193e-06	0.000145084
TMED3	0.537081	6.36183	28.8387	4.02242e-06	0.000145084
CTSZ	0.370168	8.6653	28.827	4.03643e-06	0.000145404
RPL23AP82	0.631538	4.72582	28.7731	4.10107e-06	0.000147545
GGA3	-0.489687	5.7158	28.7617	4.11478e-06	0.00014785
PPIA	0.661827	9.89376	28.7568	4.12085e-06	0.000147871
DUSP1	1.05759	4.88146	28.7527	4.12582e-06	0.000147871
JCAD	-0.843381	2.66907	28.7243	4.16051e-06	0.000148925
RB1	-0.581201	7.29928	28.6994	4.1912e-06	0.000149762
PIEZO1	-0.732719	7.82265	28.6968	4.19447e-06	0.000149762
DICER1	-0.770432	6.04747	28.6908	4.20181e-06	0.000149835
POLA1	-0.786999	4.38659	28.6687	4.22942e-06	0.000150629
H3-2	-0.725181	3.57964	28.6406	4.26465e-06	0.000151693
ZNF362	-0.545249	3.96264	28.5987	4.31781e-06	0.000153391
ASMTL	0.580095	5.82587	28.582	4.33918e-06	0.000153607
SDF2L1	1.02571	5.75854	28.5743	4.34904e-06	0.000153607
CHODL	-0.443547	6.36909	28.5741	4.3493e-06	0.000153607
SCMH1	-0.709629	5.20846	28.5729	4.35087e-06	0.000153607
PASK	-0.663997	4.09556	28.5728	4.35104e-06	0.000153607
AAR2	-0.448544	5.10728	28.5535	4.37592e-06	0.000154292
SPPL2A	0.34756	7.15962	28.537	4.3974e-06	0.000154856
LTB	1.27533	3.25821	28.5279	4.40927e-06	0.000154957
MDC1	-0.886898	6.93449	28.5264	4.41123e-06	0.000154957
MAML1	-0.601936	5.21569	28.5119	4.43013e-06	0.000155428
SLC27A3	0.590717	5.99198	28.5014	4.44399e-06	0.000155722
PSTPIP1	0.668791	6.19138	28.4918	4.45665e-06	0.000155972
IMPA2	0.694846	3.44555	28.4744	4.47969e-06	0.000156433
PSMG3-AS1	-0.617256	3.75591	28.4735	4.48088e-06	0.000156433
SDC2	0.391666	10.04	28.4639	4.49364e-06	0.00015664
AMIGO1	-0.751163	3.50672	28.4607	4.49791e-06	0.00015664
NADK2	0.443327	4.93967	28.4499	4.51232e-06	0.000156949
RNF130	0.505949	8.20071	28.4457	4.51794e-06	0.000156951
IL1B	1.59894	10.3049	28.439	4.52692e-06	0.00015707
CRACD	-1.0698	1.72481	28.4262	4.54414e-06	0.000157475
SATB1	-0.515298	6.88382	28.4032	4.57519e-06	0.000158357
LOC105378047	0.693417	2.16127	28.3945	4.58714e-06	0.000158576
IGDCC4	-0.775441	2.62799	28.3579	4.63716e-06	0.000160109
SLF2	-0.532233	5.57581	28.3535	4.64323e-06	0.000160123
GLTP	0.596174	4.47825	28.3404	4.66141e-06	0.000160555
INTS7	-0.496838	5.23806	28.3258	4.68161e-06	0.000161054
LAMTOR2	0.820552	6.0775	28.2341	4.81092e-06	0.000165301
HMGN2P46	0.796358	1.54169	28.2192	4.83236e-06	0.000165737
TMEM97	-0.559746	3.94433	28.2171	4.83531e-06	0.000165737
GJA3	-0.708184	3.33143	28.2014	4.85797e-06	0.000166312
COPS8	0.504059	6.39724	28.1899	4.87462e-06	0.00016668
MICAL3	-0.937982	4.75262	28.1652	4.91068e-06	0.000167691
CXCL8	1.70676	9.40327	28.1615	4.91604e-06	0.000167691
TMEM251	0.586381	6.19602	28.1262	4.96811e-06	0.000168968
NCOA6	-0.754844	5.53985	28.1262	4.96813e-06	0.000168968
SEPTIN3	-0.716009	3.08606	28.1239	4.9714e-06	0.000168968
OCRL	-0.601677	4.22252	28.1064	4.99741e-06	0.000169648
RALA	0.453131	6.1816	28.0787	5.03888e-06	0.000170851
RABAC1	1.14042	6.06441	28.0704	5.05138e-06	0.000171069
SLC25A32	0.426982	5.79181	28.0639	5.06129e-06	0.0001712
KIAA0586	-0.626164	4.44776	28.0533	5.07727e-06	0.000171306
GMPR	-0.760482	2.60189	28.0523	5.0787e-06	0.000171306
PPIP5K1	-0.7874	5.2996	28.0473	5.0863e-06	0.000171306
STAP1	-1.68897	0.461674	28.0458	5.08867e-06	0.000171306
LIVAR	1.71271	0.0480596	27.9719	5.20219e-06	0.00017492
CBX6	-0.420701	5.86872	27.9605	5.21992e-06	0.000175307
LOC101928143	0.84567	4.81272	27.9412	5.2501e-06	0.000176112
DZIP1	-0.713759	3.45532	27.9127	5.29504e-06	0.000177409
SMPDL3A	0.526999	5.99145	27.9014	5.313e-06	0.0001778
MTDH	0.340142	8.36972	27.8938	5.3251e-06	0.000177951
BORCS7	0.884192	3.77105	27.8906	5.3301e-06	0.000177951
MEIS3	0.804872	3.12592	27.875	5.35502e-06	0.000178572
DGKZ	-0.39522	7.83018	27.8365	5.41712e-06	0.00018043
CLCF1	1.02673	2.15643	27.8169	5.4491e-06	0.000181265
TLR2	0.519865	7.92399	27.8132	5.45499e-06	0.000181265
SPG21	0.322619	7.6121	27.7885	5.49552e-06	0.000182016
DNAJC2	0.4944	5.03901	27.7866	5.4987e-06	0.000182016
UXT	0.746896	4.73916	27.7841	5.50279e-06	0.000182016
KDELR2	0.386716	6.83625	27.7838	5.50335e-06	0.000182016
ATAD5	-0.772062	3.67975	27.7607	5.54158e-06	0.000183066
AMD1	0.367365	7.82728	27.7343	5.58554e-06	0.000184206
CASZ1	-0.654689	2.94555	27.7322	5.5891e-06	0.000184206
ZNF445	-0.825591	3.95859	27.7273	5.59728e-06	0.000184261
MCEMP1	0.826384	4.24249	27.7001	5.64318e-06	0.000185556
ZDHHC5	-0.533254	6.6212	27.6926	5.65584e-06	0.000185756
BUB1B	-0.679476	5.42265	27.6741	5.68738e-06	0.000186575
ARHGAP17	-0.5223	5.02581	27.6633	5.70589e-06	0.000186966
SYNGR2	0.478689	7.07609	27.657	5.71668e-06	0.000187102
TDO2	0.605299	9.71632	27.6023	5.81134e-06	0.00018998
PLEKHG2	-0.672758	6.06317	27.5948	5.82458e-06	0.000190178
SEPTIN8	-0.372088	5.90689	27.5912	5.83084e-06	0.000190178
ZNF107	-0.920166	3.83835	27.5397	5.92185e-06	0.000192924
CDC25C	-0.762597	2.70286	27.5334	5.93312e-06	0.000193047
ENOX1	1.04391	1.05668	27.5299	5.93929e-06	0.000193047
GLRX3	0.756001	6.69007	27.4673	6.05229e-06	0.000196163
CDC20	-0.514634	6.34652	27.466	6.05467e-06	0.000196163
FAT1	-1.30676	7.19941	27.4653	6.05596e-06	0.000196163
PHPT1	0.89484	5.74737	27.4234	6.13297e-06	0.000198301
TMEM63A	-0.493031	6.73109	27.4217	6.13599e-06	0.000198301
PNPLA7	-0.786607	2.72754	27.4071	6.16315e-06	0.000198952
UBE2E2	0.570712	4.61269	27.4014	6.17371e-06	0.000199065
ARHGEF35	-0.717787	2.43357	27.3483	6.27338e-06	0.000201771
SQSTM1	0.730486	9.8043	27.3476	6.27478e-06	0.000201771
BAZ1B	-0.68482	6.95244	27.3445	6.28051e-06	0.000201771
SLCO4C1	-0.876254	2.53474	27.3416	6.28615e-06	0.000201771
AP1B1	-0.376069	7.16399	27.3308	6.30669e-06	0.0002022
LINC01094	0.767867	4.96261	27.3261	6.31565e-06	0.000202258
TRAM2	-0.665302	5.93724	27.3209	6.32558e-06	0.000202347
CELF2-AS1	-1.82379	0.124984	27.3022	6.36133e-06	0.000203261
CDK2AP1	0.489951	5.33731	27.2763	6.41137e-06	0.00020462
RAB13	0.64514	7.33668	27.2727	6.41836e-06	0.00020462
DDX12P	-0.758438	3.15486	27.2659	6.43144e-06	0.000204807
CENPF	-1.04242	6.61844	27.2592	6.44458e-06	0.000204994
CYCS	0.580751	7.1301	27.2528	6.45697e-06	0.000205158
RXFP1	-0.707071	2.72416	27.2427	6.47669e-06	0.000205553
MYBL1	-0.728787	3.33806	27.2342	6.49349e-06	0.000205855
VCL	-0.557326	7.29827	27.2288	6.50408e-06	0.00020596
BZW2	0.404205	5.05813	27.1903	6.58029e-06	0.00020814
LINC02535	1.88647	-0.248783	27.1801	6.60063e-06	0.00020855
TSPOAP1	-0.900648	3.78142	27.1465	6.66805e-06	0.000210445
TMEM184C	-0.630247	6.61177	27.1352	6.69087e-06	0.00021093
RDH11	0.452505	6.2764	27.1213	6.71912e-06	0.000211585
LIG1	-0.451907	5.45088	27.1079	6.74646e-06	0.00021221
GPR68	0.468174	6.29744	27.0363	6.89448e-06	0.000216625
CUX2	-1.21618	1.33807	27.0304	6.90673e-06	0.000216769
GALNS	0.444714	4.87682	27.0004	6.97001e-06	0.000218254
MIGA1	0.544953	3.50218	26.9997	6.97135e-06	0.000218254
APOO	0.621372	4.16366	26.9926	6.98655e-06	0.000218254
WWP2	-0.595597	5.26246	26.992	6.98778e-06	0.000218254
PROSER1	-0.80986	5.20921	26.9877	6.99694e-06	0.000218254
LCT-AS1	0.958124	1.68025	26.9861	7.00035e-06	0.000218254
SNHG15	0.918278	2.59019	26.9606	7.05481e-06	0.000219647
EIF1	0.515999	8.55672	26.9579	7.06057e-06	0.000219647
FUT4	-0.611858	4.59971	26.9443	7.08964e-06	0.000219927
RPS27L	0.797265	6.31082	26.9412	7.09638e-06	0.000219927
SLC2A6	0.573312	4.27598	26.9399	7.09913e-06	0.000219927
MRPS6	0.641056	7.06181	26.9392	7.10069e-06	0.000219927
EME1	-0.684424	3.28408	26.9336	7.11284e-06	0.000220062
ASPM	-1.10972	5.5431	26.9296	7.12136e-06	0.000220085
STEAP3	0.483337	5.86463	26.9091	7.16606e-06	0.000221225
TIMELESS	-0.620704	5.27626	26.8838	7.2212e-06	0.000222677
ALG10B	-0.844599	1.93982	26.88	7.22976e-06	0.000222677
CBX5	-0.730349	6.91794	26.8768	7.23673e-06	0.000222677
MR1	-0.499159	5.84046	26.8515	7.29271e-06	0.000224156
AIF1	0.911297	8.86925	26.8467	7.30337e-06	0.00022424
PLBD2	-0.670065	7.21201	26.8364	7.32626e-06	0.000224698
SYPL2	-1.22439	1.89544	26.8212	7.3602e-06	0.000225495
PAN2	-0.621145	3.70615	26.8038	7.39926e-06	0.000226446
SNHG4	-0.752025	2.61068	26.7902	7.43007e-06	0.000227143
KNL1	-0.929589	4.25943	26.7101	7.61352e-06	0.0002325
USP51	-0.613141	3.29557	26.7006	7.63572e-06	0.000232926
CDON	-0.883402	2.67845	26.6734	7.69931e-06	0.000234613
LYAR	0.687987	4.78531	26.6632	7.72329e-06	0.000235091
GBP3	-0.620556	5.13836	26.6541	7.74473e-06	0.000235269
CIAO2A	0.700197	6.74553	26.6537	7.7458e-06	0.000235269
PIP4P2	0.435974	5.40303	26.6339	7.79278e-06	0.000236375
DCTD	0.352855	6.29637	26.6313	7.79892e-06	0.000236375
CASP2	-0.551741	4.85486	26.6099	7.85002e-06	0.000237669
WBP11	-0.41922	5.49273	26.5897	7.89871e-06	0.000238887
SIDT2	-0.698505	4.04232	26.5812	7.91909e-06	0.000239248
LOC100505622	0.961511	0.947823	26.5728	7.93941e-06	0.000239603
ARL4D	0.95278	3.5442	26.5694	7.9478e-06	0.000239603
THSD7A	-0.791531	5.66669	26.535	8.03189e-06	0.00024188
IPCEF1	-0.90602	4.76407	26.5276	8.0501e-06	0.000242171
KRT16	3.31788	-0.907249	26.4822	8.16273e-06	0.000245298
KIAA1841	-0.57802	4.10254	26.4742	8.18259e-06	0.000245634
PTAFR	1.38075	0.944663	26.45	8.24353e-06	0.000247201
CAMKK2	-0.522216	5.21084	26.4401	8.26856e-06	0.00024762
ATP10D	-0.696371	5.72729	26.4375	8.27502e-06	0.00024762
NUDCD3	-0.416898	5.49813	26.4324	8.28818e-06	0.000247752
WNK1	-1.02408	8.85638	26.4251	8.30675e-06	0.000247847
NCAPG2	-0.685563	5.80729	26.4242	8.3089e-06	0.000247847
DNA2	-0.595267	3.39993	26.3959	8.38127e-06	0.000249743
DARS2	-0.485602	5.32284	26.3799	8.42244e-06	0.000250705
PIEZO2	-1.192	1.80908	26.371	8.4455e-06	0.000251127
C1orf112	-0.669648	3.49345	26.3615	8.47025e-06	0.000251599
ATP6AP1L	-0.811317	1.47313	26.3292	8.55464e-06	0.000253839
NUMA1	-0.703185	6.06179	26.3215	8.57471e-06	0.000254167
P2RY8	-0.49474	5.64417	26.3062	8.61505e-06	0.00025497
NANOS1	1.28345	1.25917	26.3044	8.61982e-06	0.00025497
TNFSF9	0.735958	3.32101	26.2874	8.66507e-06	0.000255835
VSIG4	0.738026	3.97934	26.2866	8.66722e-06	0.000255835
DTWD1	0.503362	4.51918	26.2832	8.6762e-06	0.000255835
PPM1N	0.819422	2.9276	26.2711	8.70852e-06	0.00025652
CHST10	-0.486369	3.82064	26.2632	8.72961e-06	0.000256874
FLNB	-1.00091	6.67771	26.2513	8.76167e-06	0.000257549
EP400	-0.79398	5.58509	26.2416	8.7879e-06	0.000257943
MIR503HG	0.709861	3.46209	26.2396	8.7933e-06	0.000257943
CNN2	-0.490047	6.68209	26.2124	8.86697e-06	0.000259834
SLC41A1	-0.654322	5.63727	26.187	8.93663e-06	0.000261604
TMEM127	-0.442379	7.0438	26.1824	8.94917e-06	0.000261701
FAM120C	-0.699484	3.07233	26.1666	8.99283e-06	0.000262706
MYBL2	-0.51704	6.36046	26.1487	9.0426e-06	0.000263887
SKP1	0.615062	7.96337	26.1345	9.08205e-06	0.000264765
C1orf54	0.891278	4.96149	26.0844	9.22334e-06	0.000268403
NOP9	-0.617866	5.59841	26.0835	9.22583e-06	0.000268403
FAM53B	-0.544824	5.10007	26.0561	9.30414e-06	0.00027029
P2RX6P	5.34432	-2.37959	26.97	9.30979e-06	0.00027029
E2F7	-0.71888	4.58435	26.0354	9.36363e-06	0.000271574
CRISPLD1	-0.944588	1.38417	26.0244	9.39557e-06	0.000272221
NCAPD2	-0.654157	5.5338	26.0093	9.43933e-06	0.000273009
MAP3K5	-0.551104	4.72239	26.0084	9.44207e-06	0.000273009
GTF3C6	0.614707	6.65373	26.0028	9.45844e-06	0.000273203
KCNQ4	-0.901411	1.45677	25.987	9.50468e-06	0.000273883
HIGD1A	0.52013	7.00693	25.987	9.50479e-06	0.000273883
ZBTB46	-0.534738	4.88669	25.9848	9.51102e-06	0.000273883
PHKA1	-0.609782	3.53768	25.9562	9.59535e-06	0.000275664
RILP	0.745123	3.91818	25.9548	9.59947e-06	0.000275664
CENPJ	-0.718454	3.83366	25.954	9.60212e-06	0.000275664
UBAP2	-0.673019	5.38137	25.9453	9.62791e-06	0.000276124
ADAR	-0.689804	8.66795	25.9275	9.68083e-06	0.00027736
MMS22L	-0.670024	4.68821	25.883	9.81499e-06	0.000280919
MRC2	-0.534014	8.02745	25.8776	9.83143e-06	0.000281004
KIAA0753	-0.574003	3.75373	25.8755	9.83782e-06	0.000281004
NAP1L3	-0.76133	2.13743	25.8441	9.93383e-06	0.00028346
MAP2	-1.03925	1.32129	25.8279	9.98368e-06	0.000284595
CNNM4	-0.61586	4.08772	25.7876	1.01089e-05	0.000287481
HEY2	-1.51882	0.187306	25.7863	1.01131e-05	0.000287481
SNUPN	0.559076	5.09596	25.7856	1.01154e-05	0.000287481
HIVEP3	-0.844058	6.67476	25.7558	1.02091e-05	0.000289851
PTCH1	-1.24988	2.35748	25.7132	1.03449e-05	0.000293414
PLEKHG4	-0.654941	4.2135	25.7054	1.03697e-05	0.000293823
USP16	0.392762	5.80267	25.6861	1.04322e-05	0.000295297
LETMD1	-0.477865	4.01162	25.6721	1.04775e-05	0.000296283
ATAD2	-0.580988	7.13669	25.657	1.05266e-05	0.000297374
CSTB	0.642112	8.59791	25.6405	1.05808e-05	0.000298607
RASA4CP	0.544503	4.02649	25.634	1.06023e-05	0.000298914
DRAP1	0.873573	7.44108	25.6298	1.0616e-05	0.000299003
KIF21B	-0.967381	6.50153	25.6148	1.06657e-05	0.000300103
CSPG4	-0.832421	6.10279	25.6077	1.06891e-05	0.000300464
TAP2	-0.432447	10.6976	25.594	1.07347e-05	0.000301446
KCMF1	0.350129	6.0317	25.5763	1.07938e-05	0.0003022
NAP1L5	0.514558	3.24052	25.5761	1.07946e-05	0.0003022
ARHGAP26	-0.444095	7.22856	25.5744	1.08002e-05	0.0003022
SOD2	0.636004	8.12026	25.5732	1.08043e-05	0.0003022
RGMA	-1.53613	1.70752	25.5673	1.08242e-05	0.000302456
SRPX	0.751329	3.6663	25.5441	1.09024e-05	0.000304342
TP53I3	0.515735	4.23859	25.5209	1.09813e-05	0.000306242
CCDC14	-0.646491	5.00919	25.5169	1.09951e-05	0.000306325
AP3S1	0.416088	6.03447	25.4915	1.10823e-05	0.000308451
SMPD4	-0.420663	5.7962	25.4777	1.11301e-05	0.000309475
BICDL1	-0.574694	3.22765	25.4529	1.12164e-05	0.000311569
ARSG	0.602561	2.65682	25.4138	1.1354e-05	0.000314928
HELZ2	-1.15384	7.2893	25.4111	1.13635e-05	0.000314928
DYNLT3	0.508228	5.81874	25.409	1.13707e-05	0.000314928
JTB	0.770119	7.28453	25.4007	1.14002e-05	0.000315435
SV2A	-1.01032	1.1286	25.3857	1.14536e-05	0.000316604
CDKL1	-0.817882	1.86797	25.3699	1.15101e-05	0.000316817
CWC27	0.450906	5.23616	25.3683	1.15159e-05	0.000316817
CCNA2	-0.532839	5.486	25.3667	1.15216e-05	0.000316817
FGFR4	1.28018	0.33177	25.3666	1.1522e-05	0.000316817
APOLD1	-0.883578	1.04223	25.3655	1.15259e-05	0.000316817
DNAJB9	0.468209	4.44458	25.3648	1.15286e-05	0.000316817
MORN1	-0.902178	1.39741	25.3501	1.15818e-05	0.000317665
UBA7	-0.525228	6.28379	25.3469	1.1593e-05	0.000317665
ADAT1	-0.376554	4.91197	25.3469	1.15931e-05	0.000317665
FAM133B	0.537328	4.44752	25.3311	1.16503e-05	0.000318923
GPX1	0.949308	9.37062	25.3177	1.16993e-05	0.000319954
RAB23	-0.595954	3.61549	25.2974	1.17735e-05	0.000321561
C1D	0.729264	5.3333	25.29	1.18008e-05	0.000321561
INTS2	-0.549749	4.48575	25.29	1.1801e-05	0.000321561
PCDH7	-0.613058	3.99807	25.2893	1.18035e-05	0.000321561
NXPH3	-1.01338	2.17196	25.2808	1.1835e-05	0.000322107
NDOR1	-0.561391	6.00374	25.2591	1.19152e-05	0.000323567
WHRN	-0.618546	4.14682	25.2563	1.19257e-05	0.000323567
TYMP	0.747734	6.59346	25.253	1.19381e-05	0.000323567
DOP1A	-0.999241	3.75804	25.2522	1.1941e-05	0.000323567
MARCHF9	0.593274	3.52854	25.2496	1.19507e-05	0.000323567
ARL6IP5	0.42212	6.76874	25.2479	1.19573e-05	0.000323567
VKORC1	0.545976	6.65021	25.2425	1.19772e-05	0.000323796
EMC7	0.510508	6.68638	25.2145	1.20827e-05	0.00032632
CEP72	-0.655274	2.86492	25.2116	1.20936e-05	0.00032632
ABCA2	-0.787733	6.73544	25.2068	1.21116e-05	0.000326495
PEBP1	0.550694	6.74796	25.2028	1.21269e-05	0.000326595
ZNF398	-0.458312	4.0946	25.1988	1.21422e-05	0.000326695
STRAP	0.357994	6.1615	25.1879	1.21834e-05	0.000327284
MTERF3	0.422611	4.85956	25.1869	1.21872e-05	0.000327284
SFMBT1	-0.578486	3.90448	25.1644	1.22737e-05	0.000329293
PHF2	-0.677071	5.04558	25.1583	1.22968e-05	0.000329601
SERPIND1	1.27137	2.51522	25.1372	1.23786e-05	0.000331478
FKBP1B	1.03775	0.541176	25.0916	1.25563e-05	0.00033592
PDIA6	0.389062	8.54864	25.0853	1.25813e-05	0.000336269
TRAPPC2L	0.786136	5.32822	25.0595	1.26834e-05	0.00033868
CCT4	0.513912	7.85459	25.0462	1.27366e-05	0.000339778
ARHGAP35	-0.756783	6.30849	25.0375	1.27713e-05	0.000340382
FRG1	0.74651	6.62894	25.0304	1.27999e-05	0.000340601
PTPRVP	-1.51855	0.888054	25.0295	1.28036e-05	0.000340601
TGFBRAP1	-0.564949	5.25053	25.0194	1.28441e-05	0.000341358
ADD2	-0.956986	1.51959	25.0025	1.29125e-05	0.000342854
RAG1	-1.82548	-0.309113	24.99	1.29631e-05	0.000343875
INPP4A	-0.639675	5.16457	24.9858	1.29802e-05	0.000344005
H1-0	-0.498282	7.60805	24.9699	1.30449e-05	0.000345398
RAB14	-0.332194	7.67669	24.9607	1.30827e-05	0.000346074
SYNM	-0.670056	4.79622	24.9539	1.3111e-05	0.000346336
TMSB10	1.14487	10.7997	24.9524	1.31171e-05	0.000346336
VAMP4	0.480032	4.77241	24.9479	1.31357e-05	0.000346504
RPL7	0.685597	9.45902	24.9341	1.31925e-05	0.000347677
ADA	0.582716	3.43142	24.9225	1.3241e-05	0.000348629
BMF	-0.412711	5.40744	24.9193	1.32542e-05	0.000348652
EHHADH	-0.617329	2.80923	24.916	1.32679e-05	0.00034869
NCR3LG1	-1.08048	2.91916	24.9022	1.33256e-05	0.000349882
NFATC2	-0.922713	2.56729	24.8821	1.34102e-05	0.000351774
ADD1	-0.393409	7.0376	24.8519	1.35379e-05	0.000354795
ELMO1	-0.730617	3.63093	24.8307	1.36286e-05	0.000356843
SNAPC2	0.461066	4.57911	24.8263	1.36474e-05	0.000356911
FGD5-AS1	-0.465647	6.83993	24.8242	1.36565e-05	0.000356911
PCNX3	-0.581525	5.70843	24.8084	1.37247e-05	0.000358363
TSHZ2	0.82522	1.57768	24.804	1.37437e-05	0.000358528
MGRN1	-0.677271	5.45493	24.7972	1.37731e-05	0.000358964
UBE2O	-0.575744	4.87754	24.7284	1.4075e-05	0.000366493
ABI2	-0.315419	5.93609	24.7141	1.41387e-05	0.000367549
CCR1	-0.500683	7.95077	24.7135	1.41415e-05	0.000367549
RNF150	-2.81124	-1.5143	24.6969	1.42154e-05	0.000369129
KLHL6	-0.533578	5.91539	24.6675	1.4348e-05	0.000372007
LOC100288175	0.617943	2.93968	24.6665	1.43525e-05	0.000372007
IKZF1	-0.597962	6.14965	24.6482	1.44357e-05	0.00037382
MSC	0.616301	6.28901	24.6089	1.46161e-05	0.000378147
DDX11	-0.606245	3.76086	24.6	1.46574e-05	0.000378769
ANKH	-0.465723	5.7226	24.5979	1.4667e-05	0.000378769
NAA40	-0.471223	4.35973	24.5938	1.46859e-05	0.000378912
PTPN23	-0.970691	5.21232	24.5894	1.47065e-05	0.000379098
ZNF687	-0.449302	5.05919	24.572	1.47873e-05	0.000380718
CCL20	1.86071	6.87338	24.5686	1.48032e-05	0.000380718
GABRB2	-0.800473	2.08793	24.5672	1.48098e-05	0.000380718
CENPE	-0.902403	4.3801	24.5621	1.4834e-05	0.000380996
JPT2	-0.29566	6.46973	24.5523	1.48801e-05	0.000381833
SLC38A6	0.479322	5.49565	24.5469	1.49055e-05	0.000382109
ARL1	0.425971	5.56115	24.5442	1.49179e-05	0.000382109
ITGA11	-0.647058	4.5721	24.5294	1.49879e-05	0.000383554
DNMT1	-0.576107	7.04979	24.5204	1.5031e-05	0.000384309
LRBA	-0.957117	4.59254	24.5139	1.50616e-05	0.000384744
POLR1C	0.575649	5.271	24.5069	1.50952e-05	0.000385254
TSPO	0.74961	6.00343	24.4934	1.516e-05	0.000386144
HOMER3	0.690244	6.62868	24.4925	1.51643e-05	0.000386144
TPM2	1.05508	7.06466	24.4883	1.51844e-05	0.000386144
SSH3	-0.484322	4.4826	24.4882	1.51847e-05	0.000386144
CD163L1	0.555568	3.95509	24.4721	1.52623e-05	0.00038777
C19orf54	-0.626586	3.30266	24.447	1.53841e-05	0.000390217
OSM	0.971597	1.43567	24.4466	1.53862e-05	0.000390217
CAMLG	0.514581	4.33518	24.4393	1.54216e-05	0.000390765
RPL27A	0.629992	8.20333	24.4149	1.55417e-05	0.000392775
LOC100287042	-0.899801	1.15629	24.4087	1.55724e-05	0.000392775
TPST1	0.45187	5.40631	24.407	1.55807e-05	0.000392775
PRKD2	-0.58571	4.31173	24.4057	1.55869e-05	0.000392775
SLC38A1	-0.473844	5.29554	24.4055	1.55882e-05	0.000392775
CCNQ	0.607095	4.2965	24.4042	1.55943e-05	0.000392775
TRIP10	0.475465	5.38016	24.4034	1.55982e-05	0.000392775
NDUFS8	0.830752	6.42225	24.3871	1.56791e-05	0.00039446
SSR2	0.505356	7.81235	24.3796	1.57163e-05	0.000395045
TMEM143	-0.588841	2.73704	24.362	1.58046e-05	0.000396912
CEP68	-0.430539	3.81671	24.3195	1.60191e-05	0.000401941
FERMT3	0.385355	8.03752	24.3147	1.60434e-05	0.000402196
EEF2K	-0.58872	5.32885	24.2957	1.61409e-05	0.00040428
SUN2	-0.418699	7.80875	24.2758	1.62432e-05	0.000406482
USP4	-0.362219	6.54728	24.2688	1.6279e-05	0.000407019
PLCG1	-0.677487	4.75594	24.2086	1.65941e-05	0.000414529
NOP58	0.474553	5.97658	24.1915	1.66842e-05	0.000416293
NQO1	0.476005	8.73171	24.1897	1.66941e-05	0.000416293
GOLGA8T	-1.14591	2.67164	24.163	1.68364e-05	0.00041947
SAMD4A	-1.02341	2.33147	24.1557	1.68754e-05	0.000420072
ST13	0.3527	8.58278	24.1484	1.69149e-05	0.000420684
SYT11	0.564899	3.80844	24.131	1.70089e-05	0.000422653
CSNK1A1	0.286502	8.62029	24.1068	1.71404e-05	0.000425546
ZNF267	0.403479	5.99969	24.0629	1.73823e-05	0.000431172
LRRC8C	-0.486832	5.57585	24.0518	1.7444e-05	0.000432324
PRICKLE1	-1.54657	-0.353004	24.0414	1.7502e-05	0.000433382
PCDHB2	-0.417252	4.50495	24.032	1.75541e-05	0.000434292
ME3	0.502516	4.50303	24.0243	1.75976e-05	0.000434403
IL32	1.01873	1.23519	24.0214	1.76137e-05	0.000434403
ASXL2	-0.734622	6.08851	24.0205	1.76187e-05	0.000434403
ZNF469	-0.846035	4.60678	24.0203	1.76201e-05	0.000434403
ILKAP	0.557665	5.30688	24.011	1.76725e-05	0.000435188
MAU2	-0.420001	5.62528	24.0081	1.76887e-05	0.000435188
ZC3H12C	-0.660895	6.21679	24.0065	1.76981e-05	0.000435188
CES1	0.402679	7.26934	23.9999	1.7735e-05	0.000435716
SLC35E1	0.301729	6.36745	23.9885	1.77999e-05	0.000436933
BTG3	0.473408	5.56758	23.9753	1.78753e-05	0.000438295
NOP16	0.659237	4.45975	23.9733	1.78864e-05	0.000438295
PIGS	-0.408493	6.27042	23.9584	1.7972e-05	0.000440011
BCCIP	0.392802	5.44981	23.9537	1.79987e-05	0.000440283
CD6	1.22921	1.2331	23.9428	1.80617e-05	0.000441442
SUPT16H	-0.464839	7.17256	23.9305	1.81331e-05	0.000442804
MANF	0.652692	6.40335	23.9266	1.81553e-05	0.000442963
WDR90	-0.706069	4.21362	23.9232	1.81753e-05	0.000443069
PMP22	0.925377	1.55163	23.9179	1.82058e-05	0.000443431
GPANK1	0.53317	7.32615	23.9081	1.8263e-05	0.000444441
LMBRD2	-0.597627	4.97515	23.9012	1.83033e-05	0.00044504
ZNF629	-0.501955	4.79806	23.8935	1.83486e-05	0.000445758
PIP4K2B	-0.488022	7.37599	23.8815	1.84191e-05	0.000447085
GLIPR1	0.678141	7.57545	23.8721	1.84745e-05	0.000447556
GSTO1	0.883979	8.06138	23.8702	1.84861e-05	0.000447556
MTSS2	-0.66102	5.11849	23.8694	1.84906e-05	0.000447556
UBE2A	0.36478	6.57222	23.8675	1.85018e-05	0.000447556
LMNB1	-0.583963	6.09369	23.8449	1.8636e-05	0.000450417
ZNF609	-0.7895	5.41861	23.8371	1.86828e-05	0.00045079
RPRD2	-0.710781	5.46765	23.8361	1.86889e-05	0.00045079
LTBP1	-0.945489	3.20467	23.8344	1.86992e-05	0.00045079
GOLGA8M	-0.800131	4.50937	23.8118	1.88346e-05	0.000453666
CLASP1	-0.801314	5.44192	23.7797	1.90298e-05	0.000457978
KYNU	0.678835	4.58728	23.7724	1.9074e-05	0.000458652
C5	-0.748962	3.33736	23.7669	1.91078e-05	0.000459075
PLA2G4A	-0.644603	3.8798	23.7439	1.92492e-05	0.000462078
DHX57	-0.472257	4.04085	23.7253	1.93643e-05	0.000464372
HECTD4	-1.13166	5.10674	23.7232	1.93776e-05	0.000464372
SAT2	0.946832	3.8273	23.707	1.94788e-05	0.000466402
SPOCK1	-0.701898	5.04172	23.6811	1.96411e-05	0.000469892
ALG14	0.765164	2.79752	23.6775	1.96639e-05	0.000470038
ZMYM3	-0.519259	5.41182	23.6665	1.97333e-05	0.000471298
GLA	0.454331	7.09799	23.6507	1.9834e-05	0.000473306
EVA1B	0.915422	2.69599	23.6428	1.98842e-05	0.0004738
SRP14	0.509018	7.82578	23.6422	1.98883e-05	0.0004738
LGALS1	0.747341	9.69478	23.6213	2.00223e-05	0.000476591
METRNL	0.718907	8.11541	23.588	2.02377e-05	0.000481313
CH17-340M24.3	0.896189	3.17396	23.5696	2.03579e-05	0.000483766
DOP1B	-0.778594	7.52963	23.558	2.04341e-05	0.000485168
CRADD	0.850103	3.81017	23.5505	2.04832e-05	0.000485925
MED24	-0.440203	6.21892	23.5391	2.05584e-05	0.000487218
FAM133DP	0.52017	3.73432	23.537	2.05721e-05	0.000487218
CRISPLD2	0.783773	4.36985	23.5263	2.06431e-05	0.00048849
CMIP	-0.609036	5.47992	23.5087	2.07607e-05	0.000490527
DENR	0.392881	5.79025	23.5082	2.07639e-05	0.000490527
AMBRA1	-0.633969	4.7305	23.4887	2.08946e-05	0.000493203
EPN1	-0.379348	6.34805	23.4765	2.09773e-05	0.000494743
IP6K1	-0.377834	6.14894	23.4703	2.10195e-05	0.000495323
LSM6	0.737128	4.06284	23.458	2.11027e-05	0.00049687
FEZ2	0.403092	5.86958	23.4374	2.12435e-05	0.000499567
GTF3C1	-0.609695	6.63116	23.436	2.12525e-05	0.000499567
SERF2	1.0539	8.9237	23.4331	2.12727e-05	0.000499627
SCO1	0.377909	4.00006	23.3821	2.16259e-05	0.000507489
HLA-DRA	1.13064	4.46859	23.3791	2.16467e-05	0.000507489
ARID1A	-0.567256	5.71662	23.377	2.16613e-05	0.000507489
MED14	-0.690143	5.54925	23.3683	2.1722e-05	0.000508448
DAZL	1.79637	-0.375621	23.366	2.17382e-05	0.000508448
JOSD1	-0.437312	6.15728	23.3447	2.18884e-05	0.000511538
RTL10	-0.491603	4.37871	23.3131	2.21132e-05	0.000516364
CNTRL	-0.735038	4.62177	23.309	2.21421e-05	0.000516612
MAFF	0.792089	5.99861	23.2847	2.23171e-05	0.000520266
ERGIC3	0.531568	7.94767	23.2627	2.2476e-05	0.000523444
CRIP1	1.10853	5.34393	23.2608	2.24904e-05	0.000523444
CRTC3	-0.586341	4.52943	23.257	2.2518e-05	0.000523655
KCNQ3	-1.17959	2.25852	23.2498	2.25705e-05	0.000524444
SETDB1	-0.38943	5.28894	23.2459	2.25985e-05	0.000524663
FAH	0.518376	5.43249	23.2348	2.26804e-05	0.00052598
PTP4A3	-0.71946	5.89919	23.2331	2.26924e-05	0.00052598
CYBA	0.852223	9.3678	23.2256	2.27476e-05	0.000526827
PM20D2	-0.467353	4.28088	23.2112	2.28538e-05	0.000528853
E2F8	-0.812235	3.10531	23.2014	2.29267e-05	0.000530108
FKBP9P1	-0.550473	2.72411	23.1982	2.29507e-05	0.00053023
ZNF273	-0.737287	2.20251	23.1853	2.30463e-05	0.000532004
CNIH4	0.716037	7.10653	23.1788	2.30948e-05	0.000532556
SNHG17	0.630802	2.67641	23.1771	2.31079e-05	0.000532556
PRF1	-0.953074	1.42772	23.1724	2.31431e-05	0.00053263
DET1	-0.799995	1.16461	23.1716	2.31488e-05	0.00053263
CIP2A	-0.613617	4.43453	23.1659	2.31915e-05	0.000533178
EEF1B2	0.640624	7.38784	23.1571	2.32581e-05	0.000534274
CSF3	2.05539	-0.305649	23.1341	2.34317e-05	0.000537798
PARP8	-0.507354	5.29342	23.1318	2.34495e-05	0.000537798
AGPAT2	0.655945	6.69567	23.1013	2.36828e-05	0.000542709
MPZL1	0.605121	5.84065	23.0697	2.39265e-05	0.000547849
PRRC2B	-0.865504	6.60331	23.0552	2.40393e-05	0.000549986
BUB1	-0.576851	5.41655	23.0524	2.40612e-05	0.000549988
ITGA5	-0.561707	9.80059	23.0502	2.40783e-05	0.000549988
PTPDC1	-0.563073	3.24812	23.0361	2.41888e-05	0.000551703
PFDN4	0.833579	4.34438	23.0353	2.41952e-05	0.000551703
PRAG1	-0.670614	6.07629	23.0326	2.42164e-05	0.000551703
SRGAP2-AS1	-1.21473	1.40014	23.0307	2.42314e-05	0.000551703
CYLD	-0.450761	5.29865	23.0263	2.42666e-05	0.00055206
URB1	-0.646849	4.70831	22.997	2.4498e-05	0.000556876
GPM6B	-0.74639	2.40755	22.9906	2.45494e-05	0.00055716
BRCA1	-0.599948	5.69501	22.9905	2.45499e-05	0.00055716
HECTD3	-0.405585	5.44947	22.9165	2.5148e-05	0.000570276
CCT5	0.342384	7.93986	22.8977	2.53021e-05	0.000573312
SETD2	-0.811253	5.67536	22.8806	2.54435e-05	0.000576053
NUDT9	0.373012	5.09867	22.8715	2.55192e-05	0.000577242
AZU1	0.696591	7.90423	22.8669	2.55578e-05	0.000577242
SLX4	-0.931178	3.59872	22.8669	2.5558e-05	0.000577242
RIMBP3	-0.48835	3.80735	22.8645	2.55776e-05	0.000577242
HERPUD1	0.340663	6.54452	22.8601	2.56139e-05	0.000577599
PRMT1	0.515194	6.50392	22.8551	2.56562e-05	0.000578092
CCDC85B	1.18596	5.69655	22.8224	2.59307e-05	0.000583812
RNF38	-0.570572	4.99435	22.8068	2.60633e-05	0.00058633
GNG12	0.563745	3.28304	22.8017	2.61062e-05	0.000586829
MAGI3	-0.82274	3.34453	22.7892	2.62135e-05	0.000588772
SUGP2	-0.47566	6.84392	22.7831	2.62655e-05	0.000589472
ZSWIM8	-0.529826	5.53427	22.7637	2.64326e-05	0.000592192
DLX3	-0.60377	4.8858	22.7597	2.64667e-05	0.000592192
CCDC144NL	-0.992756	2.64191	22.7589	2.64737e-05	0.000592192
CTBP2	0.342497	4.37576	22.7562	2.64971e-05	0.000592192
BEX4	0.47853	3.86967	22.7551	2.65062e-05	0.000592192
BRI3	0.656755	6.92904	22.7544	2.65123e-05	0.000592192
LAMA3	-1.07836	3.69517	22.7451	2.65932e-05	0.00059353
LUCAT1	0.592163	3.87884	22.738	2.6655e-05	0.00059444
TAF1A	0.520733	3.2346	22.7337	2.6692e-05	0.000594795
SELPLG	0.435451	5.08724	22.7241	2.67762e-05	0.000596202
H6PD	-0.526559	6.02498	22.7138	2.68664e-05	0.00059774
MPP3	1.08202	1.2171	22.7097	2.69025e-05	0.000598073
UBE4B	-0.513991	5.68828	22.686	2.71117e-05	0.000601784
GTF3A	0.477187	6.67882	22.6859	2.7112e-05	0.000601784
EIF1AX	0.371357	6.95084	22.6815	2.71513e-05	0.000602184
SMPD2	0.555187	4.33679	22.6755	2.72042e-05	0.000602884
RPS21	1.10328	6.54579	22.6665	2.72844e-05	0.000604188
HGH1	-0.457324	5.09039	22.6529	2.74068e-05	0.000605345
MYC	0.605514	4.29863	22.6516	2.74179e-05	0.000605345
CX3CR1	-1.17399	2.57241	22.6515	2.74192e-05	0.000605345
UQCRH	0.710877	7.58797	22.6511	2.74223e-05	0.000605345
UCHL3	0.707423	4.95472	22.6415	2.75084e-05	0.000606772
PGK1	0.329823	9.04421	22.6235	2.7671e-05	0.000609884
HIRIP3	-0.403951	4.63131	22.6164	2.77354e-05	0.000610826
SLC3A2	0.445336	7.37229	22.6079	2.78127e-05	0.000611462
CDCA5	-0.521282	4.90515	22.6079	2.78131e-05	0.000611462
HPCAL4	-1.19795	0.96945	22.6061	2.78291e-05	0.000611462
AMZ2P1	0.724223	1.74266	22.5821	2.80486e-05	0.000615469
CTSH	0.545245	8.59445	22.5814	2.8055e-05	0.000615469
TMEM138	0.38622	5.14028	22.5747	2.81164e-05	0.000616337
RPL36A	1.19736	2.57478	22.5672	2.81858e-05	0.000617379
SERPINF1	0.491396	4.58516	22.5476	2.83676e-05	0.000620883
CELSR1	-0.857761	6.61858	22.5428	2.8412e-05	0.000621372
BLM	-0.539412	4.21955	22.5222	2.86046e-05	0.000625102
CD99L2	-0.420991	6.91214	22.5051	2.87657e-05	0.000627927
EXTL1	0.858616	2.31147	22.5037	2.87783e-05	0.000627927
PHF19	-0.458293	5.33385	22.4999	2.88141e-05	0.000628223
KMT2B	-0.799919	5.56682	22.4842	2.89632e-05	0.000630785
BDNF	-2.06235	-1.00038	22.4828	2.89762e-05	0.000630785
CSMD3	-1.07794	2.53661	22.4723	2.90768e-05	0.000632081
ATXN1L	-0.670194	5.78266	22.4719	2.90804e-05	0.000632081
COMT	0.540224	8.00548	22.4661	2.91359e-05	0.0006328
KIF14	-0.821194	4.38949	22.4509	2.9281e-05	0.000635172
ZWINT	-0.45568	5.93473	22.45	2.929e-05	0.000635172
URB2	-0.585428	4.46954	22.4437	2.93506e-05	0.000635893
SLC16A3	-0.335272	7.4763	22.4419	2.93683e-05	0.000635893
TRAK1	-0.418514	5.55643	22.4391	2.93948e-05	0.00063598
VPS13C	-0.891209	6.27575	22.4287	2.94952e-05	0.000637665
RASA1	-0.772651	6.91208	22.4189	2.95906e-05	0.000639238
LBR	-0.363288	7.48	22.4097	2.96799e-05	0.000640677
TMEM268	-0.578404	3.82276	22.3929	2.98441e-05	0.000643439
IL18	0.758652	3.05606	22.392	2.98533e-05	0.000643439
PWAR5	-1.54907	1.53668	22.3869	2.99035e-05	0.000644031
RAMAC	0.497474	5.01254	22.3599	3.01695e-05	0.000649265
CYB5R3	-0.376353	7.19334	22.3492	3.02758e-05	0.000650828
KCTD4	3.94611	-2.26503	22.348	3.02882e-05	0.000650828
NIBAN1	-0.67339	5.63016	22.3302	3.04659e-05	0.000654104
JDP2	0.503032	3.341	22.3281	3.04869e-05	0.000654104
PLK1	-0.516773	5.08181	22.3235	3.05326e-05	0.000654587
TP53INP2	-0.692422	4.65523	22.3156	3.06124e-05	0.000655801
MID2	-0.529979	3.17257	22.3102	3.06663e-05	0.000655968
NTPCR	0.502079	5.37592	22.3102	3.06666e-05	0.000655968
TFB2M	0.53612	4.91267	22.2991	3.07786e-05	0.000657866
MSH2	-0.515117	5.61755	22.2832	3.09409e-05	0.000660836
ZBTB9	-0.356677	5.16347	22.279	3.09828e-05	0.000661231
SORL1	-0.681111	4.35812	22.2675	3.11004e-05	0.000663241
FOXO1	-0.599774	2.49431	22.2569	3.12093e-05	0.000665062
EIF2S2	0.683431	7.59777	22.2323	3.14636e-05	0.000669976
BTF3L4	0.383562	5.53504	22.2146	3.16471e-05	0.000673375
SLC24A1	-0.53559	2.71455	22.181	3.19995e-05	0.000680363
ECHDC1	0.316748	7.50053	22.1769	3.20435e-05	0.000680787
RPS12	0.83071	8.3459	22.1645	3.21742e-05	0.000683049
CDYL	0.397172	6.19934	22.1569	3.22552e-05	0.000684256
FUCA1	-0.488196	4.37331	22.1467	3.23645e-05	0.00068606
AP3M2	-0.4149	4.48537	22.1425	3.24091e-05	0.00068649
CHST13	0.534018	4.54142	22.1263	3.25823e-05	0.000689643
PRR12	-0.760875	5.25557	22.1153	3.27009e-05	0.000691635
TBCB	0.695572	5.55357	22.0988	3.28803e-05	0.000694911
RBM43	-0.614493	4.13821	22.0955	3.29157e-05	0.00069513
LPAR6	-0.458364	6.69872	22.0933	3.29399e-05	0.00069513
SMC2	-0.594065	5.67492	22.0763	3.31255e-05	0.000698525
NEMP2	-0.573292	3.31042	22.0732	3.31588e-05	0.000698707
SASS6	-0.7077	3.52577	22.0708	3.3186e-05	0.00069876
TIMM17A	0.514703	7.04519	22.0573	3.33343e-05	0.000700966
MRPS5	0.546115	5.6548	22.0567	3.33404e-05	0.000700966
ST6GAL1	-0.646244	4.44524	22.0523	3.33887e-05	0.00070146
HS3ST3A1	0.682196	5.26345	22.0437	3.34836e-05	0.000702913
MYEF2	-0.436885	4.04556	22.0416	3.35075e-05	0.000702913
ME1	0.379624	6.15135	22.0348	3.35833e-05	0.000703979
RABEPK	0.528411	4.5514	22.0201	3.37464e-05	0.000706874
FAM241A	0.56066	2.80013	21.9969	3.40069e-05	0.000711395
ALDH2	0.713941	2.3668	21.9929	3.40516e-05	0.000711395
IGFBP7	0.719371	2.34045	21.9908	3.40757e-05	0.000711395
SRRM2	-0.874206	8.58778	21.9902	3.40815e-05	0.000711395
SIPA1L1	-0.779986	4.21828	21.9887	3.40989e-05	0.000711395
MCRIP2	0.908935	5.78418	21.9874	3.41131e-05	0.000711395
KAT6A	-0.810589	6.32607	21.9718	3.42898e-05	0.000714553
ERI2	-0.469686	4.46837	21.9568	3.44608e-05	0.000717586
TMEM50B	0.377021	5.87566	21.9511	3.45264e-05	0.000718424
PLIN2	0.343651	8.48079	21.9459	3.45856e-05	0.000719127
PPP1R14B-AS1	0.999609	3.50467	21.9416	3.46353e-05	0.00071963
OAS3	-1.04814	8.54412	21.9382	3.46736e-05	0.000719763
TTBK2	-0.6451	3.62018	21.9366	3.46926e-05	0.000719763
PAPSS2	0.695484	6.35516	21.9152	3.49388e-05	0.00072384
ZFP90	-0.513579	4.37704	21.9151	3.49403e-05	0.00072384
RRN3	-0.322835	6.50862	21.907	3.50338e-05	0.000725247
SELENOS	0.506099	5.37859	21.9047	3.50612e-05	0.000725281
CDC123	0.419801	6.93999	21.8963	3.51588e-05	0.00072677
TRIM45	-0.817219	2.00869	21.8895	3.52384e-05	0.000727882
SLC50A1	0.426601	3.63734	21.8811	3.53361e-05	0.000729367
DPM1	0.508427	5.45796	21.8736	3.54236e-05	0.000730207
MEF2D	-0.430111	7.16679	21.8732	3.54284e-05	0.000730207
YIF1A	0.529725	5.13612	21.8695	3.54726e-05	0.000730586
WIPF1	-0.554162	6.4533	21.8572	3.56172e-05	0.000732827
ASPH	0.404912	8.90358	21.8559	3.56332e-05	0.000732827
EIF3I	0.545009	7.04757	21.8176	3.60885e-05	0.000741033
NEMP1	-0.532631	6.41678	21.8161	3.61069e-05	0.000741033
TXNL4A	0.724825	5.88226	21.8157	3.61109e-05	0.000741033
ADCY7	-0.930736	5.18375	21.8051	3.62384e-05	0.000743111
CCDC144B	-1.16871	2.31418	21.8016	3.62806e-05	0.000743438
TNFAIP8	0.438627	5.89139	21.7936	3.63772e-05	0.000744877
OAZ1	0.630529	9.7742	21.7783	3.65625e-05	0.000748129
ATP6V0A1	-0.370361	6.28724	21.7756	3.6596e-05	0.000748274
EXTL3	-0.507501	6.30719	21.7637	3.67401e-05	0.000750677
MVB12B	-0.599911	3.7559	21.7405	3.7025e-05	0.000755951
FAM122C	-0.649656	2.69691	21.7363	3.70761e-05	0.000756449
C2CD3	-0.813706	4.43471	21.7274	3.71862e-05	0.000758147
MYCBP2	-0.742908	6.25739	21.7238	3.7231e-05	0.000758515
SERPINB2	1.97638	3.81958	21.7047	3.74683e-05	0.0007628
LOC101928304	1.4778	-0.170156	21.6814	3.77595e-05	0.000768175
SETD1A	-0.708634	4.97401	21.6777	3.78069e-05	0.000768349
ASL	0.498667	5.60775	21.6764	3.78224e-05	0.000768349
PFDN2	0.673107	5.7153	21.6622	3.80015e-05	0.000771142
TEP1	-0.603497	5.73712	21.6612	3.80144e-05	0.000771142
PKP4	-0.433523	5.75613	21.6486	3.81742e-05	0.000773829
CDC23	-0.450745	5.46171	21.6151	3.86031e-05	0.000781961
TRAFD1	-0.307887	5.07378	21.6101	3.86676e-05	0.000782707
ARPC1B	0.440342	8.1892	21.5981	3.88222e-05	0.000785274
EXD2	-0.538507	3.85052	21.5907	3.89177e-05	0.000786643
TTI1	-0.572756	4.9391	21.5884	3.89477e-05	0.000786689
ATP2B1	0.614701	6.3004	21.5804	3.90516e-05	0.000788224
TUG1	-0.72033	7.50367	21.5732	3.91455e-05	0.000789555
PPIP5K1P1-CATSPER2	-0.948461	4.42943	21.5672	3.92246e-05	0.000790588
ASF1B	-0.561223	4.96413	21.5637	3.92698e-05	0.000790934
CATIP-AS1	1.42899	-0.509001	21.5411	3.95666e-05	0.000796345
SSR4	0.745155	7.4796	21.538	3.9608e-05	0.000796612
MZT1	0.468356	5.29931	21.5237	3.97976e-05	0.000799855
HSPA4L	-0.540084	3.31256	21.5148	3.99164e-05	0.000801674
DCAF12	-0.362452	6.69085	21.4989	4.01285e-05	0.000805361
ODF2	-0.449752	5.08014	21.4928	4.02095e-05	0.000805378
SRA1	0.565235	5.51912	21.4926	4.02128e-05	0.000805378
EEF1A1	0.515004	12.8171	21.4925	4.02148e-05	0.000805378
MFSD1	0.35449	7.77662	21.4782	4.04066e-05	0.000808647
KMT2D	-1.25421	5.59121	21.458	4.06798e-05	0.000813538
TRRAP	-0.928029	5.87011	21.4443	4.08665e-05	0.000816696
CAD	-0.601083	5.67273	21.4395	4.09332e-05	0.00081745
AIFM2	0.407834	4.93542	21.4371	4.09655e-05	0.000817518
SUFU	-0.538398	4.74665	21.4297	4.10671e-05	0.000818584
NEO1	-0.645852	4.68012	21.429	4.10768e-05	0.000818584
MLXIPL	-0.635077	3.97007	21.4029	4.1437e-05	0.000825179
C4orf48	1.29741	4.57406	21.3898	4.16191e-05	0.000828222
ELOVL5	-0.409384	8.24884	21.3837	4.17031e-05	0.000829311
ZNF658	-0.526367	3.54175	21.38	4.17558e-05	0.000829776
NME1	0.77786	5.4329	21.3636	4.19859e-05	0.000833227
IL36RN	1.9201	1.36962	21.3634	4.19884e-05	0.000833227
CSF2RA	0.405637	4.53175	21.3554	4.2101e-05	0.000834876
TAB1	-0.374514	4.88729	21.3486	4.21966e-05	0.000836184
PPM1L	-0.67925	4.48562	21.3417	4.22942e-05	0.000837532
RPS6KL1	-0.540481	3.16413	21.3247	4.2536e-05	0.000841119
ATP6V0B	0.578102	8.50149	21.3202	4.26e-05	0.000841119
MYO1E	-0.586497	8.58726	21.3198	4.26056e-05	0.000841119
SMIM25	1.32958	-0.359498	21.3162	4.26563e-05	0.000841119
DZIP3	-0.854356	2.0869	21.3159	4.26607e-05	0.000841119
CDK2AP2	0.493375	4.09696	21.315	4.26746e-05	0.000841119
UBL5	1.04496	6.67338	21.3143	4.26836e-05	0.000841119
FCMR	-0.419274	5.26682	21.2994	4.28979e-05	0.000844755
LRRK1	-0.721594	3.9437	21.2951	4.29598e-05	0.000845186
RPL21P28	1.02811	6.73812	21.2937	4.29796e-05	0.000845186
MAEA	0.40873	6.06458	21.2887	4.30513e-05	0.000846007
PARP6	-0.36521	5.74342	21.2822	4.31457e-05	0.00084683
GSTCD	-0.632852	3.57101	21.2817	4.31531e-05	0.00084683
HSPB3	0.759696	5.16692	21.2677	4.33561e-05	0.000849703
CMPK1	0.322981	6.88115	21.2675	4.33595e-05	0.000849703
ARHGAP44	-1.06968	0.765098	21.2419	4.37323e-05	0.000856415
DVL3	-0.548865	6.32974	21.2304	4.39018e-05	0.000858615
BRD3	-0.399464	4.44079	21.2302	4.39054e-05	0.000858615
CASP10	-0.543361	3.72349	21.2248	4.39853e-05	0.000858976
DNAJC9	-0.443461	3.7894	21.2242	4.39928e-05	0.000858976
AMZ2	0.481031	5.23657	21.2227	4.4015e-05	0.000858976
RER1	0.577545	6.77095	21.2159	4.41157e-05	0.000860347
TMEM150C	0.739168	1.61359	21.2126	4.41658e-05	0.000860731
YLPM1	-0.662655	6.02609	21.2078	4.4237e-05	0.000861524
LARP6	1.15539	1.80572	21.2043	4.42889e-05	0.000861687
ACP2	0.291126	6.21818	21.2031	4.43063e-05	0.000861687
LINC00862	0.766543	2.99552	21.1931	4.44558e-05	0.00086396
NT5C3B	0.416344	4.81858	21.1912	4.44843e-05	0.00086396
RPS3A	0.853541	8.97879	21.1655	4.48696e-05	0.000870371
HMGXB3	-0.536404	7.49442	21.1644	4.48853e-05	0.000870371
KDM5D	-0.593763	5.13154	21.163	4.49067e-05	0.000870371
SH3D19	-0.539572	2.90932	21.1602	4.49491e-05	0.000870477
NXT1	0.716739	3.69205	21.1586	4.49737e-05	0.000870477
TSNAX	0.420582	6.48818	21.1456	4.51702e-05	0.000873681
LPXN	0.606215	5.87727	21.1337	4.53513e-05	0.000876586
CD83	0.47925	6.40407	21.128	4.54382e-05	0.000877354
GAREM1	-0.894156	1.85428	21.127	4.54531e-05	0.000877354
TAP1	-0.374654	10.9984	21.1131	4.56669e-05	0.00088088
GRINA	-0.342344	8.24189	21.1107	4.5703e-05	0.000880974
WDR46	0.324376	8.26106	21.1086	4.57361e-05	0.000881012
ZFYVE9	-0.660777	2.85965	21.1059	4.5777e-05	0.0008812
LINC01814	-0.957235	1.62557	21.0955	4.59381e-05	0.000882861
GANC	-0.510356	3.95978	21.095	4.59456e-05	0.000882861
RPL9	0.887536	8.59448	21.0943	4.5957e-05	0.000882861
MTMR12	-0.332494	5.40683	21.079	4.6194e-05	0.000886812
CCDC97	-0.446434	4.5709	21.0762	4.62372e-05	0.000887038
LINC01578	0.729741	4.54613	21.066	4.63957e-05	0.000888564
PCDHGA10	-0.830654	3.09676	21.0654	4.64053e-05	0.000888564
MRPL52	0.943731	5.91233	21.0648	4.64151e-05	0.000888564
HELZ	-0.740647	5.33473	21.063	4.64424e-05	0.000888564
DENND4C	-0.465338	6.10962	21.0528	4.66032e-05	0.000891037
PLEKHH1	-0.79348	2.15114	21.0503	4.66416e-05	0.000891169
RBM33	-0.600187	5.39415	21.0455	4.67168e-05	0.000891711
PTPRS	-0.648902	6.0497	21.0445	4.6733e-05	0.000891711
RPS24	0.652429	8.4176	21.0387	4.68246e-05	0.000892483
ATP6V0E1	0.577016	7.74358	21.0371	4.68501e-05	0.000892483
PLXNA4	-2.07539	-1.00934	21.0356	4.68726e-05	0.000892483
JUP	-0.521978	5.78749	21.0339	4.68997e-05	0.000892483
ITGAL	-0.928302	5.07222	21.0163	4.71792e-05	0.000897197
DPP4	0.753229	3.28515	20.9953	4.75144e-05	0.000902966
TMEM140	-0.819921	3.26767	20.9911	4.75819e-05	0.000903641
PCLO	-0.950586	4.15871	20.9889	4.76168e-05	0.000903683
HMMR	-0.635169	4.90276	20.9869	4.7648e-05	0.000903683
KCNAB2	-0.376655	8.62417	20.9802	4.77568e-05	0.000905138
ISOC2	0.648579	6.18136	20.9756	4.78301e-05	0.00090592
FICD	0.484301	3.69023	20.9698	4.79235e-05	0.000907083
EGR3	-0.528076	3.4275	20.9669	4.79712e-05	0.000907378
SLC25A10	-0.544383	3.68616	20.9589	4.81014e-05	0.000909232
FLNC-AS1	4.22994	-2.48154	20.9512	4.8226e-05	0.000910979
PKM	0.381046	11.328	20.9396	4.8415e-05	0.000913939
FAM131B	-0.83505	2.85418	20.9261	4.86359e-05	0.000917496
PARVB	0.52205	5.82658	20.9233	4.86816e-05	0.000917745
GABARAPL2	0.488032	6.29883	20.9006	4.9057e-05	0.000924207
BPTF	-0.586249	6.24593	20.8822	4.93626e-05	0.000929345
RPS10	0.853966	4.97641	20.8751	4.94804e-05	0.000930943
PNP	0.379222	7.76242	20.8677	4.96047e-05	0.00093266
PRDX5	0.79868	6.66463	20.8567	4.97886e-05	0.000935497
TNRC6C	-0.585991	3.08278	20.8533	4.98463e-05	0.000935959
MYH10	-0.664239	3.32877	20.8486	4.9926e-05	0.000936833
CPNE2	-0.333833	7.0795	20.8337	5.01785e-05	0.000940947
VCPKMT	0.634151	2.46242	20.8281	5.02737e-05	0.000942107
ALAD	-0.355028	5.69664	20.823	5.03598e-05	0.000942671
RPL22	0.566218	7.50754	20.8213	5.03879e-05	0.000942671
SNHG5	0.909079	5.8177	20.8204	5.04038e-05	0.000942671
FIGN	-1.1544	0.78861	20.8169	5.04631e-05	0.000943157
PCNX2	-0.52388	4.12655	20.8125	5.05395e-05	0.00094396
CARS2	0.397411	6.40896	20.8024	5.07109e-05	0.000946537
FBXO22	0.327424	4.74049	20.7998	5.07567e-05	0.000946766
OAZ2	0.426155	6.48398	20.7962	5.08177e-05	0.000947279
YEATS2	-0.692735	5.68593	20.7741	5.11997e-05	0.000952908
TRPA1	1.14813	1.09213	20.7739	5.12027e-05	0.000952908
CEP152	-0.672429	3.64546	20.7729	5.12208e-05	0.000952908
TALDO1	0.548893	8.1109	20.7573	5.14913e-05	0.000957311
PSKH1	-0.398958	5.87589	20.7342	5.18966e-05	0.000964212
EXTL2	-0.445835	3.2982	20.7315	5.19441e-05	0.000964462
CEMIP	-1.25255	5.05234	20.726	5.20405e-05	0.000965618
CENPN	-0.364084	5.04587	20.7222	5.21073e-05	0.000966044
PMM2	0.333527	5.33553	20.7208	5.21318e-05	0.000966044
LMAN2	0.521378	7.88206	20.6945	5.2598e-05	0.000974044
FAM200B	0.487183	4.93583	20.6919	5.26445e-05	0.000974268
RPLP0	0.688385	9.35775	20.6856	5.27582e-05	0.000975733
PSMB5	0.677466	6.84779	20.6833	5.27993e-05	0.000975855
PCOLCE2	0.612056	4.25781	20.6792	5.28716e-05	0.000976554
LOC729683	0.895049	1.42222	20.6718	5.30057e-05	0.000978392
MIR22HG	0.387236	4.85476	20.6681	5.30715e-05	0.000978624
RPS7	0.705364	8.42218	20.6672	5.30875e-05	0.000978624
CLN5	0.343205	6.50836	20.6401	5.35788e-05	0.000987036
TRAF1	0.732761	5.06445	20.6338	5.36926e-05	0.000988489
RIT1	0.325556	6.15084	20.6308	5.37469e-05	0.000988846
AIMP1	0.470386	5.32921	20.6235	5.38816e-05	0.000990678
ASPHD1	0.635978	5.63705	20.6185	5.39726e-05	0.000991706
A1BG	1.21575	4.17881	20.6021	5.4274e-05	0.000996229
SFI1	-0.593182	3.93568	20.6013	5.42892e-05	0.000996229
SUSD6	-0.583344	7.0125	20.5956	5.43928e-05	0.000997344
ARHGAP21	-0.692661	5.38782	20.5925	5.44509e-05	0.000997344
SUGT1	0.394587	5.72445	20.5922	5.44557e-05	0.000997344
SF3B6	0.744733	6.05188	20.5872	5.4549e-05	0.000998405
PSMA2	0.716062	6.37488	20.583	5.46269e-05	0.000999186
COL27A1	-0.737335	2.66198	20.5796	5.46902e-05	0.000999697
COA6	0.792684	5.57395	20.5727	5.4818e-05	0.00100138
SELENOK	0.614164	5.10113	20.5635	5.49903e-05	0.00100374
NME7	0.456709	3.75504	20.562	5.50177e-05	0.00100374
KCTD10	-0.328756	6.00388	20.5363	5.5501e-05	0.00101144
SPAG7	0.486745	4.67131	20.5357	5.55113e-05	0.00101144
ATG3	0.415579	6.02701	20.533	5.5563e-05	0.00101173
SRCAP	-0.914712	6.53643	20.529	5.56384e-05	0.00101245
CX3CL1	-1.35797	0.205443	20.5223	5.5766e-05	0.00101412
MMP7	0.603604	7.5901	20.5171	5.58648e-05	0.00101497
PCDHAC2	-1.1526	1.90393	20.516	5.5885e-05	0.00101497
IGFBPL1	-0.792997	1.41641	20.5077	5.60427e-05	0.00101693
LOC100288637	-0.876641	3.96649	20.5066	5.60645e-05	0.00101693
PUM2	-0.494053	6.97864	20.5038	5.61165e-05	0.00101722
PPFIA4	-0.649883	4.72265	20.4996	5.61978e-05	0.00101804
NID1	-0.723006	5.09909	20.4852	5.64733e-05	0.00102238
MORC2	-0.529255	5.96712	20.4752	5.66659e-05	0.00102521
MEMO1	0.42487	5.48738	20.4712	5.67433e-05	0.00102595
HBEGF	0.836821	7.91726	20.4608	5.6944e-05	0.00102827
EDC4	-0.459503	6.05534	20.4608	5.69443e-05	0.00102827
NPC2	0.451076	8.8093	20.4459	5.72348e-05	0.00103286
MYOSLID	0.869104	3.48564	20.4395	5.73591e-05	0.00103444
FBXO10	-0.479914	3.26574	20.4292	5.756e-05	0.00103695
PAFAH1B2	0.323641	5.67746	20.4253	5.7637e-05	0.00103695
B4GALT6	-0.502709	3.07488	20.425	5.76425e-05	0.00103695
NOP10	0.737221	7.09408	20.4249	5.76451e-05	0.00103695
C2orf27A	0.464558	3.60393	20.4161	5.78185e-05	0.00103941
NUSAP1	-0.655399	5.89342	20.3959	5.82172e-05	0.00104591
RHOQ	0.340582	5.3194	20.3908	5.83188e-05	0.00104707
TMEM131L	-0.689294	2.7961	20.3889	5.83565e-05	0.00104708
MRPL20	0.794662	5.65035	20.3828	5.84784e-05	0.00104861
STXBP5L	-0.995127	1.42593	20.3699	5.87354e-05	0.00105255
RIF1	-0.628105	6.05311	20.3638	5.88583e-05	0.00105408
TAF3	0.539508	3.82839	20.3566	5.9003e-05	0.00105587
FAP	0.449614	5.62906	20.3551	5.9033e-05	0.00105587
ZFAT	-0.644467	3.26238	20.3525	5.90862e-05	0.00105616
RALGAPA2	-0.741172	3.70479	20.3325	5.94908e-05	0.00106272
ATG2B	-0.639705	4.72084	20.3304	5.95325e-05	0.00106279
SMARCC2	-0.491484	6.09376	20.3199	5.97469e-05	0.00106552
IRAK2	0.727262	3.26433	20.3177	5.97914e-05	0.00106552
SMCR8	-0.765362	5.71597	20.3173	5.97986e-05	0.00106552
DEPDC1B	-0.536136	3.97792	20.3061	6.00281e-05	0.00106894
TM2D2	0.403338	7.03611	20.2997	6.01593e-05	0.0010706
DEAF1	-0.467843	4.85998	20.2956	6.02433e-05	0.00107142
IER3IP1	0.453039	5.93441	20.2918	6.03218e-05	0.00107214
SLC6A7	0.876862	1.93121	20.2856	6.04508e-05	0.00107376
BEX3	0.904527	8.01608	20.2634	6.09094e-05	0.00108123
LY96	0.923273	4.67187	20.2604	6.09734e-05	0.00108169
SWI5	0.641968	2.92273	20.2451	6.12917e-05	0.00108646
PPM1F-AS1	-0.797587	1.63273	20.243	6.13371e-05	0.00108646
KMT2C	-0.765359	5.71301	20.242	6.13578e-05	0.00108646
VPS13D	-0.825192	5.52684	20.2282	6.16475e-05	0.00109081
YWHAB	0.514079	8.65111	20.2266	6.16806e-05	0.00109081
EIF5AL1	0.429361	4.62722	20.2113	6.20048e-05	0.00109586
ALPK1	-0.535938	3.66935	20.2079	6.2078e-05	0.00109647
CEP170B	-0.684061	5.35574	20.1977	6.22933e-05	0.00109958
ERBB2	-0.822084	0.780093	20.1862	6.25404e-05	0.00110325
MYL5	0.588584	3.99716	20.1744	6.27926e-05	0.00110701
IER5L	0.565674	6.97597	20.1628	6.30425e-05	0.00111073
MFSD4B	0.524218	4.4987	20.1605	6.30915e-05	0.0011109
TMEM167A	0.31291	6.69355	20.1558	6.31942e-05	0.00111201
MANEA-DT	-1.19428	0.240615	20.1481	6.33613e-05	0.00111426
MIDEAS	-0.679941	5.0158	20.1329	6.36911e-05	0.00111936
TRIM14	-0.538897	6.72907	20.1224	6.39203e-05	0.00112269
FABP5	0.653832	8.80668	20.1122	6.41448e-05	0.00112594
TMEM205	0.691975	5.63199	20.0934	6.4559e-05	0.00113189
ZDHHC3	-0.301879	5.96413	20.0919	6.45922e-05	0.00113189
EGFL7	0.698653	5.01058	20.0914	6.4604e-05	0.00113189
GIMAP6	-0.560367	3.89533	20.0871	6.46985e-05	0.00113284
ORC1	-0.555345	4.00666	20.0795	6.48667e-05	0.00113509
PCNP	0.447901	7.56164	20.0739	6.49933e-05	0.0011366
PGLS	0.688902	5.35865	20.0696	6.5089e-05	0.00113757
NATD1	-0.677995	2.29538	20.0655	6.5181e-05	0.00113847
MBNL1	-0.507687	7.44096	20.043	6.56847e-05	0.0011442
PHF23	0.400159	5.02084	20.0412	6.5726e-05	0.0011442
TMEM131	-0.511881	5.93331	20.0409	6.57325e-05	0.0011442
RBL2	-0.6078	5.98243	20.0406	6.57393e-05	0.0011442
BABAM2	0.340298	5.70385	20.0405	6.57422e-05	0.0011442
VPS13A	-0.882592	3.79268	20.0401	6.57516e-05	0.0011442
TP73	-0.730211	2.27764	20.0363	6.58355e-05	0.00114441
TUBA8	-0.71286	4.46341	20.0359	6.58445e-05	0.00114441
USP25	-0.437944	5.48386	20.0322	6.59291e-05	0.00114517
BMERB1	0.543035	4.54289	20.0262	6.6065e-05	0.00114683
AGPAT3	-0.402184	6.64533	20.0232	6.61336e-05	0.00114732
MMADHC	0.37195	7.25164	20.0192	6.62247e-05	0.00114819
PDLIM1	-0.697446	1.61404	20.0127	6.63723e-05	0.00115005
TLR6	-0.743437	5.01955	20.01	6.64331e-05	0.00115039
DSC2	-0.714006	2.81018	19.9971	6.67287e-05	0.00115434
NUDT8	1.09917	0.980559	19.9965	6.67426e-05	0.00115434
CEP85	-0.498104	4.70586	19.9944	6.67896e-05	0.00115445
ATG7	0.310907	7.08291	19.9919	6.68477e-05	0.00115475
ZNF678	-0.636927	4.07663	19.9796	6.71303e-05	0.00115892
MRPL33	0.686839	5.07407	19.9773	6.71848e-05	0.00115915
KIAA0319L	-0.363071	5.86217	19.971	6.73284e-05	0.00116092
CPLANE1	-0.970912	3.75199	19.9674	6.74126e-05	0.00116167
TRMT10C	0.48441	5.08341	19.9441	6.79548e-05	0.0011703
FADS3	0.511447	5.59886	19.941	6.80265e-05	0.00117082
ANLN	-0.693726	5.61478	19.9388	6.80781e-05	0.00117099
CCDC71L	0.443011	4.35377	19.9346	6.81763e-05	0.00117197
TMEM64	0.454722	4.04657	19.9307	6.82675e-05	0.00117282
VAV2	-0.479143	3.85695	19.9216	6.84824e-05	0.0011758
ATF4	0.348742	7.39917	19.9164	6.86041e-05	0.00117714
ZGLP1	0.714044	2.32302	19.9121	6.87064e-05	0.00117714
S100A10	0.591359	5.96019	19.9113	6.87245e-05	0.00117714
FBXO41	-0.657096	4.76506	19.9112	6.87268e-05	0.00117714
NT5C1A	-1.62931	-0.361498	19.905	6.88755e-05	0.00117897
CAVIN4	1.00335	0.593846	19.8897	6.92383e-05	0.00118447
AMMECR1L	-0.50525	4.57439	19.8818	6.94265e-05	0.00118697
TXN	0.812446	8.1701	19.8716	6.967e-05	0.00119041
YPEL5	0.32761	6.15288	19.8644	6.98446e-05	0.00119223
RPS19BP1	0.899009	5.63249	19.8637	6.98608e-05	0.00119223
ABHD5	0.530942	5.00559	19.8594	6.99637e-05	0.00119327
TTK	-0.670719	4.83803	19.8394	7.0447e-05	0.00120013
HIRA	-0.33667	5.63406	19.8393	7.04512e-05	0.00120013
EDN1	1.67576	-0.282904	19.8287	7.07087e-05	0.00120379
IQGAP2	-0.633306	4.65983	19.8227	7.08551e-05	0.00120508
HGSNAT	-0.593744	7.36477	19.8221	7.08694e-05	0.00120508
SNCG	0.978926	2.13024	19.8103	7.11581e-05	0.00120909
MRGBP	0.489591	4.55764	19.809	7.11907e-05	0.00120909
GBF1	-0.731246	6.19414	19.7999	7.14131e-05	0.00121188
TMEM14C	0.538191	5.34996	19.7988	7.14407e-05	0.00121188
TMEM35B	0.504352	4.35986	19.7954	7.15233e-05	0.00121255
C1orf53	0.908195	1.75358	19.7817	7.1863e-05	0.00121758
CKAP2	-0.548981	5.6142	19.7754	7.20191e-05	0.00121949
TNS3	-0.533673	9.28797	19.7621	7.23498e-05	0.00122436
SELENON	-0.640991	8.69119	19.759	7.24273e-05	0.00122494
CATIP	1.16769	-0.18041	19.7566	7.24878e-05	0.00122523
EIF4E2	0.318707	6.67978	19.7499	7.2656e-05	0.00122734
SOD1	0.689227	7.49671	19.7463	7.27448e-05	0.00122811
SLC19A2	0.687551	4.45091	19.7203	7.34016e-05	0.00123845
ATOX1	0.821917	5.59575	19.7166	7.3496e-05	0.00123903
AP2S1	0.844501	8.195	19.7155	7.35231e-05	0.00123903
MARK2	-0.387633	5.1509	19.7108	7.36421e-05	0.00124029
DSE	0.451548	5.23097	19.708	7.37139e-05	0.00124076
FBXL15	0.786658	3.97752	19.6995	7.39301e-05	0.00124366
LOC100507642	-0.840303	2.32619	19.6802	7.44255e-05	0.00125125
C21orf58	-0.615586	3.54128	19.677	7.45064e-05	0.00125187
RPL22L1	0.834984	4.66295	19.6683	7.47306e-05	0.00125489
SLC9A8	-0.592733	4.27037	19.6557	7.5057e-05	0.00125962
UPP1	1.04933	6.98579	19.6505	7.51943e-05	0.00126118
CEP164	-0.429269	4.78727	19.6483	7.52515e-05	0.00126139
ATF3	-0.576301	7.63599	19.6422	7.54094e-05	0.00126329
GON7	0.563555	5.51357	19.628	7.57795e-05	0.00126874
KIF4B	-1.22422	-0.0722004	19.613	7.61748e-05	0.0012746
RPL23A	0.646967	8.36222	19.6063	7.63519e-05	0.00127681
STAT2	-0.593902	6.61657	19.6012	7.64868e-05	0.00127831
TMEM191A	1.14455	2.13546	19.5951	7.66492e-05	0.00128026
SOGA1	-0.899309	5.5188	19.5896	7.67931e-05	0.00128191
EIF3D	0.293309	7.72434	19.5799	7.70513e-05	0.00128546
DLGAP5	-0.648907	4.57904	19.5535	7.77592e-05	0.00129607
RPLP1	0.903742	9.00804	19.5528	7.77787e-05	0.00129607
COX6C	1.13321	7.2496	19.5505	7.78412e-05	0.00129634
TOMM6	0.584657	7.58629	19.5443	7.80093e-05	0.0012975
EMSY	-0.644343	4.03672	19.5433	7.80354e-05	0.0012975
ELOB	1.11579	6.92553	19.5428	7.80481e-05	0.0012975
YAE1	0.549041	2.93493	19.529	7.84225e-05	0.00130296
NDUFB9	0.889466	7.70308	19.5247	7.85411e-05	0.0013037
C19orf53	0.651667	6.43672	19.524	7.85595e-05	0.0013037
LAMTOR5	0.700695	7.8681	19.5153	7.8795e-05	0.00130684
COPS9	1.10956	5.1223	19.4987	7.92516e-05	0.00131364
HSBP1	0.537557	6.387	19.4954	7.93413e-05	0.00131423
SLF1	-0.546642	3.42388	19.494	7.93797e-05	0.00131423
C18orf54	-0.667784	3.13889	19.4892	7.95119e-05	0.00131564
VAT1L	-0.597427	5.04081	19.4857	7.96077e-05	0.00131646
ZSCAN12	-0.801681	1.90433	19.4811	7.97374e-05	0.00131783
RPL21	0.863603	9.38845	19.4718	7.99947e-05	0.00132056
PROCR	0.449454	4.15994	19.4698	8.00504e-05	0.00132056
CMTM1	-0.665637	2.48098	19.4687	8.00788e-05	0.00132056
NDUFS6	0.840644	5.75994	19.4659	8.01576e-05	0.00132056
SLC9A3	-0.777309	2.9294	19.4637	8.02188e-05	0.00132056
UAP1	0.391649	4.96804	19.4636	8.02208e-05	0.00132056
RPL10A	0.631908	8.48003	19.4633	8.02292e-05	0.00132056
GNAI3	0.275223	8.40766	19.4554	8.04496e-05	0.00132342
PTCD2	-0.420602	3.76013	19.4493	8.06214e-05	0.00132547
GSR	0.306018	6.23422	19.4459	8.07158e-05	0.00132625
DHTKD1	-0.411088	3.8687	19.4294	8.11785e-05	0.00133308
LMBR1L	-0.331481	3.47069	19.4247	8.13109e-05	0.00133353
NANS	0.548895	5.59188	19.4246	8.13137e-05	0.00133353
POLR2F	0.799533	5.40848	19.4234	8.13475e-05	0.00133353
SWSAP1	0.853812	1.47017	19.4205	8.14319e-05	0.00133414
TDP2	0.37439	5.42043	19.418	8.15029e-05	0.00133453
RPA1	-0.293355	5.65105	19.4125	8.16575e-05	0.00133629
KCNK6	0.553045	4.67734	19.3966	8.21108e-05	0.00134293
DBI	0.737393	7.30871	19.3799	8.25889e-05	0.00134997
HNF4G	-0.685249	2.46956	19.3726	8.27968e-05	0.00135259
SQOR	0.555052	9.34322	19.3689	8.29045e-05	0.0013534
SIPA1L3	-0.805362	3.8071	19.3676	8.29422e-05	0.0013534
COPS4	0.45808	5.36858	19.3584	8.32078e-05	0.00135695
PAXIP1-AS2	-0.96722	1.3644	19.3505	8.34372e-05	0.00135991
TRIM68	-0.531476	2.62236	19.3403	8.37336e-05	0.00136395
ASAP1-IT2	2.18864	-0.855448	19.3359	8.38619e-05	0.00136499
FCRLA	0.508926	5.82834	19.3336	8.39277e-05	0.00136499
RNF144A	-0.946032	1.04295	19.3331	8.39421e-05	0.00136499
LRRC4B	0.639593	2.53683	19.3222	8.42607e-05	0.00136866
PPIL2	-0.460343	5.38151	19.3221	8.42646e-05	0.00136866
PHLPP1	-0.608328	4.78534	19.3136	8.45141e-05	0.00137192
RPL35A	0.790725	7.54852	19.3055	8.47514e-05	0.00137499
MYOZ2	1.1507	1.27416	19.3039	8.4801e-05	0.001375
PDPR	-0.55662	5.43403	19.3015	8.48716e-05	0.00137536
TAF13	0.384484	6.47333	19.2886	8.5253e-05	0.00138075
FAM20C	-0.762728	9.06936	19.2794	8.55272e-05	0.00138439
AKAP1	-0.333939	4.93329	19.2695	8.58198e-05	0.00138834
DYRK1A	-0.386145	5.5354	19.2655	8.59419e-05	0.00138952
FAM66B	-0.876413	1.14253	19.2565	8.62105e-05	0.00139252
ANKRD11	-0.460238	7.06476	19.256	8.62262e-05	0.00139252
TTC21A	-0.811047	1.42663	19.2249	8.71658e-05	0.00140689
CNNM3	-0.406972	4.13373	19.2123	8.75487e-05	0.00141103
ATP5MG	0.883555	7.21917	19.212	8.75593e-05	0.00141103
BCL2L13	-0.306645	6.25673	19.2116	8.75718e-05	0.00141103
HIPK1	-0.565931	7.23698	19.207	8.77099e-05	0.00141245
CIC	-0.794721	6.16824	19.2014	8.7881e-05	0.00141369
POLD4	0.793895	5.25169	19.1998	8.79316e-05	0.00141369
FMR1	-0.455315	5.21693	19.1996	8.7937e-05	0.00141369
SNX6	0.307776	7.00115	19.1973	8.8009e-05	0.00141404
DNAJC24	0.397826	3.54002	19.1869	8.83268e-05	0.00141834
OLA1	0.356404	7.44275	19.1853	8.83786e-05	0.00141837
ZNF142	-0.75306	3.93462	19.1816	8.84904e-05	0.00141936
ZCCHC10	0.446164	4.30374	19.1738	8.87318e-05	0.00142214
MED13L	-0.827408	5.32754	19.1728	8.87643e-05	0.00142214
NSD1	-0.902489	6.6333	19.1632	8.90618e-05	0.0014261
HCFC1	-0.70271	6.46593	19.1605	8.91464e-05	0.00142665
TFG	0.296593	6.77241	19.1463	8.95883e-05	0.00143243
RNF11	0.287553	6.76402	19.1456	8.96089e-05	0.00143243
SLC27A1	0.4798	5.38666	19.1416	8.97344e-05	0.00143282
SMS	0.558831	7.21759	19.1416	8.97351e-05	0.00143282
NT5DC2	0.451619	6.5931	19.1379	8.98512e-05	0.00143387
IPO13	-0.336023	5.51564	19.124	9.02877e-05	0.00144002
GAB1	-0.601774	2.72847	19.1184	9.04646e-05	0.00144203
NOTCH1	-0.800328	6.94687	19.1117	9.06774e-05	0.0014444
WDTC1	-0.401386	5.41486	19.1104	9.07181e-05	0.0014444
KLHL42	-0.376052	4.51148	19.1089	9.07664e-05	0.0014444
LRRC37A3	-0.635231	3.67234	19.0957	9.11864e-05	0.00145022
BNIP1	0.632062	2.76533	19.0942	9.12351e-05	0.00145022
IRAK3	-0.639219	3.78449	19.0899	9.13723e-05	0.00145159
BAHCC1	-0.729917	4.66884	19.0867	9.14732e-05	0.00145237
NDUFAF4	0.579297	5.30349	19.0828	9.15991e-05	0.00145356
ACTR10	0.426678	6.00788	19.0786	9.17317e-05	0.00145483
ARF3	-0.361494	7.58739	19.0771	9.17819e-05	0.00145483
UBE3B	-0.543792	5.62883	19.0666	9.21179e-05	0.00145849
UBP1	-0.347646	6.77273	19.0649	9.21729e-05	0.00145849
SSNA1	0.670335	6.13273	19.0647	9.21793e-05	0.00145849
RPF2	0.40093	5.81699	19.0635	9.22194e-05	0.00145849
RUNX1	-0.43849	5.63807	19.0604	9.23196e-05	0.00145887
ARF4	0.381945	7.38825	19.0595	9.23467e-05	0.00145887
TVP23C	0.542773	3.39122	19.0492	9.26813e-05	0.00146334
PRKX	-0.362332	4.5214	19.0461	9.27815e-05	0.0014641
DPH3P1	1.11901	0.605685	19.0377	9.30529e-05	0.00146757
CAMK2A	0.684793	3.16178	19.0308	9.328e-05	0.00147033
ADGRB1	-0.566565	3.57775	19.0259	9.34383e-05	0.001472
RPL8	0.607496	9.54662	19.0145	9.38129e-05	0.00147605
C9orf72	0.573871	3.42551	19.0129	9.38645e-05	0.00147605
MFAP3	-0.476622	4.89854	19.0127	9.38703e-05	0.00147605
HCAR3	2.23205	-1.30297	19.0117	9.39038e-05	0.00147605
VWA1	0.887299	0.521197	19.001	9.42586e-05	0.0014803
MAST2	-0.6083	5.48233	19.0003	9.4279e-05	0.0014803
NUP214	-0.643914	5.76371	18.9987	9.43315e-05	0.0014803
TBCEL	-0.678604	2.25647	18.9894	9.46403e-05	0.00148433
PLEKHF1	0.555439	4.57927	18.9864	9.47416e-05	0.00148509
IFI44L	-1.0333	4.96846	18.9829	9.48547e-05	0.00148604
PSENEN	0.462135	5.96658	18.9799	9.49551e-05	0.00148679
GABRG2	0.554492	2.65161	18.9742	9.51472e-05	0.00148897
RPS6	0.674267	9.7098	18.9702	9.52776e-05	0.00149019
SLIRP	0.874529	4.82482	18.9678	9.5361e-05	0.00149067
KIAA1109	-0.802728	5.81536	18.9617	9.5562e-05	0.00149298
CEBPB	0.861666	7.45387	18.9536	9.58339e-05	0.00149641
CKAP5	-0.662502	6.35417	18.9514	9.59094e-05	0.00149676
RNF213	-1.17108	8.6509	18.9453	9.61142e-05	0.00149913
ATP8B5P	0.971733	1.80462	18.9356	9.64407e-05	0.00150289
KNTC1	-0.642436	5.08052	18.935	9.64614e-05	0.00150289
RIDA	0.605856	4.90326	18.9204	9.69566e-05	0.00150977
NDUFC1	0.829738	5.58689	18.9054	9.74683e-05	0.0015169
GLRX2	0.641344	4.88193	18.9029	9.7553e-05	0.00151738
GSTP1	0.622928	7.03759	18.8894	9.80162e-05	0.00152375
ARHGEF9	-0.40057	4.43598	18.8839	9.8208e-05	0.00152589
IFT20	0.542917	3.76579	18.8811	9.83025e-05	0.00152652
RPL41	0.92313	9.01916	18.8787	9.83874e-05	0.001527
IFFO2	-0.575536	3.96553	18.8668	9.87982e-05	0.00153254
GIPC3	-0.571155	6.44708	18.8586	9.90822e-05	0.0015361
DRAM1	0.643284	2.38059	18.8547	9.92167e-05	0.00153734
PGAP1	-0.61856	2.81304	18.8524	9.92981e-05	0.00153776
RXYLT1	0.464607	3.43037	18.8507	9.93575e-05	0.00153784
LINC02458	0.906951	3.74921	18.8484	9.9438e-05	0.00153824
BATF	0.706801	4.26334	18.8443	9.95826e-05	0.00153964
PGRMC2	0.327644	5.91606	18.8406	9.97098e-05	0.00154076
RNASET2	0.562353	7.92106	18.8378	9.9808e-05	0.00154122
DIS3L2	-0.425617	4.17763	18.8342	9.99349e-05	0.00154122
TP53I11	-0.446864	4.24558	18.8338	9.9949e-05	0.00154122
NOP14-AS1	-0.448352	3.4801	18.8336	9.99574e-05	0.00154122
PODXL	0.660123	3.33653	18.8312	0.00010004	0.00154166
PITPNM2	-0.806286	3.29237	18.8222	0.000100357	0.00154569
UBTD2	0.316432	5.60836	18.8115	0.000100737	0.0015507
RBM15B	-0.316509	5.80513	18.8087	0.000100834	0.00155136
AIP	0.665547	5.90511	18.8048	0.000100973	0.00155264
DAD1	0.441965	7.38805	18.7993	0.000101167	0.00155438
RPS25	0.758562	7.79033	18.7985	0.000101196	0.00155438
RAP1B	0.341795	7.99881	18.7917	0.000101438	0.00155726
TRIP13	-0.46367	4.26806	18.778	0.00010193	0.00156378
FDXACB1	0.511272	2.59048	18.7763	0.000101988	0.00156378
RBM5-AS1	-0.796322	2.44405	18.7752	0.000102029	0.00156378
TMEM52	2.62729	-1.91407	18.7597	0.000102588	0.0015715
AKT3	-0.582583	4.96548	18.7488	0.00010298	0.00157665
METAP2	0.451939	6.62867	18.7458	0.000103091	0.00157749
HTRA2	0.480365	4.5895	18.7356	0.000103459	0.00158191
MAP3K1	-0.687513	4.46503	18.7347	0.000103492	0.00158191
DUSP14	0.554165	7.76207	18.728	0.000103736	0.00158479
TAF4	-0.52155	4.78885	18.7233	0.00010391	0.00158619
TMEM38B	0.427071	5.57471	18.7225	0.00010394	0.00158619
ZNF592	-0.585777	5.88833	18.7151	0.00010421	0.00158913
TMEM219	0.519155	6.85743	18.7141	0.000104245	0.00158913
TMEM121B	-0.618887	2.92381	18.7056	0.000104559	0.00159222
PODXL2	-0.431463	3.57484	18.7056	0.00010456	0.00159222
CCZ1	0.312935	5.78411	18.694	0.000104988	0.00159672
PKD1P5-LOC105376752	-0.92081	6.71771	18.6937	0.000104997	0.00159672
KLF11	-0.489924	4.05387	18.693	0.000105025	0.00159672
CSGALNACT1	-0.738962	2.39312	18.6851	0.000105316	0.00160028
PLPP5	0.397904	4.81105	18.6762	0.000105648	0.00160447
RWDD1	0.777006	6.00101	18.6679	0.000105956	0.00160828
TP53RK	0.513942	4.2645	18.6649	0.000106068	0.00160868
RMDN3	0.43831	6.22573	18.6642	0.000106096	0.00160868
AGO1	-0.618912	5.20152	18.6607	0.000106227	0.0016098
CCNH	0.41642	4.91317	18.6532	0.000106507	0.00161318
TXNDC15	0.316094	5.11532	18.6494	0.000106648	0.00161446
TMEM8B	-0.717198	1.57202	18.6449	0.000106818	0.00161616
NUP205	-0.464262	5.70269	18.6312	0.000107338	0.00162315
CDC26	0.715524	4.92288	18.618	0.000107837	0.00162944
RSAD2	-0.87821	6.28761	18.6172	0.000107869	0.00162944
LINC02067	0.623437	6.91185	18.6029	0.000108412	0.00163677
CMC1	0.687198	5.20343	18.5999	0.000108526	0.00163762
PTRHD1	0.877949	3.45151	18.5949	0.00010872	0.00163967
ARHGEF18	-0.542517	5.23805	18.5894	0.000108932	0.00164199
TVP23A	1.03808	0.0247089	18.5791	0.000109329	0.00164584
SSU72	0.650364	6.14723	18.5783	0.000109359	0.00164584
FANCM	-0.664569	3.25249	18.5782	0.000109362	0.00164584
FYN	0.345269	6.51249	18.5749	0.000109489	0.00164688
TM4SF1	1.92152	1.46282	18.5672	0.000109789	0.00165051
NPRL2	0.502409	3.37826	18.5584	0.000110129	0.00165474
CLCN6	-0.54307	3.67129	18.5518	0.000110389	0.00165776
SAMD9L	-1.04639	6.62088	18.549	0.000110494	0.00165784
UQCR11	1.00812	6.99103	18.5486	0.000110511	0.00165784
POLR1A	-0.751507	5.63374	18.5386	0.000110903	0.00166284
LOC105373159	-0.695753	2.13697	18.5127	0.000111923	0.00167724
GADD45GIP1	0.836275	5.64283	18.5096	0.000112046	0.0016777
MYL6	0.895498	9.72029	18.5089	0.000112072	0.0016777
HNRNPC	0.436633	9.21421	18.4902	0.000112817	0.00168674
LIMA1	-0.371751	5.4151	18.4899	0.000112829	0.00168674
SPIN1	-0.413587	5.7715	18.4892	0.000112855	0.00168674
ZNF852	-0.969311	0.992029	18.4845	0.000113045	0.00168779
TBX2	-0.683225	3.12414	18.4845	0.000113045	0.00168779
CRIPT	0.58632	3.6517	18.481	0.000113185	0.00168844
NMB	0.860272	3.49142	18.4792	0.000113257	0.00168844
BUD31	0.532084	5.06245	18.4789	0.000113267	0.00168844
LINC-PINT	0.679196	2.20355	18.4718	0.000113554	0.00169182
MIR3916	-0.798984	2.42713	18.4544	0.000114256	0.00170139
RNF25	0.591623	4.78119	18.4493	0.000114461	0.00170278
DENND1C	-0.696903	2.44598	18.4491	0.00011447	0.00170278
SLC39A4	0.765803	4.99839	18.4475	0.000114534	0.00170283
RUFY4	-2.27997	-1.39553	18.433	0.000115124	0.00171042
CCDC12	0.592551	5.1907	18.432	0.000115165	0.00171042
STXBP2	0.349402	7.18673	18.4211	0.000115608	0.00171609
CHTF18	-0.559551	4.0445	18.4153	0.000115847	0.00171874
TADA2B	-0.354263	5.315	18.4065	0.00011621	0.00172322
BTNL8	1.05423	0.768052	18.4008	0.000116444	0.00172578
CTCF	-0.355073	5.88545	18.3982	0.00011655	0.00172646
RPS19	0.896398	8.12373	18.3885	0.000116951	0.00173148
CDK7	0.451858	5.51851	18.3849	0.000117103	0.00173229
SLC25A44	-0.334519	5.44677	18.3843	0.000117128	0.00173229
UBR7	-0.337509	7.40903	18.3737	0.000117567	0.00173788
MRPS23	0.605463	5.68321	18.3632	0.000118006	0.00174345
PACS2	-0.34224	5.55847	18.3536	0.000118408	0.00174848
NFKBIB	0.651609	4.63594	18.3508	0.000118525	0.00174929
WASF2	-0.272802	7.65196	18.3467	0.000118698	0.00175094
NDUFAB1	0.87377	6.15299	18.3368	0.000119114	0.00175598
KAT2B	-0.500595	5.76871	18.3356	0.000119164	0.00175598
NAXE	0.509308	5.77264	18.3332	0.000119269	0.00175661
MSL3	0.406459	5.47972	18.3304	0.000119387	0.00175743
DENND3	-0.568238	5.2376	18.3285	0.000119466	0.00175768
RPL34	0.819362	7.13724	18.3227	0.000119712	0.00176038
GALNT12	-0.505843	4.62894	18.3147	0.000120052	0.00176376
TPI1	0.537596	8.24146	18.3144	0.000120066	0.00176376
FOXK2	-0.3105	5.88203	18.2874	0.00012122	0.0017789
MYB	-0.778553	1.68957	18.2865	0.00012126	0.0017789
FBXL2	-0.674904	1.55332	18.2859	0.000121286	0.0017789
SMCHD1	-0.641729	6.01174	18.2825	0.000121436	0.00178017
CFDP1	0.390016	5.49982	18.2779	0.000121634	0.00178216
PRRC2A	-0.717553	11.0447	18.2732	0.000121837	0.00178393
SLC25A26	0.53442	3.56336	18.2721	0.000121881	0.00178393
COA4	0.57898	4.92096	18.2513	0.000122787	0.00179625
ZNF253	-0.586228	3.23001	18.2431	0.000123145	0.00180057
TRPM8	-0.310378	6.42	18.2369	0.000123418	0.00180362
ARL3	0.612787	4.25293	18.2336	0.00012356	0.00180477
NFE2L1	-0.479857	7.4953	18.2232	0.000124021	0.00181057
RAB2A	0.323488	7.58969	18.2184	0.000124233	0.00181272
ANG	1.19122	-0.100503	18.2164	0.000124319	0.00181304
NPRL3	-0.433335	4.43708	18.2145	0.000124403	0.00181333
NDUFA8	0.600443	5.82019	18.2079	0.000124695	0.00181645
ADGRL2	-0.513847	6.73794	18.2064	0.000124761	0.00181645
DLGAP4	-0.449509	6.34351	18.2053	0.000124809	0.00181645
VDAC2	0.37391	7.18937	18.1811	0.000125892	0.00183126
TMEM126A	0.553243	4.40361	18.1775	0.000126053	0.00183168
NDUFA11	0.960911	6.6085	18.1769	0.000126079	0.00183168
GABRD	-1.82246	-0.826348	18.1761	0.000126115	0.00183168
GEN1	-0.640856	4.39704	18.1721	0.000126297	0.00183337
ZC3H4	-0.544272	5.03089	18.1659	0.000126575	0.00183571
KLHL7	0.376627	3.78228	18.1637	0.000126673	0.00183571
SREK1IP1	0.45096	5.8948	18.163	0.000126705	0.00183571
RNF19B	0.375523	4.43496	18.1627	0.000126717	0.00183571
TRIM26	-0.576947	7.19392	18.1612	0.000126786	0.00183576
CEP192	-0.620073	4.57035	18.1525	0.000127178	0.0018405
PPP1R14B	0.717065	6.65444	18.1464	0.000127457	0.0018436
SP1	-0.531799	6.76165	18.1405	0.000127725	0.00184638
LOC100132215	0.523784	2.69059	18.1392	0.00012778	0.00184638
TMEM208	0.731386	5.69704	18.1306	0.000128173	0.00185039
PFDN5	0.76417	7.24133	18.1303	0.000128188	0.00185039
DYNLL1	0.595409	7.62718	18.1208	0.000128621	0.00185569
LRRC3	-0.474845	3.89423	18.0966	0.000129738	0.00187084
RND3	0.511563	7.51468	18.086	0.000130229	0.00187697
RABGGTB	0.390874	5.43736	18.0833	0.000130353	0.0018778
MAGEH1	0.604524	3.69095	18.0805	0.000130485	0.00187875
PABPC4	0.337452	8.21918	18.0654	0.000131186	0.00188788
PFDN6	0.538512	8.0144	18.0611	0.00013139	0.00188985
SAP18	0.406299	7.18735	18.054	0.000131721	0.00189275
PSMD7	0.393767	6.94752	18.0539	0.000131725	0.00189275
MCCC2	-0.378202	5.9504	18.0512	0.000131853	0.00189361
LCP2	-0.517325	6.23034	18.0397	0.000132394	0.00190042
IKZF4	-0.611738	2.42101	18.0309	0.000132814	0.00190549
CD86	0.886175	3.47784	18.0213	0.000133268	0.00191038
RPL12	0.550289	8.45494	18.0207	0.000133298	0.00191038
BACH2	-0.433694	3.83128	18.0184	0.000133408	0.00191038
ZNF704	-1.06186	0.612184	18.018	0.000133425	0.00191038
SLC25A19	0.402617	3.56458	17.994	0.000134573	0.00192584
TMEM50A	0.35365	6.78279	17.9892	0.000134807	0.0019282
KIAA1211L	-0.647668	2.18093	17.9876	0.00013488	0.00192827
PKD1	-1.10211	6.3835	17.9769	0.000135397	0.00193469
TNIP1	0.531185	6.58553	17.968	0.000135827	0.00193986
ZBED3	-0.918685	1.56851	17.9619	0.000136125	0.00194314
DROSHA	-0.641615	5.40567	17.9579	0.000136321	0.00194495
POMP	0.539379	6.8168	17.956	0.000136414	0.00194529
CCDC107	0.60924	4.27337	17.9536	0.000136533	0.00194601
RPL7A	0.562565	9.39591	17.9498	0.000136717	0.00194765
TNFAIP6	1.06399	0.530248	17.9476	0.000136823	0.00194817
XRN1	-0.960382	5.67527	17.9427	0.000137062	0.00195059
RPAP1	-0.485936	5.16633	17.9339	0.000137495	0.00195577
EEF1G	0.371515	9.083	17.9276	0.000137806	0.00195922
N4BP1	-0.407899	6.27573	17.9181	0.000138274	0.00196436
C12orf57	0.936026	4.99319	17.9175	0.000138307	0.00196436
RYK	-0.37643	4.51689	17.914	0.00013848	0.00196582
ADCY3	-0.448473	6.30894	17.903	0.000139023	0.00197255
GPN3	0.44292	4.2563	17.9012	0.000139115	0.00197286
GADD45A	0.590081	3.34439	17.8973	0.000139306	0.00197458
TLE4	-0.312368	5.10367	17.8916	0.000139592	0.00197765
RPS20	0.874962	9.10092	17.889	0.00013972	0.00197792
HECTD1	-0.668177	6.76886	17.8884	0.000139751	0.00197792
[truncated: 26,280 more rows]

## Sheet: SP140_Mtb vs SP140
Supplementary Table 3. Excel file of RNA-seq data analyzed using edgeR.
Gene	logFC	logCPM	F	PValue	FDR
IFIT1	2.93076	7.12536	222.642	1.39373e-17	3.9412e-13
HERC5	2.04321	5.12978	211.12	3.33226e-17	4.33162e-13
OASL	1.85696	4.86562	207.001	4.5954e-17	4.33162e-13
IFIT5	1.51457	4.53715	196.696	1.05234e-16	7.43955e-13
PLSCR1	1.29997	7.20734	188.185	2.14552e-16	1.21342e-12
IFIT3	2.12995	6.96205	183.311	3.26613e-16	1.53933e-12
IFIT2	2.83744	5.38607	180.639	4.12847e-16	1.66778e-12
EPSTI1	1.6295	6.61781	169.163	1.16808e-15	4.12886e-12
DDX58	1.90014	6.40569	163.41	2.01125e-15	6.31934e-12
USP18	1.19302	6.33242	157.694	3.50576e-15	9.91358e-12
MX1	2.10251	5.07936	155.171	4.5031e-15	1.15763e-11
RSAD2	2.73464	6.28761	148.593	8.78924e-15	2.07118e-11
CXCL10	3.57458	2.83429	145.901	1.16356e-14	2.53102e-11
IFI44	1.73958	6.1713	138.878	2.46756e-14	4.98412e-11
CMPK2	2.35486	5.65544	130.3	6.44509e-14	1.21503e-10
TNFSF13B	2.04631	3.87712	124.707	1.23807e-13	2.18814e-10
TRIM22	2.72787	4.87797	122.077	1.69623e-13	2.82154e-10
LOC100419583	0.954514	6.61483	120.036	2.17363e-13	3.41477e-10
OAS1	1.52098	6.91325	112.463	5.61496e-13	8.35684e-10
PARP9	1.36798	7.2788	110.753	7.00369e-13	9.90251e-10
IRF7	1.21778	6.0672	102.05	2.2471e-12	3.02588e-09
XAF1	1.32593	6.25274	100.742	2.69429e-12	3.39812e-09
LAP3	0.69319	7.49228	100.559	2.76387e-12	3.39812e-09
IFI44L	2.72023	4.96846	96.768	4.72713e-12	5.56974e-09
SDS	1.2989	5.57863	95.9324	5.33167e-12	5.88047e-09
UBE2L6	0.728734	6.8969	95.8356	5.40676e-12	5.88047e-09
MARCKS	1.30588	4.39002	95.3295	5.8181e-12	6.09349e-09
BATF2	1.22523	3.88519	95.0787	6.03394e-12	6.09385e-09
IFIH1	1.33737	6.74527	92.4141	8.92487e-12	8.70267e-09
IFI35	1.10271	7.07172	87.0369	2.01661e-11	1.90085e-08
PARP12	0.894789	5.66642	85.7398	2.46787e-11	2.25117e-08
MX2	2.06595	6.15476	85.37	2.61517e-11	2.311e-08
TRIM21	0.687089	5.71079	81.7874	4.62821e-11	3.96595e-08
CLDN23	1.00915	3.73009	78.5088	7.92417e-11	6.59058e-08
SHFL	0.762486	5.35629	74.5054	1.56074e-10	1.26099e-07
CXCL11	3.12812	0.835811	74.0881	1.67735e-10	1.31756e-07
CXCL1	2.10335	3.71109	73.8655	1.74326e-10	1.3177e-07
ISG15	1.96106	7.06263	73.7754	1.77073e-10	1.3177e-07
PNPT1	1.0856	6.34172	73.361	1.90297e-10	1.3798e-07
TRIM5	0.946381	4.03024	72.5463	2.19421e-10	1.55119e-07
SP110	0.958127	5.76752	72.2559	2.30905e-10	1.59257e-07
HERC6	1.19806	5.56314	71.4161	2.67822e-10	1.80321e-07
ISG20	1.91285	2.49508	70.3517	3.23745e-10	2.10352e-07
SOD2	1.06442	8.12026	70.2907	3.27303e-10	2.10352e-07
OAS2	1.57712	7.65016	69.3099	3.90496e-10	2.45388e-07
AIM2	2.70209	1.71927	67.257	5.68092e-10	3.49228e-07
PPM1K	1.09319	3.74049	64.1223	1.02173e-09	6.14732e-07
IL4I1	0.878159	6.24035	62.5647	1.37716e-09	8.11318e-07
PLEKHA4	0.901508	4.43167	60.3859	2.10768e-09	1.21635e-06
CXCL2	1.93065	2.71797	58.4626	3.09353e-09	1.74958e-06
TNFSF10	1.39925	3.93793	58.2635	3.22033e-09	1.78558e-06
RTP4	1.18403	3.49945	58.0009	3.39599e-09	1.84677e-06
IFI16	0.982989	7.20518	56.4727	4.63959e-09	2.47544e-06
CCL7	1.16486	4.37913	55.6712	5.47588e-09	2.86753e-06
MYD88	0.689739	6.67266	54.5939	6.85797e-09	3.526e-06
CNP	0.464584	7.23632	54.2649	7.34975e-09	3.71136e-06
STAT1	0.885813	9.11856	53.1354	9.34071e-09	4.63398e-06
IFITM1	1.39995	5.7064	51.6488	1.2866e-08	6.27282e-06
NRIR	2.30227	1.60043	51.4008	1.35789e-08	6.50821e-06
IFITM3	1.08223	7.0289	49.6066	2.01545e-08	9.49883e-06
ATF5	0.631615	7.48476	48.0228	2.87592e-08	1.3332e-05
OLIG2	0.915792	3.22922	47.8415	2.99671e-08	1.36679e-05
DHX58	0.675578	4.70834	46.4008	4.16843e-08	1.87103e-05
EIF2AK2	1.03934	7.29656	45.1888	5.52735e-08	2.44223e-05
BISPR	0.665468	3.89661	45.0136	5.75936e-08	2.50559e-05
PRKAG2	0.594774	3.54066	43.5679	8.11519e-08	3.47699e-05
STAT2	0.878714	6.61657	41.9282	1.20652e-07	5.09225e-05
TAP1	0.522525	10.9984	40.9334	1.54107e-07	6.40857e-05
OPTN	0.514503	5.35068	39.8383	2.02506e-07	8.29924e-05
NCF1	0.748635	5.35466	38.7676	2.65523e-07	0.000107264
B3GNT2	0.428291	5.78044	38.7039	2.69872e-07	0.000107485
TYMP	0.920646	6.59346	37.4905	3.6871e-07	0.000144811
SHISA3	1.13835	1.81497	35.8425	5.68107e-07	0.000219676
IRF9	0.574448	5.95612	35.798	5.74866e-07	0.000219676
LPAR5	-0.607703	3.69284	35.7467	5.82756e-07	0.000219722
TDRD7	0.627789	5.56869	35.1143	6.89908e-07	0.0002567
TRIM25	0.798903	6.71972	35.0486	7.02169e-07	0.000257869
DUSP10	0.585612	6.26911	34.4308	8.29409e-07	0.000300693
SAMD9	1.22573	6.48828	34.0326	9.24134e-07	0.000330793
LBH	-0.525102	6.73384	33.8172	9.80051e-07	0.000346423
PARP10	0.685694	7.39122	33.2052	1.15926e-06	0.000404709
FBXO6	0.731286	3.06536	32.4135	1.4438e-06	0.0004979
RND3	0.686132	7.51468	32.352	1.4688e-06	0.000500417
SLC2A6	0.644454	4.27598	32.193	1.53556e-06	0.000516934
DTX3L	0.837248	6.93024	31.9982	1.62172e-06	0.000539516
CD83	0.583608	6.40407	31.3409	1.95198e-06	0.000641839
RAB20	0.929058	2.06521	31.2539	2.00074e-06	0.000650309
SAT1	0.754509	8.0665	30.1334	2.75734e-06	0.000886047
MREG	0.663113	4.09337	29.9919	2.87245e-06	0.000903033
ODF3B	0.904174	2.3646	29.9526	2.90537e-06	0.000903033
NCF1C	0.795867	4.63807	29.9518	2.906e-06	0.000903033
OSGIN1	0.577693	3.6595	29.6958	3.13004e-06	0.000962078
IER3	0.790643	8.16945	29.3825	3.42929e-06	0.00104273
MFSD2A	0.452348	7.5511	28.9863	3.85148e-06	0.00115864
CXCL3	1.40102	3.99296	28.77	4.10479e-06	0.00122185
NADK	0.397265	6.08133	28.6591	4.24136e-06	0.00124935
TRIM14	0.647181	6.72907	28.479	4.47362e-06	0.00130418
ETV7	1.29705	1.38613	28.2696	4.76039e-06	0.00137361
DDX60	0.690017	6.14515	28.2031	4.85551e-06	0.00138691
TAGAP	0.694915	3.83669	27.9109	5.29794e-06	0.00149815
NR1H3	0.662646	4.41233	27.8276	5.43157e-06	0.00152073
VSIG2	-0.688652	2.87687	27.6478	5.73249e-06	0.00158925
TRIM38	0.482129	5.14981	27.5993	5.81667e-06	0.00159693
ADPRS	0.497514	4.3589	27.525	5.9481e-06	0.00161731
NCOA7	0.793246	5.22542	27.3044	6.35713e-06	0.00171207
PARP14	1.08982	7.49601	27.2506	6.4613e-06	0.00171486
SAMHD1	0.555763	7.87915	27.2366	6.48878e-06	0.00171486
TMEM273	1.43751	0.388022	27.0333	6.90068e-06	0.00180683
STX11	0.560533	3.69898	26.6683	7.71121e-06	0.00200053
OAS3	1.15461	8.54412	26.5183	8.07305e-06	0.00207536
APOL6	0.568709	6.50166	26.4799	8.16834e-06	0.00208094
APOL1	0.486184	5.48765	26.4012	8.36777e-06	0.00211271
CSF3	3.14663	-0.305649	26.3567	8.48254e-06	0.00212274
GBP4	1.12657	3.55088	26.2918	8.65339e-06	0.0021465
NCF1B	0.750195	4.22849	25.7096	1.03563e-05	0.00254656
CERK	-0.38906	5.70395	25.234	1.20093e-05	0.00292074
CASP1	0.69113	4.88681	25.214	1.20845e-05	0.00292074
SP100	0.576335	7.11065	25.0501	1.27211e-05	0.00304854
PHACTR4	0.412885	5.34362	24.9115	1.32865e-05	0.00315727
TRIM69	0.753474	2.54662	24.6884	1.42537e-05	0.00335889
NFKBIA	0.932327	6.89934	24.5611	1.48386e-05	0.00346783
KYNU	0.702421	4.58728	24.5134	1.50641e-05	0.00349165
UGCG	0.42431	5.94526	24.1803	1.67437e-05	0.00384807
HSPA1B	0.365506	7.63868	24.156	1.68739e-05	0.00384807
ADORA2B	0.514846	3.69499	23.5473	2.05045e-05	0.00463861
NINJ1	0.397741	6.20674	23.3258	2.20224e-05	0.00494246
SPRED1	-0.442331	5.65807	22.957	2.48188e-05	0.0055262
PTGES	1.5351	0.750105	22.8846	2.54106e-05	0.00561376
ENAH	-0.489313	3.82267	22.8053	2.60756e-05	0.00571602
APOBEC3G	0.51454	4.93143	22.7527	2.65272e-05	0.00575502
TDO2	0.549612	9.71632	22.7373	2.66606e-05	0.00575502
SMIM25	1.47255	-0.359498	22.6369	2.75506e-05	0.00590209
SIGLEC1	1.16204	6.3957	22.4866	2.89407e-05	0.00615327
TWIST1	0.440673	5.05023	22.452	2.92711e-05	0.00617707
ERFE	0.451439	4.09445	22.3288	3.04793e-05	0.00633898
MIR3142HG	1.59963	-0.0302738	22.3281	3.04866e-05	0.00633898
GBP3	0.575479	5.13836	22.2471	3.13102e-05	0.0064627
CHMP5	0.503716	7.20997	22.1641	3.21793e-05	0.00659396
UBTD2	0.343365	5.60836	22.1353	3.2486e-05	0.00660891
GSDME	0.37072	4.76038	21.8924	3.52046e-05	0.00711083
SAMD9L	1.14339	6.62088	21.8082	3.62013e-05	0.00726029
CMTR1	0.509575	6.63771	21.6009	3.8786e-05	0.00772388
NR4A1	1.14549	0.146344	21.5006	4.0105e-05	0.00793069
CXCL6	0.825756	3.17053	21.42	4.12003e-05	0.0080907
RELB	0.578331	5.05475	21.2552	4.35383e-05	0.00849088
SECTM1	0.655538	3.40772	21.2338	4.38522e-05	0.00849352
PML	0.614985	6.0641	21.1533	4.50539e-05	0.0086669
BST2	0.637586	8.43043	20.9668	4.79736e-05	0.00916619
SDC4	0.358448	5.47345	20.9454	4.83209e-05	0.0091706
TRAF1	0.745627	5.06445	20.8355	5.01468e-05	0.00945367
TOX2	-0.621408	3.79777	20.8125	5.05391e-05	0.00946454
ZC3HAV1	0.444939	6.53251	20.7782	5.11283e-05	0.00951189
HELZ2	1.0443	7.2893	20.7054	5.24048e-05	0.00968565
FAM3B	3.41021	-2.05616	20.4435	5.72814e-05	0.0105182
IRAK2	0.7662	3.26433	20.338	5.93786e-05	0.010833
TPRA1	0.402693	6.84278	20.3178	5.97896e-05	0.010838
LILRB3	0.517777	5.73718	20.2539	6.11073e-05	0.0109378
RDX	0.317066	6.89442	20.2537	6.11136e-05	0.0109378
OLIG1	1.00793	1.0669	20.1957	6.2337e-05	0.0110866
LOC728743	0.690794	1.97152	20.1398	6.3541e-05	0.0112301
ANKRD45	1.57008	0.607184	19.9957	6.67595e-05	0.0117256
HSH2D	1.56584	0.794562	19.8484	7.02303e-05	0.0122541
NT5DC2	-0.463468	6.5931	19.8317	7.06353e-05	0.0122541
TNFRSF11A	0.806565	1.66404	19.6616	7.4905e-05	0.0128969
ZC3H12A	0.639636	4.71425	19.6482	7.52522e-05	0.0128969
APOL2	0.384985	5.60035	19.4039	8.19016e-05	0.0139519
SNORD74	2.9216	-1.83635	19.1726	8.87708e-05	0.0149711
MLKL	0.379587	4.60341	19.167	8.89436e-05	0.0149711
EBI3	0.54386	2.90625	19.0406	9.29609e-05	0.0155547
NFKBIZ	0.956926	2.50671	18.9705	9.52691e-05	0.0158472
UXS1	0.316988	6.92799	18.9298	9.6639e-05	0.0159617
N4BP1	0.42167	6.27573	18.9015	9.76031e-05	0.0159617
PALD1	-0.460613	3.61481	18.9001	9.7651e-05	0.0159617
CCDC85A	0.650473	1.42384	18.8063	0.000100918	0.0164009
BCL2A1	0.684496	6.26332	18.7807	0.000101832	0.016455
PLA2G7	0.430227	4.32787	18.7152	0.000104204	0.0167426
TRMT5	0.357203	4.75982	18.522	0.000111557	0.0178226
DDX60L	0.507773	7.88509	18.4972	0.000112537	0.0178781
NAPA	0.280837	7.07615	18.4722	0.000113537	0.0178855
ACOD1	1.09686	0.272534	18.4645	0.000113848	0.0178855
DENND2D	0.377175	4.88373	18.3658	0.000117897	0.0184193
CD40	0.325255	4.90071	18.2475	0.000122951	0.019072
RGS1	0.414155	8.90035	18.2367	0.000123424	0.019072
TMEM138	0.348767	5.14028	18.1803	0.000125924	0.0193527
MOB3C	0.350198	3.94362	18.1649	0.000126616	0.0193538
CXCL13	1.16739	1.3688	18.0016	0.000134208	0.0204039
SLC43A2	0.487679	5.99219	17.9609	0.000136174	0.0205921
APOBEC3F	0.525731	3.30556	17.8147	0.000143489	0.0215829
C1GALT1	0.484689	3.93688	17.6401	0.000152777	0.0228584
TMEM123	0.429159	8.38944	17.3429	0.000170069	0.0253117
TMEM62	0.353734	5.04399	17.2786	0.000174079	0.0257728
UNC93B1	0.316921	7.11204	17.255	0.000175571	0.0258583
CHROMR	0.579811	3.76948	17.1728	0.000180886	0.0265031
CCL2	0.892381	6.17385	17.027	0.00019074	0.0278028
CCL8	1.44742	2.14911	16.9317	0.000197481	0.0286378
CIR1	0.641588	5.46359	16.7985	0.000207338	0.0299138
TNFAIP6	1.3613	0.530248	16.7547	0.000210692	0.0302433
MMRN2	-0.48156	4.28068	16.6663	0.00021763	0.0310816
TNFRSF14	0.400005	5.1591	16.4908	0.000232133	0.0329862
SLAMF7	0.453466	3.82161	16.4296	0.000237436	0.0335711
C4orf33	0.536805	3.57819	16.3801	0.000241811	0.0340196
RASGEF1B	0.60861	3.80832	16.3002	0.000249055	0.0348653
LGMN	0.59196	2.48191	16.2159	0.000256953	0.0357936
HAS3	-0.550467	2.60057	16.1811	0.000260291	0.0359866
HMOX1	0.438552	9.13383	16.1749	0.000260883	0.0359866
ARL8B	0.276534	7.59234	16.1007	0.000268172	0.0368124
LINC00487	2.26391	-1.53277	15.9668	0.000281859	0.0385043
DYRK3	0.493157	3.98568	15.9298	0.000285781	0.0388525
TMEM251	0.441608	6.19602	15.899	0.000289081	0.0390135
GBP1	0.75933	4.60931	15.893	0.000289725	0.0390135
CDK5R1	-0.47549	3.38034	15.8762	0.00029155	0.0390733
ATP6V0D2	0.574348	3.05063	15.8423	0.000295255	0.0393832
HLA-E	0.254057	11.055	15.7909	0.000300986	0.0399591
RASGRP3	0.275851	6.00023	15.7568	0.000304846	0.0402824
WDFY1	0.255351	6.49681	15.7087	0.000310388	0.0408239
SHOX2	0.309631	6.90383	15.6677	0.000315194	0.0412641
ADAM19	-0.755822	1.8436	15.6271	0.000320029	0.041704
BEST1	0.376755	4.20765	15.6087	0.000322248	0.0418006
DLG3	-0.459052	3.23077	15.5888	0.000324659	0.0419211
CPNE2	-0.288086	7.0795	15.536	0.000331172	0.0423961
TNF	0.676294	5.92873	15.5328	0.000331562	0.0423961
C6orf62	0.306038	6.71923	15.5227	0.000332836	0.0423961
C16orf70	0.374135	5.22307	15.4837	0.000337748	0.0428289
LY6E	0.477781	10.4238	15.4192	0.000346056	0.0436865
CTSS	0.25465	8.59911	15.3161	0.000359778	0.0452169
SLC25A28	0.384176	3.95666	15.2929	0.000362954	0.0454143
CKB	0.497896	4.92514	15.2091	0.000374643	0.0466702
IL2RB	-0.526601	2.65411	15.122	0.000387211	0.0480244
KMO	0.491974	2.8719	15.006	0.00040466	0.0499694
FNIP2	0.482127	7.25283	14.7942	0.000438676	0.0537192
DLGAP2	1.76932	-0.418269	14.7933	0.000438826	0.0537192
LONRF2	-0.636186	3.44715	14.7648	0.00044364	0.0540744
SHISA5	0.312845	7.90841	14.6975	0.000455202	0.0552455
IDO1	1.61288	0.300374	14.6327	0.00046666	0.0563941
ATG16L1	-0.290721	6.27577	14.5606	0.000479754	0.0577298
SDCBP	0.247173	9.0695	14.5171	0.000487844	0.0583927
PTGER4	0.318503	6.21344	14.5088	0.000489394	0.0583927
RIPK2	0.339814	4.94511	14.4122	0.000507941	0.0603511
AZI2	0.345468	4.60419	14.2715	0.000536289	0.0634527
IFI27	1.0862	4.87084	14.2313	0.000544697	0.064179
SLC15A3	0.348998	6.54316	14.1354	0.0005653	0.0663301
NFKB2	0.425244	6.0109	14.0648	0.000581	0.0678905
DHTKD1	-0.349466	3.8687	14.028	0.000589376	0.0685859
TNFRSF9	0.876262	1.82543	14.0071	0.000594173	0.0688608
NEURL3	3.34613	-1.37942	13.9612	0.000604881	0.0698156
DAPP1	0.559319	3.96274	13.9044	0.000618427	0.071089
ASAH1	0.268918	9.50326	13.8231	0.000638358	0.0729841
GTPBP2	0.286486	6.70425	13.8162	0.000640076	0.0729841
IRF5	0.260927	5.89859	13.6714	0.00067739	0.0769287
NDRG4	0.719128	1.91275	13.613	0.000693087	0.0783964
GCA	0.490392	3.36751	13.5404	0.000713139	0.0803432
CHSY3	-0.494275	1.91579	13.4644	0.00073479	0.0821346
SLC7A11	0.62391	6.73391	13.4642	0.000734849	0.0821346
CYP27A1	1.06747	0.431445	13.4408	0.000741647	0.0825681
NUB1	0.268885	5.2814	13.3235	0.000776766	0.0861388
LYSMD2	0.675043	3.92275	13.2479	0.000800352	0.088078
LOC105371763	0.502847	4.96892	13.2475	0.000800482	0.088078
ARMCX1	0.262875	5.43041	13.2063	0.000813639	0.0891786
STAP1	1.5697	0.461674	13.165	0.000827065	0.0903002
RNF19B	0.326792	4.43496	13.1387	0.000835752	0.0908977
OSBPL3	-0.305567	4.74532	13.0163	0.000877408	0.0947935
DDIT3	0.414539	3.79141	13.0088	0.00088002	0.0947935
BIRC3	1.01472	3.57646	13.0043	0.000881628	0.0947935
OGFR	0.438082	7.34496	12.969	0.00089411	0.0957714
PKDCC	-0.500508	4.06055	12.9494	0.000901109	0.0961569
NDST2	-0.296209	4.96517	12.9157	0.000913282	0.0970894
LAMP3	2.45954	-0.731418	12.9012	0.000918607	0.0972897
RIT1	0.257806	6.15084	12.8889	0.000923126	0.0974036
GPR55	-2.31361	-1.39387	12.7631	0.000970731	0.102046
MYO6	-0.226201	8.17325	12.7407	0.000979501	0.102468
SSB	0.272105	6.79232	12.7343	0.000981991	0.102468
MSC	0.443397	6.28901	12.7171	0.000988792	0.102798
SNN	0.376605	3.51714	12.706	0.000993209	0.102879
NMI	0.366266	5.72172	12.6923	0.00099867	0.103067
EIF3C	-0.565529	2.47748	12.6765	0.00100501	0.103345
RRAGD	0.297417	5.37881	12.6075	0.00103325	0.105863
MGAM2	-1.58875	-1.19103	12.5589	0.00105365	0.107564
SV2B	-0.526245	3.27929	12.5442	0.00105991	0.107813
CXCR4	0.774809	4.51784	12.5267	0.00106741	0.108187
SORL1	-0.510895	4.35812	12.4965	0.00108047	0.108765
SIX1	0.539396	1.52364	12.488	0.00108418	0.108765
CXCL8	1.12082	9.40327	12.4869	0.00108465	0.108765
CCL4L2	1.25288	2.19778	12.4366	0.00110688	0.110602
ASB2	1.33388	0.667697	12.4261	0.00111159	0.110681
SHROOM2	-0.759909	1.28579	12.3884	0.00112864	0.111985
NUPR1	0.911176	2.09237	12.338	0.00115187	0.11389
SYT2	-0.772693	1.1478	12.3162	0.00116207	0.11427
CNKSR3	0.461883	2.99393	12.3053	0.00116722	0.11427
ETV5	-0.416152	5.12685	12.2962	0.00117151	0.11427
KCNJ2	-0.447301	4.07943	12.2954	0.00117188	0.11427
EZR	0.207762	7.76192	12.1786	0.00122873	0.119402
PLIN4	0.702366	0.944307	12.1605	0.0012378	0.119871
TBC1D2	0.349974	5.93904	12.0124	0.00131473	0.126142
LGALS9	0.31683	8.16533	12.0102	0.0013159	0.126142
MIR22HG	0.295439	4.85476	12.0101	0.00131593	0.126142
TDP2	0.294149	5.42043	11.8765	0.00138975	0.132768
GSR	0.238564	6.23422	11.8646	0.00139652	0.132966
G0S2	0.682031	6.91592	11.8052	0.00143097	0.135709
NET1	-0.266605	4.47839	11.7935	0.00143784	0.135709
NAGK	0.353893	5.79461	11.7903	0.00143973	0.135709
GADD45B	0.490875	3.59128	11.7758	0.0014483	0.135768
PLA2G4C	0.302746	5.23933	11.773	0.00144996	0.135768
GPATCH11	-0.260641	4.90187	11.7102	0.00148782	0.138854
HEXA-AS1	0.860097	0.212339	11.6859	0.00150276	0.139787
FHL3	-0.330191	3.40038	11.668	0.00151386	0.13984
CHRM3	-0.557504	1.65505	11.6618	0.00151772	0.13984
TRIB2	-0.660742	2.38852	11.6611	0.00151818	0.13984
CX3CR1	-0.824071	2.57241	11.6358	0.00153408	0.14059
UST	-0.307345	4.57761	11.6311	0.00153705	0.14059
GIMAP8	0.776778	2.6514	11.6245	0.00154123	0.14059
ABCG2	0.385119	3.05427	11.5291	0.00160302	0.145401
BLZF1	0.353227	5.39119	11.5238	0.00160655	0.145401
CDC25A	-0.304679	4.69548	11.5181	0.00161031	0.145401
RETREG1	0.465188	1.98806	11.5118	0.00161454	0.145401
ICAM1	0.440044	7.50169	11.4659	0.00164543	0.147712
AP5B1	0.37178	5.95158	11.4483	0.00165743	0.148319
DPF3	-0.307178	4.36388	11.4131	0.00168173	0.14987
FAIM	0.398278	3.74405	11.4079	0.00168536	0.14987
MEF2C	-0.35285	7.2374	11.3828	0.00170301	0.150965
TMEM39B	-0.337874	3.36803	11.3499	0.0017264	0.15256
FMR1	0.349836	5.21693	11.2904	0.00176954	0.155686
TLR3	2.7648	-1.32227	11.286	0.00177279	0.155686
KITLG	0.319666	5.73904	11.2478	0.00180114	0.157686
ANKH	-0.316019	5.7226	11.2202	0.00182189	0.159011
GPNMB	0.31235	8.50996	11.2026	0.00183532	0.15969
TESMIN	-0.540273	1.96361	11.1799	0.00185276	0.160713
SMIM3	0.374472	5.62495	11.1195	0.00189998	0.163897
HES2	1.86772	-1.77696	11.1181	0.00190106	0.163897
INSYN2B	4.69108	-2.59496	11.2915	0.0019148	0.164273
TRADD	0.464936	4.25371	11.0981	0.00191704	0.164273
STAR	0.443773	2.7282	11.0789	0.00193241	0.164593
TEX41	0.855291	0.119994	11.0789	0.00193241	0.164593
MAP3K14	-0.387614	4.6749	11.069	0.00194044	0.16478
TMC7	-0.582138	2.24361	10.995	0.00200145	0.169452
ADD2	-0.60263	1.51959	10.9719	0.00202084	0.170583
NCF2	0.27547	5.28321	10.9599	0.00203105	0.170934
CT75	1.14931	-0.738797	10.9426	0.00204582	0.171667
LOC101929626	-4.27374	-2.34193	11.0894	0.00207835	0.17388
MIPEPP3	0.471671	1.24036	10.8788	0.00210129	0.175281
MXD1	0.40457	5.24706	10.836	0.00213942	0.177937
HOXA7	-1.59403	-0.887221	10.8071	0.00216555	0.179582
VSIG10L	0.512083	2.13204	10.7999	0.00217212	0.1796
ZMIZ1-AS1	0.351105	5.38858	10.7771	0.00219303	0.1808
HOMER2	-0.55393	3.84034	10.7516	0.00221671	0.182221
PSMB9	0.446271	9.40332	10.7171	0.00224918	0.184355
ZCCHC2	0.560964	6.66517	10.6798	0.00228479	0.186366
LRRC8C	-0.321875	5.57585	10.6776	0.0022869	0.186366
CLEC2B	1.71911	-0.916403	10.6419	0.00232171	0.188659
SBK1	-0.791219	-0.00115525	10.6169	0.00234635	0.190115
UNC5B	-0.342901	6.06313	10.602	0.00236115	0.190767
TRIM45	-0.581627	2.00869	10.5613	0.00240211	0.193524
HES4	1.15443	0.935973	10.5411	0.0024228	0.194636
NABP1	0.264543	6.12279	10.4572	0.00251045	0.201106
DLX3	-0.395105	4.8858	10.4056	0.00256614	0.204987
PPP1R15A	0.423889	7.00412	10.3913	0.0025818	0.205186
CD274	0.662813	2.1016	10.39	0.00258315	0.205186
LGALS3BP	0.430828	6.76892	10.3783	0.00259609	0.205637
P2RX7	0.459039	2.68254	10.3654	0.00261036	0.206189
TENT5A	0.259559	7.60037	10.3573	0.00261935	0.206323
UBA7	0.3371	6.28379	10.3311	0.00264877	0.208061
FAM180A	-4.44718	-2.83387	10.4879	0.00265995	0.20836
VAV3-AS1	0.509471	2.23672	10.2824	0.00270425	0.211245
CCR7	2.73892	-1.90833	10.2659	0.00272342	0.211673
SGCG	2.46393	-1.79677	10.2609	0.00272926	0.211673
KLK10	1.08805	-0.0733778	10.2583	0.00273218	0.211673
SLC19A1	-0.407182	3.17171	10.2477	0.00274463	0.211869
B4GALT5	0.360143	5.2825	10.2434	0.0027497	0.211869
RTTN	-0.432855	3.67274	10.2189	0.00277862	0.213516
LINC01659	4.23343	-2.45475	10.3591	0.0028058	0.214591
RBCK1	0.254882	6.35002	10.1944	0.00280779	0.214591
BAMBI	0.406806	3.63193	10.1839	0.00282048	0.21498
KLHL4	-0.276325	5.63729	10.1438	0.0028692	0.218106
LINC01050	0.644977	3.10146	10.1108	0.00291008	0.22062
TROAP	-0.436974	2.59833	10.0604	0.00297369	0.224839
WTAP	0.26011	6.69521	10.0294	0.00301344	0.226708
TDRD9	1.17469	-0.739466	10.0287	0.00301443	0.226708
R3HCC1L	0.302011	3.76727	10.0189	0.00302707	0.227054
PRXL2B	0.317011	3.60643	9.99264	0.00306143	0.229024
PAQR4	-0.299722	4.72592	9.97849	0.00308011	0.229813
ITGB4	-0.764947	0.228237	9.88588	0.00320539	0.238531
ACP2	0.198048	6.21818	9.83527	0.00327614	0.243156
BCAT1	0.325694	6.53711	9.73055	0.00342785	0.253751
BABAM2-AS1	1.49786	-0.757481	9.71819	0.00344624	0.254446
LINC02009	0.474374	2.39432	9.57568	0.00366608	0.269972
DUSP1	0.607347	4.88146	9.5516	0.00370467	0.27192
DNAJB4	0.319742	2.97194	9.54721	0.00371176	0.27192
HSPA7	0.905481	0.458116	9.53301	0.00373477	0.272899
ZNF267	0.255447	5.99969	9.51946	0.00375687	0.273806
LACTB	0.249266	6.71821	9.51103	0.00377068	0.274106
ZMYND15	0.591218	0.967366	9.46936	0.00383979	0.278285
LOC728024	0.733459	0.0388482	9.45755	0.00385963	0.278285
IVNS1ABP	0.25571	7.31123	9.45728	0.00386008	0.278285
SPATS1	1.46439	-0.730233	9.45286	0.00386752	0.278285
SOX12	-0.312356	5.16374	9.43969	0.00388982	0.279179
CIB2	0.550025	1.0554	9.41672	0.00392903	0.281279
LY9	0.877157	-0.158936	9.39824	0.00396089	0.282401
IFITM2	0.335705	5.96138	9.39605	0.00396468	0.282401
RILPL2	0.294699	5.18387	9.33966	0.00406368	0.288654
MRPS9	0.311065	3.75133	9.33449	0.00407288	0.288654
CCL3L1	0.968013	1.55655	9.30116	0.00413276	0.29164
GTF2E2	0.282901	5.47133	9.29859	0.00413743	0.29164
RAD54L	-0.341058	4.15122	9.28958	0.0041538	0.29164
TRAF3IP2-AS1	0.642815	0.847644	9.28822	0.00415627	0.29164
WDR54	-0.383811	3.61068	9.26801	0.00419327	0.293508
SFXN5	-0.239019	4.5846	9.2505	0.0042256	0.295041
SPEF2	-0.649153	0.615161	9.24239	0.00424067	0.295364
CMKLR1	-0.414481	2.7303	9.20716	0.00430679	0.299232
PTPN14	-0.367106	5.41032	9.19964	0.00432106	0.299487
CYLD	0.285237	5.29865	9.17349	0.00437102	0.302209
HSPA6	0.636627	1.11774	9.16381	0.00438966	0.302758
LYPD6	-0.798151	0.300586	9.15564	0.00440547	0.303109
TOR1B	0.277148	5.01553	9.13577	0.00444417	0.30503
ST6GALNAC3	1.67419	-1.79121	9.08991	0.00453487	0.310501
HMGN2P46	0.517798	1.54169	9.07219	0.00457046	0.312182
CTSK	0.319948	4.81453	9.06053	0.00459402	0.313035
GNAL	-0.546966	1.01067	9.05227	0.0046108	0.313121
NR4A2	0.553012	1.12064	9.04902	0.00461742	0.313121
MAX	0.211773	5.52102	8.99221	0.00473477	0.320311
OXTR	-0.551648	1.25252	8.96411	0.004794	0.321736
BHLHE41	0.535997	2.57874	8.96392	0.00479438	0.321736
GTF2B	0.293603	4.81561	8.96292	0.00479651	0.321736
TACC1	-0.234771	8.19363	8.95744	0.00480816	0.321736
USP27X-AS1	1.44481	-1.16884	8.95399	0.0048155	0.321736
ATP6V1C1	0.20086	7.43999	8.94996	0.00482411	0.321736
ABI2	-0.189109	5.93609	8.9434	0.00483814	0.321913
LDLRAD2	-2.02833	-2.04179	8.92603	0.00487551	0.323638
MITD1	0.382655	4.1433	8.91471	0.00490001	0.323952
OTUD1	0.398053	2.36631	8.91326	0.00490315	0.323952
IRF1	0.197561	6.32072	8.90181	0.00492811	0.324842
PITPNM3	-0.436243	3.21166	8.89458	0.00494392	0.325126
GABRA4	-1.02352	-0.439556	8.8843	0.00496651	0.325854
THEMIS2	0.216386	5.87293	8.87601	0.00498481	0.326298
TRIM56	0.33271	6.59645	8.82689	0.00509473	0.332722
FARS2	0.418759	2.51413	8.82024	0.00510979	0.332937
CDON	-0.461971	2.67845	8.79724	0.00516231	0.334137
FAM222A	-0.538428	1.84635	8.79443	0.00516875	0.334137
LOC400627	-1.42039	-1.40474	8.7923	0.00517367	0.334137
CMTM1	-0.449987	2.48098	8.78834	0.00518277	0.334137
TLR2	0.292672	7.92399	8.78638	0.00518729	0.334137
RFLNB	-0.311479	5.15534	8.77673	0.00520963	0.334813
CYB5R2	0.278976	3.18244	8.74418	0.00528566	0.338161
SLC25A10	-0.359411	3.68616	8.74008	0.00529532	0.338161
TMEM33	0.223754	6.53959	8.73398	0.00530972	0.338161
RECK	-0.266276	4.63266	8.73307	0.00531187	0.338161
PNCK	-0.735235	0.640779	8.72901	0.00532151	0.338161
BHLHE40	0.395662	7.39084	8.70473	0.00537941	0.340838
CRSP8P	-0.315054	2.14689	8.70126	0.00538774	0.340838
AKNA	-0.507383	5.39135	8.68662	0.00542303	0.342304
JUNB	0.326861	7.38215	8.67202	0.00545849	0.343775
PPFIA4	-0.401194	4.72265	8.61581	0.00559727	0.351732
SLC16A10	0.682844	2.13056	8.60957	0.00561292	0.351934
FCAR	0.458794	8.30299	8.59343	0.00565359	0.353305
BRSK1	-0.669225	0.958676	8.58855	0.00566595	0.353305
TSPAN32	-0.402532	3.62804	8.58221	0.00568204	0.353305
TRPA1	0.750686	1.09213	8.58114	0.00568476	0.353305
INKA2	-0.271388	4.11374	8.56947	0.00571454	0.354058
MEF2C-AS1	-0.465926	2.1186	8.56658	0.00572193	0.354058
CHIT1	0.309522	7.80159	8.53357	0.00580718	0.357846
SLC11A2	0.264717	6.41176	8.53308	0.00580844	0.357846
HIP1	-0.501522	2.36023	8.52522	0.00582895	0.358329
GCNT4	0.611663	1.4485	8.50413	0.00588436	0.360441
TNFAIP8L3	-0.277628	7.29708	8.50244	0.00588881	0.360441
ASAH2	0.775102	-0.262223	8.49347	0.00591256	0.361113
IQCH	-0.954182	-0.759119	8.47879	0.00595165	0.362717
NCALD	-0.332001	2.67206	8.46272	0.00599474	0.364558
TMEM38B	0.2871	5.57471	8.45313	0.00602062	0.365346
PRDX1	0.228437	8.16962	8.44653	0.00603852	0.365647
C9orf139	-0.526554	2.03868	8.4314	0.00607972	0.367356
FBLIM1	0.399562	2.9371	8.4085	0.00614265	0.370366
CWF19L2	0.330717	3.69991	8.38766	0.00620053	0.372475
BAZ1A	0.266083	7.2617	8.38644	0.00620396	0.372475
SPNS2	-0.317909	5.31638	8.37293	0.00624182	0.373954
LOC105374454	0.54468	1.24388	8.34948	0.00630812	0.376226
RNF165	-0.726606	0.559075	8.34267	0.00632751	0.376226
BMF	-0.236243	5.40744	8.34219	0.00632887	0.376226
NXPH3	-0.531143	2.17196	8.33268	0.00635607	0.376226
SCARF1	0.534491	1.69819	8.33155	0.0063593	0.376226
C3orf80	-0.314085	4.01759	8.33146	0.00635957	0.376226
CHMP1B	0.213827	6.63443	8.30178	0.0064453	0.380502
ADAR	0.388214	8.66795	8.2742	0.00652608	0.384468
LOC105274304	-2.49433	-2.13006	8.26471	0.0065541	0.385316
PAX8	-0.304576	2.8164	8.23418	0.00664521	0.389861
COQ10B	0.249167	5.55397	8.22133	0.00668396	0.390195
AIFM2	0.253373	4.93542	8.2206	0.00668616	0.390195
PTGR1	0.233203	5.4809	8.21583	0.0067006	0.390195
UBE4B	-0.305106	5.68828	8.20781	0.00672498	0.390195
SNX6	0.201687	7.00115	8.20166	0.00674373	0.390195
APOL3	0.523276	2.28032	8.20047	0.00674737	0.390195
RBM43	0.380205	4.13821	8.20043	0.00674748	0.390195
LINC02870	-0.57542	1.66213	8.18925	0.00678175	0.391376
CLK1	0.20279	6.21138	8.17849	0.00681486	0.392486
MAP2	-0.560454	1.32129	8.16302	0.00686281	0.393897
RALA	0.244383	6.1816	8.16161	0.00686722	0.393897
PRR5L	-0.651278	2.60338	8.15385	0.00689143	0.394102
LOXL4	-0.46323	4.51744	8.15153	0.00689866	0.394102
AMPD3	0.378777	6.504	8.13934	0.00693693	0.394302
CATIP-AS1	0.922978	-0.509001	8.13759	0.00694243	0.394302
IL15	0.725476	0.346918	8.13709	0.00694401	0.394302
DPY19L2P1	-0.912832	-0.0619041	8.12719	0.00697527	0.395284
LINC02487	-2.75372	-2.57501	8.08875	0.00709809	0.40144
CCL3	1.00648	5.97683	8.05206	0.00721748	0.407314
DNAH6	-0.732963	0.803169	8.04802	0.00723076	0.407314
LOC100507071	-0.95757	-1.13806	8.02189	0.00731727	0.408845
SLC6A11	-1.01566	-0.34387	8.02157	0.00731836	0.408845
BASP1	0.321644	6.49782	8.01493	0.00734049	0.408845
FBXO32	0.341571	7.89671	8.01487	0.00734071	0.408845
N4BP2L1	0.282527	3.49671	8.01115	0.00735314	0.408845
MRVI1	-1.41958	-0.683422	8.00907	0.00736013	0.408845
CFH	1.72219	-1.22764	8.00636	0.00736921	0.408845
LIAS	-0.296904	2.91551	8.00312	0.00738009	0.408845
HEXIM2	-0.446928	1.2067	7.99812	0.00739693	0.408845
SQSTM1	0.393065	9.8043	7.99646	0.00740253	0.408845
SGTB	0.309036	6.02916	7.9915	0.00741928	0.408972
GLRX	0.382881	6.48097	7.97937	0.00746041	0.410439
ST8SIA5	-0.487895	2.83371	7.96854	0.00749736	0.411671
DRAM1	0.440001	2.38059	7.96189	0.00752015	0.412121
CHMP2B	0.245466	5.44698	7.95439	0.00754592	0.412734
NCAPD3	-0.279823	5.88371	7.94136	0.00759091	0.41414
RAB1A	0.219323	8.16095	7.93848	0.00760091	0.41414
RWDD3	0.502174	2.72199	7.90079	0.00773292	0.420522
LOC152048	0.415462	1.20409	7.89281	0.00776117	0.421248
F2RL3	-0.541524	1.61656	7.88265	0.00779731	0.421789
AGK	0.26448	4.32116	7.88052	0.00780489	0.421789
CSGALNACT2	0.2123	6.21319	7.87476	0.00782549	0.421789
BCL3	0.413037	4.55304	7.87328	0.0078308	0.421789
P2RX4	0.235393	5.92687	7.84769	0.00792306	0.425947
MAN1C1	-0.248114	4.61214	7.8283	0.0079937	0.42893
ANXA1	0.228694	8.35012	7.809	0.00806474	0.431922
DSG2	-0.541965	1.30548	7.79924	0.0081009	0.432278
MORN1	-0.519748	1.39741	7.79895	0.00810197	0.432278
TFAP2C	0.367736	2.57462	7.79236	0.00812651	0.432771
TMEM8B	-0.484294	1.57202	7.78789	0.00814317	0.432843
MAP3K8	0.398434	3.80769	7.77851	0.00817832	0.433896
SHLD3	0.515997	1.14534	7.77396	0.00819541	0.433989
LINC02223	1.4868	-1.17623	7.75468	0.00826826	0.437028
ETDC	-3.86422	-3.07882	7.96802	0.00831166	0.437865
MCM5	-0.228618	6.54457	7.74239	0.00831508	0.437865
GPR137C	-0.562052	1.10799	7.7353	0.0083422	0.438477
APTR	0.515202	1.28033	7.72843	0.00836858	0.438938
ASAH2B	0.631897	0.254325	7.72494	0.00838201	0.438938
DIAPH3	-0.332406	4.20849	7.71077	0.00843678	0.440989
E2F8	-0.482172	3.10531	7.70259	0.00846859	0.441391
LOC389831	-0.523331	1.53088	7.69301	0.00850599	0.441391
SLC26A11	0.314296	6.31533	7.69026	0.00851677	0.441391
TMX4	-0.198151	5.00483	7.68994	0.00851802	0.441391
CDCA8	-0.406241	3.86466	7.6888	0.0085225	0.441391
TMEM156	-1.21967	-0.383316	7.66786	0.00860504	0.444851
IFI6	0.523773	10.6934	7.6471	0.00868774	0.446881
AMDHD2	0.430548	4.37706	7.64335	0.00870278	0.446881
HMX2	-1.03802	-0.69314	7.64296	0.00870433	0.446881
ANKRD1	0.945363	-0.710818	7.64216	0.00870753	0.446881
C9orf72	0.365123	3.42551	7.63021	0.00875562	0.448535
TENT5C	-0.48827	1.33529	7.62284	0.00878543	0.448784
PSME2	0.31226	7.29852	7.62117	0.00879221	0.448784
VCL	-0.293483	7.29827	7.61632	0.0088119	0.448874
HSPA1A	0.300708	5.96811	7.61078	0.00883447	0.448874
PTOV1-AS1	0.276095	3.86793	7.60544	0.00885626	0.448874
KCNQ3	-0.653461	2.25852	7.60514	0.00885748	0.448874
PCLO	-0.555402	4.15871	7.59928	0.00888147	0.449285
RAB9A	0.275187	4.75925	7.58497	0.00894033	0.450255
LOC100996842	0.43462	2.1228	7.5841	0.00894391	0.450255
LOC101927847	3.98838	-2.75004	7.67437	0.0089612	0.450255
KRT18P55	-3.80997	-2.86129	7.79521	0.00896434	0.450255
ZNFX1	0.4657	7.03488	7.56427	0.00902623	0.45256
BBC3	0.313221	2.6365	7.53858	0.00913406	0.4567
SPX	4.0641	-2.7978	7.75074	0.00914111	0.4567
MSANTD3	0.323624	5.58487	7.52869	0.00917593	0.457236
INAFM2	-0.195297	6.00813	7.52675	0.00918417	0.457236
CAMK2G	-0.255347	4.17638	7.51828	0.00922024	0.458225
CLDN18	-1.23683	-1.2101	7.50859	0.00926166	0.459476
PRAG1	-0.374895	6.07629	7.5007	0.00929558	0.460351
ERAP2	0.310409	3.62313	7.47199	0.00942002	0.465698
SDC2	0.200337	10.04	7.45861	0.00947862	0.466912
EDNRA	-0.779723	0.525862	7.45296	0.0095035	0.466912
DYNC2H1	-0.487833	3.32454	7.45265	0.00950486	0.466912
LY6E-DT	1.21541	-0.434602	7.45134	0.00951062	0.466912
NBPF25P	0.257744	4.41081	7.44048	0.00955867	0.468097
TES	-0.31474	4.01621	7.43841	0.00956787	0.468097
TMEM60	0.277943	3.67319	7.42792	0.00961453	0.469568
SUFU	-0.312566	4.74665	7.42244	0.00963903	0.469953
PPIF	0.301918	8.89313	7.41394	0.00967716	0.470863
RNF24	-0.234356	4.33014	7.41086	0.009691	0.470863
SLC3A2	0.254997	7.37229	7.39793	0.00974938	0.472082
PPP1R27	0.678231	1.43619	7.39791	0.00974948	0.472082
NLRC3	-0.613796	0.521667	7.39092	0.00978119	0.472808
PTPRVP	-0.644926	0.888054	7.38355	0.00981476	0.473621
TESK2	0.332921	2.50182	7.37201	0.00986753	0.474605
CXCL12	1.02398	-0.401744	7.3716	0.00986944	0.474605
IL15RA	0.435975	2.02205	7.3681	0.00988552	0.474605
CSTB	0.342622	8.59791	7.3514	0.0099626	0.477496
MIOX	1.83783	-1.71922	7.34413	0.00999639	0.478304
CTSD	0.181303	11.1489	7.33165	0.0100546	0.480277
PGM5-AS1	-3.62543	-3.04954	7.51614	0.0101385	0.483469
SH3KBP1	-0.229647	7.55509	7.30707	0.0101704	0.484172
BCL10	0.233672	4.02976	7.29439	0.0102307	0.48524
CCRL2	0.260954	3.90787	7.29184	0.0102428	0.48524
AEN	-0.24474	4.2775	7.29154	0.0102443	0.48524
CYP27B1	0.377026	4.69957	7.2635	0.0103792	0.490807
B2M	0.260427	13.3229	7.25845	0.0104037	0.491144
ZMYM3	-0.283466	5.41182	7.24031	0.0104922	0.494496
TRIM6	1.1699	-0.617609	7.22161	0.0105842	0.497891
SSTR2	0.482506	3.5862	7.21536	0.0106152	0.497891
EPOP	0.354925	5.10351	7.21499	0.010617	0.497891
NUTM2E	-0.354987	1.99823	7.20997	0.010642	0.498234
LEF1	-1.18424	-0.678155	7.1867	0.0107584	0.501122
ZNF827	-0.612372	0.196679	7.17354	0.0108249	0.501122
CXCL9	2.17836	-2.11504	7.17172	0.0108341	0.501122
CASP3	0.206283	5.89837	7.17158	0.0108348	0.501122
ACOT9	0.201906	5.71416	7.16947	0.0108455	0.501122
NR4A3	0.439502	4.7446	7.16918	0.010847	0.501122
SLC12A5-AS1	0.574101	2.15112	7.16797	0.0108532	0.501122
USP35	-0.332729	2.99005	7.16394	0.0108737	0.501122
PLEKHG2	-0.340518	6.06317	7.16278	0.0108796	0.501122
DMC1	-0.869249	0.580082	7.16253	0.0108808	0.501122
SLC22A7	-4.02675	-2.86179	7.22785	0.0109802	0.504875
TNFSF9	0.369038	3.32101	7.12938	0.0110512	0.507313
FCHO1	-0.240028	4.2984	7.11003	0.0111519	0.511108
LILRA1	-0.634643	3.29507	7.1006	0.0112014	0.511736
IFNGR2	0.251823	8.66155	7.10052	0.0112018	0.511736
CERT1	0.269149	5.7926	7.07721	0.0113251	0.516232
CHIC2	0.353258	3.82436	7.07417	0.0113412	0.516232
CHST10	-0.253986	3.82064	7.07159	0.011355	0.516232
KBTBD12	-3.64849	-2.88641	7.13453	0.0114611	0.520222
USF1	0.243721	5.76662	7.03878	0.0115315	0.522551
VSNL1	1.03967	-0.658501	7.0326	0.011565	0.522551
SERPINB9	0.771172	-0.340822	7.03207	0.0115679	0.522551
CACNA1I	3.90495	-2.95011	7.35509	0.0116005	0.52319
GNPDA1	0.16508	6.2864	7.00314	0.0117265	0.528026
MTSS2	-0.351655	5.11849	6.98967	0.0118011	0.530382
CALCOCO2	0.173906	6.27185	6.98694	0.0118163	0.530382
PPID	0.18788	5.26834	6.98088	0.0118501	0.530489
SNRNP35	0.291075	3.44201	6.97979	0.0118562	0.530489
LOC112268124	0.311372	2.28694	6.975	0.011883	0.530703
ETS2	0.245189	4.11798	6.97223	0.0118985	0.530703
NRL	0.658528	0.0263657	6.9671	0.0119273	0.531148
ACACB	-0.444148	3.30544	6.95739	0.011982	0.532749
FZD5	0.404255	2.95977	6.94509	0.0120517	0.535006
EHD4-AS1	-4.00072	-2.79763	7.1091	0.0121605	0.538417
APPL2	-0.237127	3.48597	6.92381	0.0121734	0.538417
AKAP7	0.390646	2.36566	6.91843	0.0122043	0.538417
TCF7	-0.517075	1.19815	6.91772	0.0122085	0.538417
IQSEC2	-0.326448	4.96035	6.91507	0.0122238	0.538417
LOC105369201	-1.47259	-1.39805	6.9097	0.0122548	0.538677
CCR3	1.22434	-0.837399	6.90746	0.0122678	0.538677
KCNQ1	-0.317917	3.48284	6.89301	0.0123518	0.540773
FLVCR2	0.252836	5.19912	6.89036	0.0123673	0.540773
LINC00996	0.798742	-0.130078	6.88941	0.0123729	0.540773
ATP6V1D	0.233581	6.23097	6.88414	0.0124037	0.541284
IGFBP3	0.545243	6.97825	6.87128	0.0124794	0.543748
MOAP1	0.186595	6.09659	6.86426	0.0125209	0.544717
APOO	0.311001	4.16366	6.85663	0.0125662	0.545848
SEC23A-AS1	-2.87064	-2.54307	6.84463	0.0126378	0.548115
CGAS	0.256321	4.59153	6.83994	0.0126659	0.548492
FAM155B	0.936981	-0.949753	6.83303	0.0127074	0.548756
ADGRB3	-0.587183	0.898916	6.83247	0.0127108	0.548756
TNFAIP3	0.42916	5.82726	6.81106	0.0128404	0.553257
LINC01963	-0.402388	1.62272	6.80869	0.0128548	0.553257
ZIC5	0.345512	2.30007	6.80487	0.0128781	0.553257
ADGRA3	-0.230743	4.02101	6.79788	0.0129209	0.553257
CYSLTR1	-0.299813	5.2864	6.79345	0.012948	0.553257
TMEM216	0.303768	3.07178	6.79232	0.012955	0.553257
JUP	-0.28991	5.78749	6.79184	0.0129579	0.553257
TENM3	-0.490616	2.28095	6.78703	0.0129875	0.553257
MEGF10	-0.487099	1.50124	6.78645	0.0129911	0.553257
SEMA6B	0.359254	3.23278	6.77684	0.0130505	0.55495
IL1A	0.532509	2.98297	6.76832	0.0131033	0.55636
HESX1	0.799878	0.405668	6.76161	0.0131452	0.556469
SPATA33	-0.298211	2.91425	6.75987	0.0131561	0.556469
JAG1	-0.299815	4.17528	6.75845	0.0131649	0.556469
SENP6	-0.200522	6.8122	6.75431	0.0131908	0.556732
AKIRIN2	0.17258	7.17796	6.74103	0.0132743	0.558471
NFE2L2	0.218114	7.16284	6.73902	0.013287	0.558471
BTN2A1	0.201495	4.86752	6.73834	0.0132913	0.558471
LMAN1L	3.58559	-2.92788	6.90576	0.0133313	0.55857
RAP1B	0.204302	7.99881	6.72402	0.013382	0.55857
RFTN1	0.23104	6.10775	6.72206	0.0133946	0.55857
ERVK3-1	0.483516	0.923673	6.72117	0.0134002	0.55857
PLEKHF2	0.229963	4.91803	6.71874	0.0134157	0.55857
PROB1	-0.379556	2.10642	6.7163	0.0134313	0.55857
UBC	0.247539	12.4621	6.7162	0.0134319	0.55857
HCG4	0.881925	1.59384	6.70009	0.0135353	0.56126
PLCL1	0.473011	1.04788	6.69993	0.0135363	0.56126
AHDC1	-0.320307	4.41759	6.67907	0.0136714	0.566033
FAM86FP	-0.494919	0.578983	6.66573	0.0137585	0.568246
SSX2IP	-0.246943	4.10436	6.66474	0.0137651	0.568246
LPO	0.852167	-0.85814	6.65921	0.0138014	0.568914
XAGE1B	1.70577	-1.3275	6.65184	0.0138499	0.570038
MFN1	0.207888	5.45749	6.64896	0.0138689	0.570038
NIPSNAP3A	0.278404	4.63454	6.63328	0.0139731	0.572223
ZNF559-ZNF177	-2.26203	-2.21102	6.63211	0.0139809	0.572223
MGAT1	0.210155	8.35072	6.62936	0.0139992	0.572223
AGPAT5	-0.193026	5.62851	6.62878	0.0140031	0.572223
PLK3	0.433386	5.61387	6.61937	0.0140661	0.573483
CUTALP	-0.327209	2.51792	6.61605	0.0140884	0.573483
AP1AR	0.208022	4.90208	6.61511	0.0140947	0.573483
FAM71A	2.11375	-2.01978	6.60875	0.0141376	0.573601
ABAT	-0.250614	4.06344	6.60866	0.0141382	0.573601
EFNA4	-0.369056	2.43866	6.59629	0.014222	0.576174
RRAGC	0.203474	5.70919	6.5883	0.0142763	0.577548
NCKAP1L	-0.21173	8.09379	6.58387	0.0143066	0.577648
CCDC189	-0.664287	0.562059	6.57909	0.0143393	0.577648
GRIP2	0.677777	1.29218	6.57091	0.0143955	0.577648
NPFFR2	1.64322	-1.83267	6.56842	0.0144127	0.577648
MPRIP	-0.276889	7.05299	6.56839	0.0144129	0.577648
SSH2	-0.377285	4.20002	6.56619	0.014428	0.577648
MRC2	-0.268362	8.02745	6.56358	0.014446	0.577648
EIF4EBP2	-0.205965	6.49802	6.56135	0.0144615	0.577648
ZCCHC24	-0.198149	4.88282	6.56118	0.0144626	0.577648
TONSL	-0.240445	4.8733	6.55608	0.014498	0.578243
WDR76	-0.267025	4.68298	6.55187	0.0145272	0.578591
PMAIP1	0.277951	4.21209	6.54879	0.0145486	0.578631
BLM	-0.296669	4.21955	6.54069	0.0146051	0.578878
DUSP7	-0.261672	7.1314	6.53545	0.0146418	0.578878
LOC100506098	2.53974	-2.38864	6.53317	0.0146578	0.578878
GJA3	-0.333373	3.33143	6.52986	0.0146811	0.578878
GBP5	0.486851	4.50689	6.52662	0.0147039	0.578878
RTL10	-0.25777	4.37871	6.52606	0.0147077	0.578878
FCGBP	-0.677406	2.92434	6.52554	0.0147114	0.578878
ERRFI1	-0.59189	1.24852	6.51949	0.0147541	0.578878
GPRC5A	1.37667	-1.63338	6.51773	0.0147666	0.578878
KCNIP3	-0.420623	1.13954	6.51678	0.0147733	0.578878
PPM1K-DT	3.43827	-2.87153	6.58745	0.01478	0.578878
OR2K2	3.43588	-2.93784	6.72678	0.0148424	0.580515
COL22A1	0.404346	7.19717	6.50181	0.0148797	0.58117
N4BP3	0.55627	1.52388	6.49165	0.0149523	0.58296
TMC8	-0.511082	2.60629	6.4884	0.0149756	0.58296
UMODL1	-0.738026	0.827922	6.48278	0.015016	0.58296
SLC9B2	-0.52415	0.494205	6.48207	0.0150212	0.58296
PIPSL	0.315525	2.86524	6.48104	0.0150286	0.58296
ANKRD44	-0.311474	5.71768	6.47736	0.0150552	0.583191
EEF1AKMT3	0.297221	3.10435	6.4716	0.0150968	0.583467
PYROXD2	-0.375881	4.46168	6.47067	0.0151035	0.583467
NHLRC4	0.926603	-0.525202	6.4554	0.0152147	0.586412
ADRB2	-0.316519	2.98794	6.45449	0.0152213	0.586412
ZNF862	-0.330874	3.82648	6.44883	0.0152627	0.587208
CNN2	-0.24229	6.68209	6.43031	0.0153991	0.591652
KLF6	0.208835	7.19372	6.41659	0.015501	0.593445
SGK1	0.343284	8.21113	6.41544	0.0155095	0.593445
DENND2B	-0.228667	4.35104	6.41287	0.0155287	0.593445
SAMD10	-0.279987	2.30297	6.41274	0.0155297	0.593445
C10orf143	-0.806825	-0.263995	6.40671	0.0155748	0.594366
PANDAR	0.468337	1.08363	6.39047	0.015697	0.59822
ANXA8L1	-1.09067	-1.17346	6.37861	0.0157868	0.600169
SUCNR1	-0.374331	4.78122	6.37812	0.0157906	0.600169
DYNC1LI1	0.180044	5.67976	6.37398	0.0158221	0.600559
CTSB	0.159252	12.9097	6.362	0.0159137	0.603226
LOC105378230	2.12275	-2.23286	6.347	0.0160291	0.606034
PDCD1	4.3691	-3.04896	6.95509	0.0160306	0.606034
PLD6	0.349124	2.21698	6.3427	0.0160623	0.606422
CDC6	-0.254349	4.93812	6.32759	0.0161798	0.609281
TGFBR2	-0.269392	6.04191	6.32526	0.016198	0.609281
MYB	-0.4786	1.68957	6.32466	0.0162027	0.609281
PCDH7	-0.303306	3.99807	6.31709	0.016262	0.6107
PPP1R2	0.204783	5.10114	6.30393	0.0163656	0.610933
DUS4L-BCAP29	-0.654561	0.194002	6.30294	0.0163734	0.610933
PDRG1	0.309093	3.99562	6.30292	0.0163736	0.610933
ADARB1	-0.25561	5.32447	6.30291	0.0163736	0.610933
ZBTB1	0.20936	5.99288	6.30259	0.0163762	0.610933
TUBGCP5	-0.189523	5.39411	6.29196	0.0164605	0.612285
CPB2	1.55941	-1.67865	6.28991	0.0164768	0.612285
FAM160A1	-2.90585	-2.54345	6.28983	0.0164774	0.612285
PCDHGA1	1.60207	-1.96474	6.27668	0.0165825	0.614423
TMEM119	0.249367	5.15116	6.27466	0.0165987	0.614423
CYP2F1	3.54951	-3.10761	6.54083	0.0166056	0.614423
FIGNL1	-0.379998	3.20814	6.27177	0.0166219	0.614423
C21orf91	0.272712	3.92735	6.26669	0.0166628	0.614703
LOC102724153	3.74088	-3.02076	6.32983	0.016691	0.614703
CORO7-PAM16	2.65663	-2.28097	6.25882	0.0167262	0.614703
LINC00842	-3.69316	-3.03427	6.40944	0.0167373	0.614703
BLOC1S3	0.208102	3.82653	6.25401	0.0167652	0.614703
ALAD	-0.193523	5.69664	6.25202	0.0167813	0.614703
PROCR	0.264993	4.15994	6.25199	0.0167816	0.614703
GLOD4	0.205322	4.95212	6.24344	0.0168512	0.616302
GM2A	0.203672	8.45901	6.23908	0.0168868	0.616302
TMEM50A	0.208403	6.78279	6.2386	0.0168907	0.616302
LGALS8	0.22673	7.03566	6.23235	0.0169419	0.617373
WBP4	0.2737	4.80193	6.22817	0.0169762	0.617829
KCNH7	2.69977	-2.81052	6.21819	0.0170585	0.620024
KIRREL1	-0.62423	1.09178	6.21324	0.0170994	0.620713
IRF2	0.231994	5.82222	6.208	0.0171429	0.621495
MIR5087	-3.3981	-3.1385	6.26629	0.0172023	0.622852
LMO7-AS1	2.75207	-2.37193	6.17721	0.0174006	0.627561
CHD7	-0.255882	6.54527	6.17645	0.0174071	0.627561
LPCAT4	-0.210469	4.63096	6.17584	0.0174123	0.627561
BFSP1	-1.05398	-0.977626	6.17479	0.0174211	0.627561
TP53BP2	0.237455	6.97353	6.1658	0.0174973	0.628442
LRRIQ3	1.06477	-1.1556	6.16419	0.017511	0.628442
CDH2	-0.311713	2.83252	6.16403	0.0175123	0.628442
GLCCI1	-0.255779	3.18572	6.15936	0.0175521	0.629071
GIMAP2	0.279941	3.77036	6.15531	0.0175866	0.629104
CDC7	-0.308734	3.55295	6.15345	0.0176025	0.629104
TMEM200A	-0.3257	3.67298	6.15143	0.0176197	0.629104
FANCC	-0.269368	3.45436	6.13932	0.0177237	0.63202
LOC101927278	0.939955	-0.836011	6.13386	0.0177707	0.632898
ATP6V1H	0.253349	7.65052	6.11868	0.0179023	0.635478
NUTM2B	-0.289493	2.30319	6.11603	0.0179255	0.635478
CHAF1B	-0.236991	4.03607	6.1129	0.0179527	0.635478
LANCL1-AS1	-2.86341	-2.76198	6.11277	0.0179539	0.635478
CCNA1	0.43598	1.47933	6.11258	0.0179556	0.635478
FST	1.81711	-1.83433	6.10369	0.0180333	0.637433
PRDM13	2.02626	-2.20102	6.0949	0.0181106	0.638838
TICRR	-0.39347	3.32668	6.09404	0.0181183	0.638838
SLC12A5	0.57932	0.44326	6.06982	0.0183332	0.645589
LOC100128398	-0.712051	0.255741	6.06295	0.0183946	0.645589
ZCCHC18	1.79172	-2.23267	6.06247	0.0183989	0.645589
SYNPR-AS1	-3.8479	-3.15249	6.61909	0.0184133	0.645589
OTOF	0.810401	-0.090015	6.05969	0.0184239	0.645589
CNIH2	-1.05153	-0.98164	6.05343	0.0184801	0.646524
ZNF630-AS1	3.42641	-3.10798	6.11425	0.0184963	0.646524
SAPCD2	-0.265826	5.00263	6.04339	0.0185708	0.647907
GNAZ	-0.370439	1.17737	6.04076	0.0185947	0.647907
SNHG32	0.234936	7.64954	6.03731	0.018626	0.647907
DOCK8-AS1	0.440152	1.39255	6.03693	0.0186294	0.647907
IL18RAP	3.42326	-3.04864	6.17369	0.0186782	0.647907
MSX1	0.594941	1.08196	6.03077	0.0186854	0.647907
TRIP4	0.193597	4.77294	6.02959	0.0186962	0.647907
LOC101929322	-0.406825	1.4859	6.02642	0.0187252	0.648115
BRI3	0.337673	6.92904	6.01918	0.0187914	0.649614
NFIL3	-0.187309	5.86698	6.01281	0.01885	0.650681
TMPRSS6	-1.47695	-1.82298	6.01082	0.0188683	0.650681
MCM4	-0.221862	7.37074	6.00448	0.0189267	0.651665
TMEM51	0.244814	4.80221	6.00273	0.0189429	0.651665
PTGFRN	-0.265538	4.5241	5.99716	0.0189945	0.651931
AMPD1	-2.9616	-2.7857	5.9944	0.0190202	0.651931
MUC6	-1.17683	0.0644139	5.99092	0.0190526	0.651931
OSM	0.557729	1.43567	5.98958	0.0190651	0.651931
ZDHHC3	-0.16456	5.96413	5.98948	0.019066	0.651931
STEAP3-AS1	-0.662541	-0.547899	5.98633	0.0190954	0.652148
ABCB4	-0.328529	3.48218	5.98313	0.0191252	0.65238
CSRP2	0.809144	0.49725	5.97515	0.0192	0.65361
SPN	-0.207458	7.50907	5.96963	0.0192519	0.65361
CREG1	0.249914	8.60858	5.96944	0.0192537	0.65361
PLA2G4E-AS1	-3.57834	-3.00678	6.10794	0.0192623	0.65361
SPARCL1	-0.303064	4.20089	5.96473	0.019298	0.65361
SORCS1	-0.300633	3.66662	5.96453	0.0193	0.65361
CELF2-AS1	-0.741143	0.124984	5.96106	0.0193327	0.653936
RASSF5	-0.168969	7.51815	5.95591	0.0193815	0.654159
SLC25A5-AS1	-0.519018	0.0835839	5.95548	0.0193856	0.654159
SLC9A3	-0.410821	2.9294	5.94982	0.0194394	0.65487
CCDC144CP	-0.753759	0.117292	5.94839	0.019453	0.65487
BACE1	-0.31512	5.25412	5.93915	0.0195411	0.655092
FAM86B2	-0.464616	1.67774	5.93875	0.0195449	0.655092
KCNC3	-0.397517	5.02925	5.93773	0.0195547	0.655092
LINC01857	1.742	-1.69555	5.93599	0.0195713	0.655092
HERC2P11	-0.51063	2.75176	5.93557	0.0195754	0.655092
TVP23C-CDRT4	-2.8712	-2.7734	5.92902	0.0196383	0.656421
MYO5A	-0.339383	6.9963	5.91453	0.0197781	0.659243
NPR2	-0.513982	1.37344	5.9144	0.0197794	0.659243
AK4	0.498665	1.16677	5.91026	0.0198196	0.659243
MCIDAS	-3.60481	-2.78706	5.96878	0.0198335	0.659243
TNFRSF21	-0.29588	7.02186	5.90646	0.0198566	0.659243
TRAM2	-0.308107	5.93724	5.90584	0.0198626	0.659243
NEK3	0.310259	3.02277	5.90096	0.0199102	0.660046
MICA-AS1	0.619048	2.26082	5.8945	0.0199734	0.661366
WIPF3	-0.381161	1.96649	5.89038	0.0200137	0.661928
CYTH3	-0.267741	4.42706	5.87905	0.0201253	0.664841
BCAN	-0.33658	3.88451	5.87106	0.0202044	0.666673
EVPL	-2.06575	-1.99585	5.86655	0.0202492	0.666956
GABRR2	-0.397744	2.00293	5.86545	0.0202601	0.666956
BCAS2	0.170338	6.37888	5.85639	0.0203504	0.668695
PCGF5	0.240185	5.03973	5.85541	0.0203602	0.668695
C21orf58	-0.339243	3.54128	5.85076	0.0204068	0.669447
LOC101928429	-0.329244	4.02516	5.82951	0.020621	0.675479
LOC100506585	-0.528514	2.07496	5.82571	0.0206596	0.675479
EPHB3	-0.620575	0.127018	5.82201	0.0206972	0.675479
KCNMB1	-0.321432	3.74865	5.81992	0.0207186	0.675479
FGD2	0.580082	1.95292	5.81753	0.0207429	0.675479
CTNNBL1	0.200368	5.85907	5.81574	0.0207612	0.675479
KCTD11	0.312318	2.71044	5.81099	0.0208098	0.675479
TNIP1	0.303091	6.58553	5.81069	0.0208128	0.675479
CCL20	0.882955	6.87338	5.80706	0.02085	0.675479
LRRC3B	0.582585	0.508246	5.80461	0.0208752	0.675479
ZNF620	0.307054	2.09208	5.80451	0.0208762	0.675479
TMBIM1	0.155918	7.40577	5.8044	0.0208773	0.675479
LINC01123	-1.53521	-1.31281	5.79484	0.0209758	0.677349
MIR6124	-3.64336	-3.1525	6.16258	0.020983	0.677349
SDSL	0.472671	4.63438	5.78871	0.0210393	0.67839
MBOAT2	-0.256612	2.87386	5.78568	0.0210707	0.67863
PTPRF	-0.371916	2.25372	5.77335	0.021199	0.681673
CTSL3P	-3.41384	-2.92423	5.8291	0.0212168	0.681673
FUT8-AS1	-0.859509	-0.445364	5.76967	0.0212375	0.681673
ATP6V1FNB	0.456109	3.60141	5.76315	0.0213059	0.683093
SLC37A2	-0.200925	7.72318	5.75489	0.0213928	0.684377
ERF	-0.18082	5.62566	5.74989	0.0214456	0.684377
PYGO2	-0.158441	5.10714	5.74849	0.0214604	0.684377
NHLRC3	0.212743	4.90162	5.74757	0.0214702	0.684377
ESYT1	-0.204314	7.11492	5.74244	0.0215246	0.684377
KCTD14	-3.57236	-2.99327	5.79873	0.0215312	0.684377
AMPD2	-0.188106	7.29585	5.73689	0.0215836	0.684377
PACC1	0.218116	5.15188	5.73685	0.021584	0.684377
UBAP2	-0.313989	5.38137	5.73582	0.021595	0.684377
GIT1	-0.171683	6.3994	5.73337	0.0216211	0.684377
CLEC2D	0.210927	4.76012	5.73274	0.0216279	0.684377
POTEG	-3.22493	-3.03447	5.7884	0.0216393	0.684377
CLCN1	-1.45995	-1.99349	5.72968	0.0216606	0.684377
SNORD33	-2.82684	-2.76414	5.72097	0.0217539	0.686558
LOC727896	0.36127	1.3462	5.71126	0.0218585	0.689092
H3C7	-3.84192	-2.77441	5.75693	0.0219722	0.691882
PIM1	0.20289	5.01221	5.69857	0.021996	0.691882
NOL4L	-0.291483	2.97342	5.69515	0.0220332	0.692284
KIAA0408	-2.88326	-2.87231	5.69074	0.0220813	0.693024
TMEM170A	0.205694	4.67867	5.68064	0.0221918	0.694646
POU3F2	2.60036	-2.7863	5.68052	0.0221932	0.694646
TMEM150B	0.351538	2.47545	5.67929	0.0222067	0.694646
NGEF	-0.360461	2.50609	5.67587	0.0222442	0.695053
ABCB9	-0.269662	4.57028	5.67256	0.0222807	0.695424
KCTD21	-0.279711	3.39765	5.66873	0.022323	0.695621
IKZF1	-0.283708	6.14965	5.66753	0.0223362	0.695621
SMNDC1	0.187065	5.00502	5.6573	0.0224497	0.696648
KIFC1	-0.233202	7.08817	5.65702	0.0224528	0.696648
LOC254896	-1.13928	-1.18703	5.65581	0.0224662	0.696648
ARHGAP18	-0.153807	7.8828	5.65391	0.0224873	0.696648
SNORA48	-2.035	-2.04078	5.64902	0.0225419	0.696648
SH3TC1	-0.24349	5.85387	5.64833	0.0225496	0.696648
RUBCN	0.323678	5.34945	5.64781	0.0225554	0.696648
MAD2L1BP	0.253678	5.68551	5.64632	0.0225721	0.696648
TLE4	-0.175876	5.10367	5.64416	0.0225962	0.696648
KCNIP4	-2.16936	-2.59541	5.6395	0.0226485	0.696648
C17orf100	-0.52386	0.503759	5.6377	0.0226686	0.696648
RHBDL3	2.02727	-2.25103	5.63759	0.0226699	0.696648
PPM1H	0.241702	4.60217	5.63585	0.0226895	0.696648
LINC02449	-0.59965	0.0358826	5.62806	0.0227772	0.698584
LINC01096	-0.862548	-0.707561	5.62147	0.0228517	0.699941
LINC-PINT	0.38613	2.20355	5.61977	0.022871	0.699941
OTX2-AS1	3.29557	-3.03381	5.72923	0.0230404	0.7028
PCDHB8	-0.436338	1.79303	5.60135	0.0230809	0.7028
HCAR3	1.27879	-1.30297	5.59968	0.0231	0.7028
SORCS2	-0.432192	3.10894	5.59778	0.0231219	0.7028
DLG3-AS1	-2.83909	-2.89953	5.59543	0.0231489	0.7028
LOC100134368	-1.07604	-1.10254	5.59457	0.0231587	0.7028
ACP5	0.260786	6.38487	5.58957	0.0232163	0.7028
C7	3.78796	-2.72509	5.64294	0.0232257	0.7028
GBP1P1	0.872306	0.113822	5.587	0.0232459	0.7028
SLC9A7	-0.169864	6.17966	5.58495	0.0232696	0.7028
FAM86B1	-0.520856	0.888233	5.58268	0.0232958	0.7028
PLIN2	0.173147	8.48079	5.58246	0.0232983	0.7028
FOXF2	3.25816	-2.68221	5.63323	0.023336	0.7028
RXRA	-0.245274	7.48109	5.57868	0.0233421	0.7028
LOC101926935	1.09749	-1.19699	5.57854	0.0233438	0.7028
DTL	-0.23667	5.40399	5.57696	0.023362	0.7028
KATNAL2	-0.437835	1.48881	5.5707	0.0234349	0.703543
PRPH2	1.89886	-2.29842	5.57056	0.0234365	0.703543
CRYM	0.877736	-0.602477	5.56689	0.0234793	0.704079
PRSS12	-0.326407	3.32016	5.55553	0.0236122	0.707001
NEO1	-0.32111	4.68012	5.5543	0.0236267	0.707001
LINC02453	-3.34269	-2.85951	5.59702	0.0237525	0.7095
CDH24	-0.27533	3.85101	5.54295	0.0237604	0.7095
PTGS2	0.593309	1.63047	5.54028	0.023792	0.70959
EBF1	0.342639	3.3294	5.53845	0.0238136	0.70959
CCDC114	0.988195	-1.21307	5.53632	0.0238389	0.709596
HTATIP2	0.226528	5.4826	5.53345	0.023873	0.709863
CPEB2	0.250473	6.93144	5.5302	0.0239116	0.710264
JAG2	-0.367159	4.60823	5.52005	0.0240327	0.713114
LINC01251	3.3958	-3.00574	5.5691	0.024079	0.713566
LOC105369332	1.56399	-1.96577	5.51295	0.0241178	0.713566
PDCD1LG2	0.299364	3.01807	5.50998	0.0241535	0.713566
LINC01204	-0.923216	-1.03411	5.5094	0.0241604	0.713566
HRH2	-0.279629	3.41332	5.50826	0.0241742	0.713566
PRIM1	-0.321579	3.24269	5.50081	0.0242641	0.714763
PSIP1	-0.316634	5.22448	5.49737	0.0243057	0.714763
LOC100288162	-0.745785	1.60535	5.49712	0.0243088	0.714763
ITGA10	-0.802013	-0.472619	5.49654	0.0243158	0.714763
LONRF1	0.244463	4.27397	5.49308	0.0243578	0.715152
NFKB1	0.283273	5.80851	5.49113	0.0243814	0.715152
F3	0.335687	4.66427	5.48822	0.0244169	0.715152
HIVEP3	-0.3858	6.67476	5.48712	0.0244302	0.715152
MCM10	-0.25056	4.09311	5.48185	0.0244945	0.716134
TMEM97	-0.251417	3.94433	5.48022	0.0245144	0.716134
PRKCE	0.548243	1.02372	5.47807	0.0245407	0.716164
SYK	-0.165119	6.91054	5.47311	0.0246015	0.717196
KIF4A	-0.26045	5.06561	5.4676	0.0246692	0.718248
TMEM164	-0.220102	6.29348	5.46393	0.0247144	0.718248
MIR3945HG	3.7909	-2.92301	5.79255	0.0247381	0.718248
AMOT	-0.658039	0.683385	5.46193	0.0247391	0.718248
HSD17B14	0.349169	2.539	5.45311	0.0248483	0.720543
IQCC	-0.382178	1.49486	5.45143	0.0248691	0.720543
ZNF37BP	-0.383874	3.03068	5.4473	0.0249204	0.72129
CSPG4	-0.377384	6.10279	5.44124	0.024996	0.722738
ZNF630	0.456479	0.822633	5.43852	0.0250299	0.722972
TCF19	-0.242699	7.4439	5.43632	0.0250576	0.722972
HCG14	4.87409	-2.58458	5.66638	0.0250808	0.722972
DHRS4L2	1.56784	-1.78707	5.42963	0.0251414	0.723941
DDIT4L	0.251245	5.15057	5.4277	0.0251656	0.723941
RAB12	0.205456	4.91579	5.41371	0.0253423	0.727603
SLC35E1	-0.143441	6.36745	5.41301	0.0253512	0.727603
TTC3	-0.22776	6.89695	5.41151	0.0253701	0.727603
TRPM8	0.169432	6.42	5.40773	0.0254182	0.728232
SLFN12	0.410181	2.34317	5.40574	0.0254436	0.728232
NEDD9	-0.316026	3.51409	5.40187	0.0254928	0.728636
GINS3	0.205488	4.2285	5.40049	0.0255104	0.728636
TCEANC	-0.518396	1.03352	5.39686	0.0255569	0.728636
MIR6833	-5.14033	-2.79786	6.1941	0.0255608	0.728636
PAXBP1-AS1	0.701312	0.605103	5.3944	0.0255884	0.728688
TMEM171	1.83251	-1.51085	5.39198	0.0256193	0.728837
ESCO2	-0.310806	4.91762	5.3826	0.02574	0.731533
DNAJC8	0.204044	6.57109	5.375	0.025838	0.733582
CDC42EP5	4.49777	-2.19496	5.48693	0.0258793	0.734016
FTCD-AS1	-3.84483	-3.13882	6.15779	0.0259274	0.734644
SOWAHD	0.763901	-0.0507448	5.35947	0.0260399	0.737094
CEBPB	0.454996	7.45387	5.35363	0.0261162	0.737424
NCKAP5	3.23116	-3.12315	5.4671	0.026128	0.737424
RNF157	-0.363414	2.11575	5.3526	0.0261298	0.737424
RBFOX2	-0.237544	5.79162	5.34619	0.0262139	0.738038
MMP17	-0.313702	3.167	5.34568	0.0262206	0.738038
FOCAD	-0.25764	5.9194	5.34492	0.0262305	0.738038
MIR3657	-3.20232	-3.06339	5.39295	0.026256	0.738038
SPEG	0.666469	0.643071	5.33901	0.0263085	0.738439
PCBP4	-0.182519	5.20588	5.33795	0.0263225	0.738439
WDR31	-0.409363	1.7956	5.33479	0.0263642	0.738877
KSR1	-0.367772	2.27196	5.32622	0.0264778	0.74088
PMS2P2	0.613094	-0.16164	5.32545	0.0264881	0.74088
KLHL3	-0.454342	1.5747	5.32262	0.0265257	0.741199
NBPF19	0.263428	5.45168	5.31443	0.026635	0.74352
TPMT	0.214645	4.45248	5.31225	0.0266643	0.743601
LOC105371849	1.54154	-1.91683	5.30588	0.0267496	0.745248
SMAD3	-0.41079	2.42286	5.29856	0.0268482	0.747005
DHRS13	-0.386791	2.32803	5.29727	0.0268656	0.747005
CORO1A	-0.181842	8.83479	5.29304	0.0269228	0.747862
PTPN7	-0.150447	8.3702	5.29015	0.026962	0.748215
RUNDC3A-AS1	-2.05901	-2.56364	5.28413	0.0270437	0.749746
BUB1B	-0.297555	5.42265	5.27604	0.0271539	0.751499
CHI3L2	0.794804	-0.536186	5.27418	0.0271794	0.751499
SLC29A1	-0.147186	6.7574	5.27365	0.0271866	0.751499
CASS4	-0.264689	6.52936	5.26819	0.0272614	0.751886
TTLL4	0.317944	4.48601	5.26779	0.0272669	0.751886
CENPO	-0.231093	4.4387	5.26624	0.0272881	0.751886
RAET1E	1.71573	-1.82859	5.26487	0.027307	0.751886
SNORD44	1.09679	-1.68089	5.25883	0.0273901	0.7525
TMEM245	-0.156185	6.31376	5.25493	0.0274439	0.7525
FBXO39	0.87407	0.275327	5.25477	0.0274461	0.7525
MYO1G	-0.397058	2.71865	5.25407	0.0274559	0.7525
STAB1	-0.579112	2.28086	5.2536	0.0274623	0.7525
SLC20A2	-0.182495	7.28171	5.24827	0.0275361	0.752829
ALDH5A1	-0.251209	3.52956	5.24803	0.0275395	0.752829
NECTIN1	-0.314025	3.45883	5.24344	0.0276032	0.752829
LOC101929188	0.438772	0.618585	5.24247	0.0276166	0.752829
ABCC2	-0.709634	-0.132561	5.24077	0.0276403	0.752829
ANGEL1	-0.237777	5.47604	5.23954	0.0276574	0.752829
KCNQ4	0.389961	1.45677	5.23931	0.0276607	0.752829
JPH4	2.30904	-2.50349	5.23157	0.0277687	0.753457
RAB24	0.329334	4.56223	5.23022	0.0277877	0.753457
FBXL18	-0.234863	4.15624	5.2297	0.0277949	0.753457
RBM47	0.185075	6.1219	5.22805	0.0278181	0.753457
ATP6V1G1	0.249789	7.14292	5.22571	0.0278509	0.753457
IFNW1	3.52932	-3.00656	5.4145	0.0278821	0.753457
SMARCC1	-0.22724	6.57574	5.22313	0.0278872	0.753457
EMILIN3	-1.51815	-1.73731	5.22235	0.0278981	0.753457
EMC2	0.187347	5.68266	5.22054	0.0279236	0.753457
PCK2	0.233849	5.37588	5.21815	0.0279573	0.753593
RGS8	-0.621243	-0.0162555	5.2164	0.0279819	0.753593
PHACTR3	-0.591281	2.46075	5.21415	0.0280137	0.753614
ADCY6	-0.35489	3.44747	5.21257	0.028036	0.753614
PSMC3IP	-0.297083	2.87173	5.2083	0.0280965	0.754523
OGFRL1	0.193001	7.46873	5.19985	0.0282165	0.756261
C6orf141	3.49451	-3.02011	5.30534	0.0282582	0.756261
LIPT1	0.31514	2.03842	5.19612	0.0282698	0.756261
SMAD6	-0.294409	2.98754	5.19534	0.0282809	0.756261
GLA	0.212393	7.09799	5.19435	0.0282949	0.756261
CCDC85C	-0.312107	4.15317	5.19096	0.0283435	0.756403
LOC100996413	-4.23531	-2.45214	5.23765	0.0283538	0.756403
BRSK2	-0.711136	-0.483254	5.18198	0.0284723	0.7588
CSF1R	-0.19649	10.6077	5.17894	0.028516	0.7588
MAP1LC3B	0.188557	7.25634	5.17838	0.0285241	0.7588
LRRC37A6P	-1.43575	-2.20185	5.17206	0.0286153	0.760305
DLG4	-0.256691	5.10177	5.17055	0.0286372	0.760305
NAMPT	0.336485	6.97876	5.16888	0.0286613	0.760305
DTX2	0.196919	5.45516	5.16389	0.0287336	0.761041
ADM	0.372425	3.36105	5.16262	0.0287522	0.761041
GHR	0.81786	-1.08487	5.1614	0.0287698	0.761041
LINC01940	3.61555	-2.87445	5.2052	0.0288147	0.761249
SMAD5	-0.204933	5.5429	5.15717	0.0288315	0.761249
KBTBD6	-0.247046	2.92783	5.15013	0.0289343	0.763251
LINC02575	-0.323342	1.77232	5.14675	0.0289838	0.763844
NKAIN1	0.693942	0.15577	5.13066	0.0292208	0.769247
RUNDC3A	-0.655306	0.225068	5.12914	0.0292432	0.769247
YY2	0.511373	1.17146	5.12678	0.0292781	0.769448
IL6R	0.171576	7.69719	5.12181	0.029352	0.770674
JCAD	-0.360511	2.66907	5.11894	0.0293946	0.771077
HCAR2	1.27439	-1.45352	5.11478	0.0294566	0.771471
LZTS1	-0.326932	2.4462	5.11427	0.0294642	0.771471
SEMA4A	0.470192	2.2212	5.11165	0.0295034	0.771782
LINC02273	-0.644185	-0.217541	5.10204	0.0296474	0.774798
DNAJB9	0.20839	4.44458	5.10031	0.0296735	0.774798
TARBP1	-0.180489	4.81307	5.09798	0.0297085	0.774997
LOC653513	0.547625	0.47614	5.09564	0.0297437	0.7752
SASH1	-0.367361	5.24723	5.09166	0.0298038	0.776051
RASA1	-0.363865	6.91208	5.08627	0.0298853	0.777068
OPN1MW	-4.37182	-3.03544	5.79903	0.0298978	0.777068
SYNE1	-0.374349	3.4859	5.08024	0.029977	0.77841
SNW1	0.146012	6.14452	5.07713	0.0300243	0.778924
IFFO2	-0.292295	3.96553	5.07339	0.0300813	0.779687
CHORDC1	0.153135	5.70852	5.0715	0.0301101	0.77972
TRIM2	-0.225739	5.77446	5.06883	0.030151	0.780064
RUNX1	-0.225675	5.63807	5.06095	0.0302719	0.781339
STING1	-0.186562	4.96705	5.06045	0.0302795	0.781339
DEF6	-0.210124	6.32742	5.06021	0.0302832	0.781339
CDC37L1-DT	1.01546	-1.05545	5.05324	0.0303906	0.783397
GSAP	0.258384	4.39776	5.05	0.0304407	0.783972
NPHP4	-0.285505	3.78391	5.04452	0.0305256	0.78493
LINC01124	-2.76833	-2.76232	5.04077	0.0305838	0.78493
TRAFD1	0.149531	5.07378	5.03635	0.0306526	0.78493
RHOQ	0.168721	5.3194	5.03609	0.0306566	0.78493
RPP14	-0.236902	2.76254	5.03581	0.030661	0.78493
LMNB1	-0.268774	6.09369	5.03575	0.030662	0.78493
BAAT	1.57033	-1.53433	5.03371	0.0306937	0.78493
SNORD19B	-1.62922	-2.23339	5.03136	0.0307305	0.78493
PAXIP1	-0.22292	3.50331	5.0294	0.0307611	0.78493
SRC	0.361842	6.05344	5.02585	0.0308167	0.78493
PDE6B	-0.472867	0.530529	5.02427	0.0308415	0.78493
CD101	-0.413691	2.32207	5.02294	0.0308622	0.78493
FOXM1	-0.284738	4.46052	5.0228	0.0308645	0.78493
LOC100130950	-1.02243	-1.58429	5.02214	0.0308748	0.78493
DGCR8	-0.198228	5.18681	5.02091	0.0308942	0.78493
NUTM2A-AS1	0.2359	2.91969	5.0191	0.0309226	0.784945
ADPRHL1	-1.38339	-1.56491	5.00832	0.0310927	0.786956
SCRG1	1.18409	-1.6801	5.00809	0.0310964	0.786956
CCNY	-0.163383	5.6164	5.00734	0.0311083	0.786956
MROH3P	-0.925696	-0.95668	5.00703	0.0311131	0.786956
SESN3	-0.423545	3.08114	5.0048	0.0311484	0.787144
TATDN1	0.205951	4.6741	4.99788	0.0312584	0.789218
ETS1	-0.221225	7.15346	4.98588	0.0314501	0.792513
ZDHHC11	-0.82776	-0.435169	4.98502	0.0314638	0.792513
NT5C3A	0.26768	3.99138	4.98445	0.031473	0.792513
NCAPD2	-0.286201	5.5338	4.97671	0.0315973	0.794168
NT5DC4	-0.808216	-0.719516	4.97531	0.0316199	0.794168
CDCA7	-0.289094	3.56566	4.97512	0.0316229	0.794168
ZBTB43	0.242907	5.63672	4.97249	0.0316654	0.794528
AHSA1	0.166773	6.9128	4.9667	0.031759	0.796028
TFEC	0.3216	5.72345	4.96531	0.0317814	0.796028
FGF17	1.10261	-1.67992	4.95889	0.0318857	0.797818
TTC39B	0.217489	5.85299	4.95744	0.0319093	0.797818
ARHGAP11B	-0.366681	4.61704	4.95309	0.0319802	0.798884
IL13RA2	1.15801	-1.22138	4.94988	0.0320326	0.799487
RAET1L	0.560973	0.526781	4.94728	0.0320751	0.79984
TSIX	3.41844	-2.991	5.11589	0.0321438	0.800046
GDF15	0.413406	7.48258	4.94138	0.032172	0.800046
FER1L4	-1.59591	-2.0504	4.94098	0.0321785	0.800046
MED25	0.21592	5.17603	4.93955	0.032202	0.800046
TRERF1	-0.257793	6.6265	4.93816	0.0322248	0.800046
INAVA	-0.220275	6.10603	4.93585	0.0322628	0.800287
LINC02008	-0.335204	1.64528	4.93215	0.0323239	0.800742
PDLIM7	-0.168599	7.42295	4.93131	0.0323378	0.800742
SNORD67	-3.32501	-2.97842	4.96944	0.0324208	0.801592
FLCN	0.206831	4.55149	4.9258	0.0324288	0.801592
MOXD1	2.37299	-2.16994	4.92205	0.0324911	0.80243
LOC100128386	3.34498	-3.13815	5.01547	0.0325689	0.803651
WDR62	-0.288146	3.975	4.91001	0.0326917	0.80577
SSC5D	-0.403076	3.80662	4.9088	0.0327118	0.80577
CA7	-1.0626	-1.3706	4.90638	0.0327523	0.806065
SIGLEC9	-0.254778	3.3883	4.90367	0.0327978	0.806091
ITGA11	-0.286019	4.5721	4.90292	0.0328104	0.806091
TUB	-1.72882	-1.78385	4.90025	0.0328551	0.806491
ZNF670-ZNF695	-3.47799	-2.88671	4.99264	0.0329379	0.807105
MIR6748	1.82699	-2.55257	4.89404	0.0329598	0.807105
KHDRBS2	0.910941	-0.907208	4.89368	0.0329658	0.807105
GPR157	0.33448	1.8225	4.8886	0.0330516	0.808505
CCNF	-0.187458	4.57268	4.88357	0.0331367	0.809547
CTPS1	-0.144245	7.0009	4.88231	0.0331581	0.809547
EMBP1	-0.367676	2.75814	4.88102	0.03318	0.809547
SERPINA9	3.32361	-3.15352	5.14669	0.0332328	0.809559
GATA5	2.86124	-2.88403	4.87626	0.0332609	0.809559
RBM26-AS1	-0.740005	-0.0267018	4.87594	0.0332664	0.809559
UBQLNL	1.41522	-1.57872	4.86802	0.0334015	0.812148
ANXA8	-0.781397	-1.01677	4.86584	0.0334389	0.812358
PKIG	0.373333	2.62473	4.85922	0.0335525	0.814131
KIAA0040	0.335268	3.57607	4.85459	0.0336323	0.814131
S100A11	0.2239	8.81474	4.85398	0.0336427	0.814131
BMP8B	-0.214497	4.85775	4.85227	0.0336723	0.814131
LOC102723996	-0.223602	4.50295	4.85225	0.0336726	0.814131
LOC646471	-0.447587	2.03455	4.84999	0.0337116	0.814131
ADGRA2	-0.383204	2.95615	4.84989	0.0337134	0.814131
LINC01301	-0.701442	-0.226247	4.84759	0.0337531	0.81437
CSTF3-DT	-0.790752	-0.535166	4.84556	0.0337884	0.81437
IQUB	-1.61611	-1.9541	4.84432	0.0338097	0.81437
PCYOX1L	-0.199017	5.2312	4.83553	0.0339626	0.817357
MICU2	0.224796	5.21691	4.8283	0.0340888	0.819696
KRT16	-1.12613	-0.907249	4.82197	0.0341997	0.820136
NFATC3	-0.15655	6.90905	4.82108	0.0342153	0.820136
STK39	-0.173658	4.7006	4.81965	0.0342404	0.820136
CDKN1A	0.240513	9.2424	4.81839	0.0342625	0.820136
MFSD6	-0.179899	5.49432	4.81586	0.034307	0.820136
SEMA5B	-3.26276	-2.97825	4.85655	0.0343198	0.820136
EHD4	-0.164564	6.63357	4.8134	0.0343504	0.820136
ADGRL1	-0.190859	4.79735	4.81336	0.0343512	0.820136
KIF23	-0.239836	4.86826	4.81135	0.0343866	0.820136
MIR6825	2.61102	-2.75299	4.81076	0.0343971	0.820136
REC8	0.382872	3.41186	4.80721	0.0344598	0.820938
POLE2	-0.364035	2.87856	4.80406	0.0345156	0.821575
GDPD5	-0.19643	5.14667	4.79666	0.0346471	0.822906
DMRTA1	0.732054	-0.300868	4.79636	0.0346524	0.822906
KANK2	-0.240325	6.5756	4.79477	0.0346808	0.822906
LEPROT	0.15212	6.29329	4.792	0.0347302	0.822906
EMID1	0.604881	0.739205	4.79111	0.034746	0.822906
TAS2R13	4.08062	-3.07971	5.6112	0.0347753	0.822906
TCTE3	0.440818	2.6831	4.78917	0.0347808	0.822906
E2F1	-0.250704	4.93344	4.78499	0.0348555	0.822906
GCLM	0.18634	5.25477	4.78471	0.0348605	0.822906
SYNE3	-0.305173	4.59157	4.7846	0.0348625	0.822906
MIR5692C2	-2.86261	-3.09294	5.04223	0.034893	0.822939
ABCA2	-0.338599	6.73544	4.77948	0.0349545	0.823568
NISCH	-0.256957	6.57238	4.77789	0.034983	0.823568
ZFPM2-AS1	0.189197	4.58796	4.77656	0.035007	0.823568
RNA28SN2	0.703474	4.245	4.77242	0.0350816	0.823806
VASH1	-0.302787	6.17185	4.77083	0.0351102	0.823806
ZCCHC10	0.226009	4.30374	4.76954	0.0351336	0.823806
ZNF577	-0.285174	2.67519	4.76806	0.0351604	0.823806
TMEM150C	0.366287	1.61359	4.76793	0.0351628	0.823806
GATA1	-3.37475	-3.12296	5.01979	0.0352615	0.824891
MIR199B	-3.04135	-3.15404	4.92364	0.035268	0.824891
C1QTNF6	-0.324112	1.88498	4.76055	0.0352966	0.824891
LPXN	0.290107	5.87727	4.75549	0.0353886	0.826358
ABCA3	-0.311426	4.72397	4.75083	0.0354737	0.826836
LOC100128076	2.76179	-3.01973	4.78999	0.0354965	0.826836
GOLGA8R	-0.320758	4.79764	4.74956	0.0354968	0.826836
RELL2	-0.264181	3.15947	4.74346	0.0356085	0.828756
RFX7	-0.288424	4.86328	4.7413	0.0356483	0.828999
GPRACR	-0.487359	0.661608	4.73476	0.0357686	0.831112
OVOS	-1.28343	-1.507	4.73065	0.0358443	0.832188
TNIP2	0.254537	4.9596	4.72711	0.0359098	0.833025
DCP1A	0.17458	5.60205	4.71938	0.0360532	0.835667
C11orf87	0.904386	-0.43492	4.70557	0.036311	0.840952
MTHFD2	0.144817	6.53811	4.70363	0.0363474	0.841106
LOC100310756	0.268358	4.43645	4.6983	0.0364476	0.842383
RNA28SN5	0.478408	10.2518	4.69753	0.0364622	0.842383
PARD3	0.323737	1.69285	4.69534	0.0365034	0.842646
LRRC20	-0.323318	1.6867	4.68881	0.0366265	0.8448
CCDC65	0.81493	-0.833797	4.68589	0.0366819	0.845101
CCDC183-AS1	-0.43176	1.97595	4.68497	0.0366993	0.845101
ACTN4	-0.188522	8.55334	4.67785	0.0368346	0.847525
HCG15	-1.59581	0.29869	4.67102	0.0369648	0.849831
SCARNA26B	3.22341	-2.97807	4.70525	0.0370588	0.850775
CENPP	-0.310338	2.34464	4.66573	0.0370661	0.850775
FAM120A	-0.165332	7.34678	4.66246	0.0371288	0.850959
TRIOBP	-0.193547	5.415	4.66217	0.0371343	0.850959
CA3	-2.35308	-2.69442	4.66035	0.0371694	0.851074
MTUS2-AS1	3.26519	-3.09274	4.77771	0.0372124	0.85137
LOC105373378	3.29135	-3.07841	4.69451	0.0372623	0.851821
B4GALT4	0.19053	3.85948	4.65113	0.037347	0.85245
ZNF404	-0.572562	0.278465	4.65044	0.0373605	0.85245
KCNJ14	0.772032	-0.64559	4.64787	0.0374102	0.85245
PPP3CA	-0.166211	5.91951	4.64786	0.0374104	0.85245
PLXNB1	-0.350457	3.10166	4.63771	0.0376073	0.854824
CXorf21	0.248712	3.9146	4.63473	0.0376655	0.854824
PSMB8	0.35673	11.0427	4.63432	0.0376735	0.854824
KCTD7	0.296442	4.10175	4.63376	0.0376844	0.854824
RCAN3	-0.187811	3.48657	4.63344	0.0376907	0.854824
ARHGAP33	-0.396873	2.88367	4.63005	0.0377569	0.854824
FLT3	-0.717713	0.219781	4.6276	0.0378048	0.854824
MAP3K3	-0.191572	5.53636	4.62487	0.0378582	0.854824
L2HGDH	-0.317317	2.59874	4.62337	0.0378877	0.854824
GPT2	-0.194325	3.13326	4.62239	0.037907	0.854824
RPS6KL1	-0.241876	3.16413	4.62027	0.0379487	0.854824
LIPG	0.365309	1.87314	4.6199	0.037956	0.854824
PYGB	-0.185552	6.92797	4.61938	0.0379662	0.854824
HJURP	-0.253398	4.6005	4.6189	0.0379755	0.854824
ERMP1	-0.269836	7.56365	4.61639	0.0380251	0.854824
TRAM2-AS1	-0.266133	2.44109	4.61626	0.0380276	0.854824
CASD1	-0.245188	2.83036	4.61622	0.0380284	0.854824
BLOC1S2	0.230122	5.57244	4.61433	0.0380656	0.854978
LINC00866	-3.18734	-3.03495	4.6952	0.038192	0.856327
AFDN	-0.264125	4.32314	4.60645	0.0382215	0.856327
NUP210	-0.338609	6.96067	4.60527	0.0382449	0.856327
YY1P2	-3.11421	-3.05	4.69075	0.0382773	0.856327
MRTFB	-0.294743	5.37434	4.60297	0.0382906	0.856327
ACO1	-0.186091	5.77543	4.60157	0.0383182	0.856327
NIPAL3	-0.200471	4.86536	4.6006	0.0383376	0.856327
ABI3	-0.721816	-0.572958	4.59039	0.0385412	0.860196
CABP1	1.18448	-1.62978	4.5876	0.038597	0.860629
MAP1LC3B2	0.274633	4.18501	4.58489	0.0386514	0.860629
C2orf72	-0.700851	-0.658701	4.58486	0.0386519	0.860629
NEXN	0.984612	-0.483674	4.58087	0.0387321	0.860935
MIR6734	-2.28791	-2.70567	4.57888	0.0387721	0.860935
DEPDC1B	-0.263389	3.97792	4.57831	0.0387836	0.860935
TACC3	-0.223465	6.09728	4.57812	0.0387874	0.860935
LILRA6	0.345568	3.1326	4.56851	0.0389815	0.863922
KL	-0.645001	0.187523	4.5602	0.0391503	0.863922
CCDC146	0.36471	1.04591	4.55982	0.039158	0.863922
ARL8A	0.180056	6.28669	4.55912	0.0391722	0.863922
GSDMD	0.279384	7.05956	4.55854	0.039184	0.863922
SNPH	-2.03563	-2.54395	4.55848	0.0391851	0.863922
EXOC4	-0.140155	5.73474	4.55826	0.0391897	0.863922
SNORD58A	1.08094	-1.33671	4.55792	0.0391966	0.863922
NPAS2	-0.465887	3.49502	4.5579	0.039197	0.863922
LOC729970	-3.07745	-3.15434	4.70403	0.0392567	0.864564
ZNF528-AS1	1.13621	-1.09369	4.55188	0.0393199	0.865282
ATE1	-0.175727	4.3667	4.54736	0.0394124	0.865797
LINC02589	2.13487	-2.89958	4.58318	0.039444	0.865797
PTPN18	-0.1625	5.14169	4.54501	0.0394605	0.865797
SLC35B4	-0.188486	4.72578	4.544	0.0394813	0.865797
PDE7B	-0.573177	1.67673	4.54222	0.039518	0.865797
PPP2R3C	0.171033	5.09882	4.54178	0.039527	0.865797
SRXN1	0.167946	6.24943	4.53367	0.039694	0.868784
DNMT3B	-0.364397	1.81113	4.52898	0.0397911	0.869468
RAB3IP	0.398524	1.33525	4.52874	0.039796	0.869468
NAA80	-0.264707	2.00824	4.52721	0.0398276	0.869468
NUTM2A	-0.251435	2.45033	4.52622	0.0398483	0.869468
LOC101928525	0.945143	-1.22884	4.51743	0.0400311	0.872229
ADAMDEC1	0.26535	8.31512	4.51717	0.0400365	0.872229
MYBL2	-0.216657	6.36046	4.51214	0.0401415	0.873842
DNM1	-0.362211	5.97333	4.50906	0.040206	0.874574
LOC105379152	-1.85356	-2.28323	4.5069	0.0402513	0.874886
INPP5D	-0.252761	7.64394	4.50469	0.0402975	0.875218
LOC153684	-0.387792	1.97606	4.50239	0.0403459	0.875538
GBP2	0.354764	2.59035	4.49976	0.0404014	0.875538
ADGRF2	2.84402	-3.09272	4.58319	0.0404051	0.875538
HCG4B	-1.49173	-1.22278	4.49408	0.0405211	0.876021
PIP4K2A	-0.179249	6.69937	4.49294	0.0405452	0.876021
LINC02873	-1.67677	-2.19482	4.49102	0.0405858	0.876021
IGFBP5	-1.34002	-1.28562	4.4891	0.0406265	0.876021
TP53I11	-0.215287	4.24558	4.48868	0.0406354	0.876021
TMEM87B	-0.18276	7.72947	4.48853	0.0406384	0.876021
CATSPERE	0.312176	1.71562	4.48826	0.0406443	0.876021
ALDH1A3	-0.934359	-1.05684	4.48455	0.040723	0.876033
PGGHG	0.29318	3.29383	4.48273	0.0407617	0.876033
PCDHGC5	-0.431946	4.14053	4.48231	0.0407707	0.876033
SNX31	-1.99281	-2.34466	4.48212	0.0407745	0.876033
BRD3OS	-0.197756	5.00306	4.47959	0.0408284	0.876033
FOSL2	0.316537	7.11533	4.47948	0.0408307	0.876033
RGS14	-0.21513	5.67433	4.47514	0.0409235	0.877357
C3	0.240023	6.96801	4.47018	0.0410295	0.878026
POLN	-0.388079	1.33594	4.46966	0.0410407	0.878026
KANK4	0.862918	-0.737828	4.46932	0.0410478	0.878026
TNIP3	1.34425	-1.51983	4.46653	0.0411077	0.878642
RAD54B	-0.247931	3.52853	4.46401	0.0411618	0.878882
LPIN2	-0.172312	5.85222	4.46312	0.0411811	0.878882
ARHGAP26	-0.184558	7.22856	4.45764	0.041299	0.880235
GCNT3	1.88738	-2.2897	4.45728	0.0413068	0.880235
ASAP1-IT2	1.04755	-0.855448	4.4552	0.0413517	0.88053
MLNR	-0.473002	0.736691	4.45324	0.041394	0.880767
LINC00847	0.220922	4.51681	4.45028	0.041458	0.881466
EEF2K	-0.249012	5.32885	4.44416	0.041591	0.883607
SLC26A4	-0.47084	0.303749	4.44108	0.0416579	0.883607
LOC644936	-0.400623	1.50801	4.44025	0.0416759	0.883607
SDR42E1	-3.23078	-3.15298	4.52153	0.0416837	0.883607
DSEL	0.809862	-0.789386	4.43597	0.0417694	0.88373
PHF11	0.500031	1.02221	4.43491	0.0417925	0.88373
TBC1D30	0.637945	-0.505125	4.43397	0.041813	0.88373
PPFIBP1	-0.249753	5.86985	4.4339	0.0418145	0.88373
HLA-B	0.200824	11.8199	4.42989	0.0419024	0.884602
CDCA5	-0.235619	4.90515	4.42776	0.041949	0.884602
BCRP3	-0.558043	-0.0755692	4.42773	0.0419496	0.884602
FAM66E	0.783788	-0.736936	4.42061	0.0421062	0.886637
ANTXR1	-0.400588	4.9929	4.41937	0.0421337	0.886637
CD1B	2.4459	-3.0632	4.41733	0.0421785	0.886637
SERPINB3	-2.34539	-2.79887	4.41722	0.042181	0.886637
CLSTN3	-0.269149	4.95131	4.41519	0.0422259	0.886637
RFXAP	0.279824	2.1587	4.41481	0.0422343	0.886637
TMEM106A	0.232384	4.95057	4.41305	0.0422731	0.886795
MT2A	0.297063	4.6353	4.41049	0.0423298	0.886875
PLXDC2	-0.279809	6.89778	4.40953	0.0423512	0.886875
CYP1B1	0.242627	8.65967	4.40698	0.0424077	0.886875
RMDN2	0.260887	2.70847	4.40684	0.0424109	0.886875
GMPS	-0.143542	6.20127	4.40471	0.0424582	0.886875
CACNA2D4	-0.192945	4.89731	4.4044	0.0424651	0.886875
CAD	-0.270378	5.67273	4.40077	0.0425458	0.887219
MRO	-2.25269	-2.30198	4.39919	0.0425811	0.887219
RCL1	-0.18567	4.22001	4.39751	0.0426186	0.887219
CHMP4B	0.163008	7.37296	4.39303	0.0427189	0.887219
CYP2J2	0.542305	0.327262	4.39053	0.0427748	0.887219
AR	-0.257839	4.82244	4.38989	0.0427892	0.887219
NFKBIE	0.263495	7.07124	4.38908	0.0428073	0.887219
DNMBP	-0.331062	2.85001	4.38856	0.042819	0.887219
CNN3	-0.42678	0.747884	4.38821	0.0428268	0.887219
TEX12	1.72007	-2.40756	4.38801	0.0428313	0.887219
TCEAL9	0.280004	6.14093	4.38762	0.04284	0.887219
ITGAL	-0.420656	5.07222	4.38682	0.0428581	0.887219
EGLN2	-0.425886	0.897056	4.38379	0.0429262	0.887815
ATP8B1	-0.32817	4.6108	4.38212	0.0429638	0.887815
PDK3	-0.258747	2.70747	4.38068	0.0429962	0.887815
PLEK	0.199987	9.76733	4.37996	0.0430125	0.887815
TTLL3	-0.466361	2.72759	4.37553	0.0431124	0.888072
KLHL21	0.297502	5.07191	4.37513	0.0431216	0.888072
DBN1	-0.211797	7.44035	4.37416	0.0431435	0.888072
COL9A2	0.179969	6.81342	4.37021	0.043233	0.888072
IDS	-0.215982	7.88876	4.36833	0.0432755	0.888072
TMEM189-UBE2V1	2.19337	-2.9368	4.40272	0.0432845	0.888072
RAB31	-0.137308	9.68329	4.36655	0.0433161	0.888072
CTSZ	0.143962	8.6653	4.36591	0.0433305	0.888072
E2F2	-0.313421	2.8742	4.36561	0.0433373	0.888072
SNORD5	1.25204	-1.53201	4.36153	0.0434303	0.888072
IGSF9	2.1435	-2.68298	4.361	0.0434425	0.888072
SNX1	0.117557	7.26864	4.36045	0.0434548	0.888072
BTG1	0.176021	8.27717	4.36004	0.0434642	0.888072
KIF1A	3.11015	-3.03483	4.43905	0.0434646	0.888072
PIK3R6	-0.800703	-0.267034	4.35441	0.0435929	0.889897
UBE2Q2L	2.44256	-2.70249	4.35213	0.0436452	0.889897
KIAA1522	-0.225144	4.86654	4.35199	0.0436483	0.889897
MFSD4B	0.24172	4.4987	4.34408	0.0438301	0.892546
SLC5A6	-0.164847	5.62508	4.34255	0.0438652	0.892546
ZNF277	0.241401	3.29763	4.34041	0.0439146	0.892546
DYRK2	0.176934	4.9086	4.33981	0.0439285	0.892546
NAV1	-0.402908	4.17166	4.33948	0.043936	0.892546
FBXL12	0.164466	4.30429	4.33755	0.0439807	0.892703
IL32	0.485871	1.23519	4.33461	0.0440488	0.892703
REXO5	-0.340532	2.42913	4.33386	0.044066	0.892703
LOC101929577	1.49932	-2.05558	4.33369	0.0440701	0.892703
PAN2	-0.247278	3.70615	4.33162	0.044118	0.892707
SNORD14C	-2.24552	-2.24162	4.33095	0.0441334	0.892707
LINC02249	4.00852	-3.03498	4.62779	0.0442168	0.893755
AKR1B10	-3.20545	-2.77486	4.35943	0.044266	0.894111
FAM86EP	-0.298909	1.85877	4.32277	0.0443237	0.894291
POR	0.12579	6.10054	4.32176	0.0443472	0.894291
LIG4	0.173147	4.99981	4.32071	0.0443718	0.894291
ARHGAP9	-0.210957	5.93947	4.31844	0.0444247	0.894291
C17orf67	0.591152	0.231011	4.31808	0.0444331	0.894291
SYTL3	0.195837	5.2148	4.31377	0.0445341	0.894822
CACNA2D3	0.715811	-0.216363	4.3122	0.0445708	0.894822
ANP32A-IT1	-0.656636	-0.418328	4.31169	0.0445828	0.894822
FAM184B	-0.687853	-0.606366	4.31032	0.044615	0.894822
CGNL1	2.33455	-2.44673	4.3102	0.0446177	0.894822
LOC100506175	2.93955	-3.18443	4.44139	0.0447016	0.895865
FHOD1	-0.216002	6.33467	4.3053	0.044733	0.895865
MKLN1-AS	0.2952	2.13823	4.30329	0.0447804	0.896178
PRRT3	0.319582	1.23267	4.29605	0.0449513	0.897894
AOPEP	-0.271389	1.88286	4.29584	0.0449562	0.897894
THAP3	0.308314	3.00302	4.29562	0.0449614	0.897894
GJB2	0.375362	1.90123	4.28932	0.045111	0.899802
LINC01953	-2.14199	-3.10822	4.36559	0.045122	0.899802
SPATA9	0.372238	1.25217	4.28421	0.0452325	0.899802
BPTF	-0.263661	6.24593	4.28391	0.0452396	0.899802
PCNX2	-0.236915	4.12655	4.28343	0.0452511	0.899802
ANKRD23	-0.435407	1.81977	4.28156	0.0452957	0.899802
MASTL	0.216643	4.75134	4.28057	0.0453194	0.899802
RADIL	-0.504575	0.76358	4.27819	0.0453763	0.899802
MAFIP	0.318301	2.15065	4.27701	0.0454045	0.899802
STIM1	-0.203977	5.55792	4.27678	0.0454099	0.899802
XYLT1	-0.367041	6.08787	4.27578	0.0454339	0.899802
OGT	-0.179212	6.97932	4.27427	0.0454701	0.899802
PPM1F-AS1	-0.358746	1.63273	4.27247	0.0455132	0.899802
CTSL	0.221309	12.0153	4.27178	0.0455299	0.899802
H3-3B	0.192366	8.76921	4.2716	0.0455342	0.899802
PRTG	-1.13125	-1.38098	4.26829	0.0456137	0.900585
CREB3L4	-0.306987	2.47265	4.26612	0.045666	0.900585
PDE8A	0.228401	4.19307	4.26598	0.0456694	0.900585
HP1BP3	-0.171364	6.75907	4.26225	0.0457593	0.901388
SLCO4C1	-0.315703	2.53474	4.26068	0.0457971	0.901388
RSU1P2	3.28441	-3.15406	4.55236	0.0458057	0.901388
BRD3	-0.181047	4.44079	4.25469	0.0459422	0.903196
AKAP1	-0.156484	4.93329	4.25389	0.0459615	0.903196
SLCO2B1	-0.207087	7.27394	4.2492	0.0460754	0.903799
CARNS1	-0.480219	3.0583	4.24774	0.0461109	0.903799
PALM3	1.14	-1.41278	4.24547	0.0461662	0.903799
AP1B1	-0.148233	7.16399	4.24528	0.0461708	0.903799
C1orf21	0.231631	3.96794	4.2446	0.0461875	0.903799
HPR	2.40206	-2.80921	4.24414	0.0461988	0.903799
NAALADL1	2.91575	-3.0626	4.3916	0.0462159	0.903799
[truncated: 26,832 more rows]

## Sheet: SP140_Mtb vs Control_Mtb
Supplementary Table 3. Excel file of RNA-seq data analyzed using edgeR.
[truncated: 28,279 more rows]

[truncated: 2 more sheets: SP140_Mtb vs SP110_Mtb, SP110+SP140_Mtb vs SP110+SP140]
