# Supplementary material for: Transcriptional regulators SP110 and SP140 modulate inflammatory response genes in Mycobacterium tuberculosis-infected human macrophages
Source: Microbiol Spectr. 2024 Aug 20;12(10):e00101-24. doi: 10.1128/spectrum.00101-24 (PMC11448263; doi:10.1128/spectrum.00101-24)
Supplement: Table S3.2 — RNA-seq data analyzed using edgeR. [file spectrum.00101-24-s0010.xlsx]

## Sheet: C3HeBFeJ_Mtb vs C3HHeN_Mtb
Supplementary Table 3. Excel file of RNA-seq data analyzed using edgeR.
Gene	logFC	logCPM	F	PValue	FDR
Gpr179	-6.81563	3.4228	2101.11	0	0
Sp110	-2.98229	4.84915	2529.31	0	0
Sp140	-2.75667	5.34485	2912.47	0	0
Acod1	2.50792	4.34278	1833.16	0	0
Slc13a3	-1.77559	5.91116	1755.5	0	0
Lars2	1.43623	9.02033	2357.91	0	0
Ifit2	1.42727	7.2312	1859.33	0	0
Rsad2	1.40731	6.44066	1607.25	0	0
Axl	1.36738	7.5338	1702.8	0	0
Ifit3	1.29169	7.2463	1541.02	0	0
Gm7609	3.80346	3.10515	1389.55	2.15288e-301	4.93968e-298
Ifit3b	1.34019	5.92684	1312.81	5.21426e-285	1.09669e-281
Ifit1	1.25643	6.14694	1225.01	3.03422e-266	5.89082e-263
Vcam1	1.80573	4.98284	1221.26	1.927e-265	3.47397e-262
Egfl7	-4.43889	2.79588	1065.36	4.61059e-232	7.75778e-229
Mir6236	1.46515	5.40654	1058.98	1.07434e-230	1.69471e-227
Clec4n	1.06694	6.28297	828.497	3.28128e-181	4.87155e-178
C3	0.967566	7.04287	820.494	1.72594e-179	2.42005e-176
Slc7a2	0.948985	7.05695	772.015	4.65289e-169	6.18075e-166
Usp18	1.1178	5.30061	712.091	3.72376e-156	4.6992e-153
Isg15	1.21601	4.86211	693.218	4.33932e-152	5.21524e-149
Cmpk2	0.967898	5.89073	678.963	5.12344e-149	5.87775e-146
Ifi44	0.793527	8.20069	667.554	1.4744e-146	1.61793e-143
Tlr2	0.871978	6.7134	638.553	2.64226e-140	2.77867e-137
Lpl	-0.597202	11.4454	635.597	1.14641e-139	1.15737e-136
Cd34	1.6564	3.94207	608.21	9.2788e-134	9.00722e-131
Oasl2	0.793895	7.48333	604.611	5.54567e-133	5.18397e-130
Tent5c	1.24999	4.77196	595.57	4.95603e-131	4.46733e-128
Ifi47	0.894741	5.81795	559.126	3.65181e-123	3.17821e-120
Col18a1	-0.935725	5.86232	545.659	2.957e-120	2.48773e-117
Ifi44l	0.807203	6.45978	543.088	1.06191e-119	8.64562e-117
Cttn	1.81161	3.53302	520.73	7.1821e-115	5.66465e-112
G530011O06Rik	-2.23314	3.00494	516.314	6.46293e-114	4.94297e-111
Zbp1	1.04464	4.86908	509.727	1.71367e-112	1.2721e-109
Stat1	0.705548	7.77424	494.364	3.58632e-109	2.58615e-106
Vsig4	2.11625	3.01749	488.035	8.3724e-108	5.86975e-105
Tspan10	1.28557	4.4092	485.691	2.68953e-107	1.83462e-104
Pald1	1.04583	5.03494	481.483	2.18481e-106	1.45111e-103
Neat1	-0.622082	9.21405	474.792	6.11371e-105	3.95651e-102
Tgm2	0.69257	7.8562	470.914	4.21618e-104	2.6603e-101
Gbp6	1.17089	4.37495	467.358	2.47758e-103	1.52516e-100
Ahnak	-0.530104	11.0128	464.584	9.85925e-103	5.9247e-100
Saa3	1.29882	4.14288	458.612	1.93032e-101	1.13301e-98
Tgtp2	1.22328	4.11886	453.369	2.62909e-100	1.50808e-97
Ifit1bl1	1.60288	3.36163	447.802	4.20916e-99	2.36078e-96
Itgax	-0.720231	7.09532	444.974	1.72213e-98	9.4489e-96
Cx3cr1	0.728239	6.82923	443.728	3.20411e-98	1.72061e-95
Gbp10	1.22197	4.12667	443.527	3.54033e-98	1.86155e-95
Fcgr2b	0.717923	7.02048	442.161	6.99444e-98	3.60271e-95
Id3	0.696369	7.2585	440.388	1.69178e-97	8.53976e-95
Oasl1	1.3823	3.65242	437.95	5.70055e-97	2.8211e-94
Malat1	-0.647509	8.22515	436.973	9.27268e-97	4.50064e-94
Fcrls	-0.734368	6.7808	432.799	7.42214e-96	3.53448e-93
Tspan7	1.10607	4.69172	432.289	9.56749e-96	4.47174e-93
Iigp1	1.62215	3.14044	431.505	1.41408e-95	6.48908e-93
Id2	0.642309	8.16103	428.251	7.15606e-95	3.22521e-92
Ly6a	1.45261	3.49705	420.802	2.93191e-93	1.29822e-90
Sgk1	0.67412	7.38082	417.12	1.83692e-92	7.99345e-90
Gbp7	1.04941	4.54054	412.187	2.14742e-91	9.18624e-89
Ifi204	0.678724	6.92105	411.668	2.78263e-91	1.17051e-88
Oas3	0.629015	8.0434	410.203	5.77357e-91	2.38884e-88
Lrp1	-0.49432	11.0169	404.397	1.04362e-89	4.24838e-87
Lsp1	0.678121	7.01902	392.78	3.42131e-87	1.37064e-84
Clec4e	0.996182	4.67579	392.528	3.88048e-87	1.5303e-84
Srxn1	-0.683031	6.84405	385.171	1.52158e-85	5.90818e-83
Ifi209	0.989451	4.56934	382.161	6.82748e-85	2.61089e-82
Ddx58	0.651557	6.98687	381.982	7.46557e-85	2.81229e-82
Marcksl1	0.796771	5.53667	381.805	8.15384e-85	3.02639e-82
Gm12250	1.00682	4.45559	378.915	3.44679e-84	1.26078e-81
Mx1	1.09363	4.08921	378.121	5.12336e-84	1.84726e-81
Lgals3bp	0.515997	9.97879	371.208	1.611e-82	5.72675e-80
Fcgr1	0.643997	7.02862	369.363	4.04507e-82	1.41797e-79
Irf7	0.635858	6.99735	368.978	4.90098e-82	1.69446e-79
Irgm1	0.637004	6.99914	366.228	1.93316e-81	6.59338e-79
Fzd1	-1.37847	3.7169	358.422	9.50067e-80	3.19717e-77
Gclm	-0.674027	6.56167	356.02	3.15125e-79	1.04651e-76
Stat2	0.626142	6.97761	352.957	1.4533e-78	4.7636e-76
Fabp3	0.93754	4.8196	351.873	2.49637e-78	8.07767e-76
Kdr	0.92147	4.82239	351.496	3.01366e-78	9.62806e-76
Cd300lf	0.715392	5.95189	350.258	5.58875e-78	1.76318e-75
Mmp12	-0.513534	9.62062	344.943	7.93193e-77	2.47153e-74
Gbp3	1.08018	4.10032	341.788	3.83295e-76	1.17975e-73
Mmp14	0.585533	7.89202	341.639	4.1275e-76	1.25511e-73
Nedd4	0.918027	4.86419	337.386	3.44975e-75	1.03653e-72
Gbp2b	0.977615	4.40919	337.169	3.84465e-75	1.14159e-72
Siglec1	0.525265	8.94338	327.454	4.91558e-73	1.44261e-70
Tmem176b	0.690331	5.98868	327.278	5.36712e-73	1.55702e-70
Folr2	-0.896077	4.97423	326.802	6.80617e-73	1.95206e-70
Oas1g	0.621718	6.55861	325.375	1.38792e-72	3.93591e-70
Myo18b	1.19623	3.93044	322.286	6.49135e-72	1.82039e-69
Slc45a3	1.1726	4.05227	322.148	6.95605e-72	1.92927e-69
Skil	0.592355	7.31712	322.104	7.11024e-72	1.9506e-69
Rnf128	-0.570732	7.90836	320.791	1.36986e-71	3.71763e-69
Cxcl10	1.55516	2.62619	319.738	2.31809e-71	6.22408e-69
Tmem181c-ps	-1.0637	4.32092	318.283	4.79329e-71	1.27345e-68
Irgm2	0.690856	5.70001	318.122	5.1945e-71	1.36567e-68
B3gnt7	1.02506	4.43584	317.956	5.64355e-71	1.46843e-68
Slfn5	0.511451	9.02735	315.424	1.99896e-70	5.14814e-68
Slc2a6	0.756889	5.3767	315.12	2.32754e-70	5.93383e-68
Gbp2	0.849443	4.75318	307.799	9.01927e-69	2.27637e-66
Cd33	0.660019	6.14641	305.327	3.10009e-68	7.74685e-66
Bst2	0.567489	7.41272	304.38	4.97709e-68	1.23154e-65
Fpr2	0.938229	4.41853	302.256	1.43831e-67	3.52443e-65
Enpp5	1.39015	3.30715	300.713	3.10824e-67	7.54317e-65
Igtp	0.703928	5.44825	298.259	1.05984e-66	2.54756e-64
Enpp4	1.15066	3.74348	296.605	2.42214e-66	5.7672e-64
Prdx1	-0.440917	10.5107	295.4	4.42282e-66	1.04325e-63
Tmeff1	1.22337	3.62683	294.752	6.1142e-66	1.42885e-63
Herc6	0.643601	5.87654	293.787	9.90255e-66	2.29294e-63
Mfge8	0.53005	8.17705	291.632	2.90742e-65	6.67095e-63
Tgtp1	1.19997	3.43222	290.641	4.77081e-65	1.08478e-62
Ifi211	0.664634	5.66005	289.732	7.51464e-65	1.69341e-62
Helz2	0.552353	7.38904	289.703	7.62239e-65	1.70249e-62
Hmga2	0.933613	4.55057	286.707	3.4083e-64	7.5458e-62
Slc24a5	0.593285	6.63592	285.66	5.74995e-64	1.26194e-61
Oas1a	0.540207	7.44223	277.853	2.84879e-62	6.19832e-60
Ms4a4c	1.17287	3.46799	273.894	2.06245e-61	4.44908e-59
Blvrb	-0.570496	6.7935	268.792	2.64407e-60	5.6554e-58
Epb41l3	1.03412	4.09646	267.317	5.52904e-60	1.17267e-57
Lyz2	0.274683	14.9461	266.167	9.82506e-60	2.06646e-57
Tmem26	0.999903	4.17587	266.055	1.03934e-59	2.16793e-57
Tmem181b-ps	-0.719288	5.34332	265.856	1.14785e-59	2.37464e-57
Lgals9	0.533651	7.31644	265.312	1.50719e-59	3.09269e-57
Ifi202b	0.52988	7.33086	262.998	4.79449e-59	9.75871e-57
Cd164	0.558095	6.86061	262.864	5.12722e-59	1.03525e-56
Cdo1	0.965308	4.23589	262.424	6.38854e-59	1.27969e-56
Mgll	0.51811	7.86159	262.212	7.10528e-59	1.41205e-56
Abcc1	-0.541379	7.18337	258.495	4.56032e-58	8.99202e-56
Tmem37	0.578609	6.34934	254.074	4.1635e-57	8.14594e-55
C2	1.63684	2.51421	252.803	7.86278e-57	1.52653e-54
Insig1	0.608737	5.92253	248.559	6.57119e-56	1.26603e-53
Tspan13	-0.761089	5.03896	247.981	8.77783e-56	1.67836e-53
Cd36	-0.430966	9.6849	246.052	2.30413e-55	4.37247e-53
Cd4	0.763431	4.97525	245.189	3.548e-55	6.68268e-53
Smad6	1.06785	3.74913	244.552	4.88139e-55	9.12603e-53
Fgd4	-0.514832	7.38261	240.533	3.64706e-54	6.76824e-52
Rnf213	0.446967	8.9251	238.44	1.03972e-53	1.91543e-51
Tor3a	0.474433	8.206	238.396	1.06278e-53	1.94372e-51
Zcchc24	-0.64587	5.62475	237.212	1.92242e-53	3.49065e-51
Fabp4	0.51715	7.13401	235.921	3.66786e-53	6.61236e-51
Snn	0.778	4.78841	233.958	9.79978e-53	1.75416e-50
Nqo1	-1.3136	3.24199	233.862	1.02803e-52	1.82722e-50
Treml4	1.72757	2.26087	230.65	5.13382e-52	9.06101e-50
Clec4a2	-0.549451	6.45705	229.755	8.03601e-52	1.40848e-49
Cxcl16	0.491396	7.54382	229.08	1.12667e-51	1.9611e-49
Il2rg	0.534202	6.54768	228.444	1.54901e-51	2.67777e-49
Ifi203	0.463553	8.17769	227.246	2.82112e-51	4.8437e-49
Dhx58	0.573305	5.75632	225.463	6.88987e-51	1.17496e-48
Fpr1	0.826333	4.34267	225.434	6.99172e-51	1.18432e-48
Gdf3	0.900234	4.27037	224.342	1.20781e-50	2.03225e-48
Ifih1	0.535665	6.24725	224.021	1.41854e-50	2.37103e-48
Tnfrsf26	0.594603	5.79582	223.82	1.56823e-50	2.60399e-48
Gbp5	1.22316	2.92013	223.123	2.22367e-50	3.66818e-48
Ms4a6b	0.537889	6.19738	221.924	4.05294e-50	6.64235e-48
Kif1a	0.912773	4.19309	221.273	5.6168e-50	9.14596e-48
Pisd-ps1	-0.519226	6.71434	220.919	6.70679e-50	1.08508e-47
Parp9	0.518174	6.47627	219.541	1.33705e-49	2.14941e-47
Znfx1	0.447705	8.37887	219.471	1.38455e-49	2.21169e-47
Trim30a	0.468738	7.78263	218.265	2.53352e-49	4.02161e-47
Fnbp1l	-0.596154	5.75893	217.871	3.08601e-49	4.86799e-47
Slco2b1	0.95002	4.06865	216.004	7.85886e-49	1.23199e-46
Cyth1	0.511674	6.6646	215.435	1.04523e-48	1.62842e-46
Zfyve28	-0.725589	4.97291	214.133	2.00662e-48	3.10705e-46
Pcdh7	0.641339	5.31059	212.804	3.90459e-48	6.00902e-46
Gpr162	0.758902	4.64721	212.691	4.1314e-48	6.31955e-46
Il6st	-0.507552	6.84717	212.626	4.26865e-48	6.49014e-46
Sowahc	0.597408	5.60273	212.528	4.48285e-48	6.775e-46
Dtx3l	0.487259	6.93007	209.729	1.82169e-47	2.73676e-45
Mndal	0.487209	6.88925	208.807	2.89224e-47	4.30016e-45
Tmem151a	1.31869	2.90361	208.804	2.89642e-47	4.30016e-45
B4galt6	-0.47139	7.59412	208.55	3.28837e-47	4.85351e-45
Mrc1	0.449602	8.11951	207.077	6.88011e-47	1.00958e-44
Nfkbia	0.532248	6.0686	205.46	1.54678e-46	2.2566e-44
Kctd13	-1.34156	2.86275	205.135	1.82068e-46	2.64092e-44
Gas7	-0.465387	7.55275	201.305	1.24081e-45	1.78953e-43
Parp14	0.42183	8.52841	199.551	2.98853e-45	4.28566e-43
Rab32	0.466148	7.33585	199.464	3.12079e-45	4.4263e-43
Enc1	0.4994	6.57378	199.464	3.12168e-45	4.4263e-43
Tmem132a	0.507211	6.45218	199.442	3.15554e-45	4.44931e-43
C130026I21Rik	-1.43857	2.55213	198.238	5.76997e-45	8.09045e-43
Parp10	0.536639	5.83157	198.054	6.3263e-45	8.82152e-43
Ctsc	0.444992	7.89947	197.228	9.57012e-45	1.32714e-42
Erc1	0.686369	4.91726	196.534	1.35521e-44	1.86908e-42
Parp12	0.47486	6.76942	195.086	2.80093e-44	3.84199e-42
Tgfbi	0.472011	7.05676	195.005	2.91747e-44	3.98022e-42
Gsr	-0.521774	6.2079	194.759	3.30022e-44	4.47818e-42
A530064D06Rik	-1.53848	2.32079	194.368	4.01373e-44	5.41725e-42
Nr1h3	0.500781	6.41281	193.539	6.08263e-44	8.16594e-42
Kynu	1.86527	1.84217	192.749	9.0388e-44	1.20704e-41
Eya1	0.752343	4.57645	192.529	1.00895e-43	1.34025e-41
Trim30d	0.940478	3.5857	191.997	1.3175e-43	1.74096e-41
Anxa1	-0.389522	9.38623	191.898	1.38469e-43	1.82021e-41
Lrpap1	0.429378	8.14929	191.447	1.73562e-43	2.2697e-41
Mx2	0.893553	3.67738	191.142	2.02303e-43	2.63192e-41
Gpr84	2.0407	1.29082	190.128	3.36209e-43	4.35158e-41
Rps6ka1	-0.444133	7.71729	189.741	4.08275e-43	5.25737e-41
Bex1	0.821541	4.23286	189.366	4.92674e-43	6.31198e-41
Hspa5	0.373564	9.78051	188.656	7.03359e-43	8.9657e-41
Cd82	0.522863	5.99332	186.703	1.8731e-42	2.37563e-40
Slc7a11	-0.691434	4.86296	186.669	1.90458e-42	2.40349e-40
Col6a1	-2.33432	1.44893	185.898	2.80381e-42	3.52067e-40
Oas2	0.457201	6.8485	185.779	2.97626e-42	3.71871e-40
Serpinb9b	-0.991235	3.69159	185.705	3.08896e-42	3.8405e-40
Col6a3	-2.28131	1.40315	184.672	5.18392e-42	6.41358e-40
L1cam	-0.537051	5.8947	184.624	5.31214e-42	6.54015e-40
Matk	-0.727897	4.67761	184.085	6.95855e-42	8.52558e-40
Phf11b	0.717756	4.42648	183.841	7.8643e-42	9.58875e-40
Slc15a2	1.54429	2.23657	183.792	8.05983e-42	9.77991e-40
Tmem8	-0.607298	5.33738	183.689	8.49033e-42	1.0253e-39
Plec	-0.398768	8.81117	183.292	1.03574e-41	1.24482e-39
Arhgap24	0.587853	5.35211	182.657	1.42405e-41	1.70339e-39
Colec12	0.356955	10.1259	181.884	2.09869e-41	2.49853e-39
Awat1	1.25579	2.82426	181.528	2.5089e-41	2.97287e-39
Mmp13	0.793014	4.21247	181.33	2.77127e-41	3.26842e-39
Ctnnb1	0.333974	10.8844	181.269	2.85725e-41	3.35415e-39
Shc2	-2.00776	1.68632	180.338	4.55649e-41	5.32414e-39
Gm5431	0.490731	6.04479	179.788	6.00365e-41	6.98277e-39
Ctsd	0.230021	14.7014	177.765	1.65611e-40	1.91736e-38
Vmn2r1	-4.72521	0.201013	176.762	2.73927e-40	3.15691e-38
Sat1	0.386538	8.9278	176.238	3.56301e-40	4.08758e-38
S100a1	0.446381	7.14188	175.617	4.86502e-40	5.55603e-38
Mcf2l	-1.24287	2.95663	174.833	7.21012e-40	8.19713e-38
Rtp4	0.45084	6.58589	174.561	8.26467e-40	9.35391e-38
H2-T24	0.416176	7.83545	173.772	1.2279e-39	1.38353e-37
Smad7	0.940598	3.61774	173.696	1.27534e-39	1.43059e-37
Scarb2	0.385229	8.88002	173.614	1.32892e-39	1.4841e-37
Parvg	0.828855	4.05477	172.269	2.60964e-39	2.90152e-37
Gsta3	-1.15796	3.03945	171.739	3.40535e-39	3.76963e-37
Rn45s	-0.372893	9.20197	171.21	4.44041e-39	4.89395e-37
Xaf1	0.576835	5.04776	169.699	9.47526e-39	1.03977e-36
Dhcr7	0.534813	5.63718	167.866	2.37792e-38	2.59811e-36
Icam1	0.461279	6.41268	166.169	5.57099e-38	6.06062e-36
Cfh	-0.757354	4.44217	165.656	7.207e-38	7.80676e-36
Filip1l	0.556137	5.35257	164.889	1.05899e-37	1.14222e-35
1600014C10Rik	0.536027	5.4903	164.146	1.5375e-37	1.65128e-35
Ifi35	0.535751	5.36232	164.034	1.62667e-37	1.73964e-35
C5ar1	-0.475544	6.28376	163.203	2.46888e-37	2.6292e-35
Daxx	0.496131	5.71187	161.868	4.82596e-37	5.11775e-35
Kcnj2	-0.436406	6.95606	160.941	7.68505e-37	8.11561e-35
Aig1	0.558056	5.33984	160.8	8.24854e-37	8.67437e-35
Ckb	-0.384448	8.44945	160.415	1.0004e-36	1.04769e-34
Nt5c3	0.59195	4.93665	160.287	1.06688e-36	1.11269e-34
Gm4951	1.47956	1.75369	159.09	1.94609e-36	2.02129e-34
Adh7	-1.92698	1.60394	158.821	2.22774e-36	2.30434e-34
A530040E14Rik	-1.31197	2.38683	158.544	2.55952e-36	2.63672e-34
Plod1	0.432466	6.8202	158.407	2.74173e-36	2.81295e-34
Epas1	0.680095	4.60594	158.21	3.02757e-36	3.09364e-34
Pkm	-0.31997	10.5924	158.155	3.11277e-36	3.16787e-34
Gns	0.335938	9.96508	157.094	5.30055e-36	5.37271e-34
Fam129a	0.429295	6.88179	156.951	5.69507e-36	5.74951e-34
Cacna1a	-0.441972	6.62643	156.897	5.85164e-36	5.88404e-34
Anxa2	-0.360869	9.05992	156.232	8.17261e-36	8.18525e-34
Txnrd1	-0.40427	7.67491	155.909	9.61314e-36	9.58996e-34
Ccdc148	1.5919	1.93616	155.834	9.98131e-36	9.91804e-34
Ifitm3	0.373683	8.52722	155.798	1.01607e-35	1.00567e-33
Il21r	0.907971	3.48267	154.957	1.55011e-35	1.52825e-33
Gpc1	-0.899574	3.73385	153.946	2.57533e-35	2.52913e-33
Nav1	-0.433564	6.6929	152.41	5.57015e-35	5.44903e-33
Hyal1	0.61629	4.86799	151.902	7.19079e-35	7.00727e-33
2410004I01Rik	-8.99409	-0.265246	151.745	7.78087e-35	7.55313e-33
Prkcb	-0.405042	7.49329	151.654	8.14419e-35	7.87553e-33
Stap1	-0.44495	6.45805	151.288	9.78912e-35	9.43006e-33
Slc15a3	0.378098	8.25347	151.115	1.06775e-34	1.02468e-32
Efr3b	-0.605136	4.94592	151.05	1.10313e-34	1.05462e-32
Tcn2	0.389234	7.87747	149.895	1.96981e-34	1.87608e-32
Phka2	-0.423931	6.77748	149.171	2.83466e-34	2.68962e-32
Sorbs2	-3.18267	0.558767	147.817	5.59463e-34	5.28849e-32
Pdia6	0.389166	7.77341	147.799	5.64772e-34	5.31876e-32
Abcb4	-0.574155	5.08852	147.108	7.98811e-34	7.49487e-32
Phf11d	0.650453	4.3196	145.361	1.92182e-33	1.79647e-31
Dhcr24	0.550921	5.14027	145.15	2.13691e-33	1.99016e-31
Sh3bgrl2	0.438495	6.35191	145.068	2.22637e-33	2.06586e-31
Bhlhe40	0.449986	6.14412	144.436	3.05947e-33	2.82849e-31
Prom1	1.67963	1.71456	143.069	6.07839e-33	5.599e-31
Tmem86a	0.391818	7.41886	142.5	8.08997e-33	7.42483e-31
Esd	-0.372514	8.075	141.934	1.07542e-32	9.83422e-31
Pnp	0.388239	7.38017	141.711	1.2031e-32	1.09621e-30
Frmd4a	0.413053	6.62556	141.661	1.23343e-32	1.1198e-30
B230206H07Rik	2.21432	0.69606	141.023	1.69967e-32	1.53756e-30
Itgal	0.345397	8.90664	140.779	1.92147e-32	1.732e-30
Dok2	-0.6308	4.68532	139.263	4.11647e-32	3.69735e-30
Mamdc2	1.7999	1.44957	139.114	4.43584e-32	3.97008e-30
Ctse	0.818575	3.71414	139.042	4.59947e-32	4.10198e-30
Htr2b	1.25022	2.30948	138.932	4.86289e-32	4.32163e-30
Plaat3	0.779859	3.82249	137.751	8.80372e-32	7.79639e-30
Sntb2	0.544157	5.15704	137.693	9.06535e-32	8.00001e-30
Scn1b	0.650283	4.48137	137.178	1.17434e-31	1.03272e-29
Ctla2a	0.880664	3.38303	136.531	1.62522e-31	1.42427e-29
Slfn2	0.363409	8.00784	135.895	2.23822e-31	1.95468e-29
Eif2ak2	0.399881	6.64902	135.816	2.32832e-31	2.02636e-29
Dysf	1.58069	1.72457	135.6	2.59544e-31	2.25108e-29
Dpep2	-0.375221	7.69692	135.062	3.40227e-31	2.94075e-29
Fam20c	0.376705	7.57709	134.509	4.49283e-31	3.87012e-29
Hexb	0.344297	8.68873	134.466	4.5904e-31	3.94072e-29
Itgb5	0.327436	9.24778	133.118	9.03953e-31	7.73385e-29
Lpcat2	0.508077	5.26796	132.965	9.76164e-31	8.32344e-29
Ly75	0.508001	5.32918	132.915	1.00118e-30	8.508e-29
Arhgap22	0.4035	6.60978	132.591	1.17838e-30	9.98024e-29
Pdzk1ip1	0.746365	3.94826	132.347	1.33203e-30	1.12438e-28
Plbd1	0.506814	5.30627	131.476	2.06377e-30	1.73625e-28
Spp1	0.306832	9.97697	131.294	2.26247e-30	1.8971e-28
Ifi214	1.50809	1.47002	131.019	2.59764e-30	2.17092e-28
Tmem273	0.450619	5.80542	130.353	3.63115e-30	3.02464e-28
Xist	-0.335301	8.82385	130.198	3.92466e-30	3.25837e-28
Tanc1	0.521771	5.17568	129.89	4.58355e-30	3.79293e-28
Tbc1d16	0.424327	6.15778	129.522	5.51506e-30	4.54884e-28
Calr	0.307196	9.8673	129.381	5.91995e-30	4.86689e-28
H2-Ea	0.402554	6.52633	129.208	6.45746e-30	5.29155e-28
Tap1	0.442579	5.76175	129.068	6.92837e-30	5.65907e-28
C1qa	0.570115	4.8392	128.943	7.37805e-30	6.00692e-28
Trerf1	-0.528923	5.14479	128.455	9.43225e-30	7.65468e-28
Bmt2	-0.389609	6.92911	128.435	9.52953e-30	7.66725e-28
Flna	-0.296849	10.2535	128.433	9.53723e-30	7.66725e-28
Isg20	1.09245	2.37974	128.433	9.53887e-30	7.66725e-28
Col6a2	-2.39433	0.902702	127.348	1.64594e-29	1.31879e-27
Dio2	-0.390569	6.80303	126.926	2.03484e-29	1.62523e-27
Clec4a1	-0.37748	7.21679	126.795	2.17348e-29	1.73049e-27
Ctla2b	0.421921	6.03166	126.459	2.57462e-29	2.04343e-27
Mmp27	-0.718571	4.10489	126.203	2.92814e-29	2.31672e-27
P2ry13	0.738073	3.86715	125.122	5.04491e-29	3.97901e-27
Optn	0.492142	5.30065	124.92	5.58468e-29	4.39102e-27
Mitf	-0.395586	6.61055	124.764	6.03815e-29	4.73282e-27
Fmnl2	0.564166	4.79082	124.333	7.50038e-29	5.86074e-27
Crip1	-0.406474	6.38026	124.171	8.13694e-29	6.33852e-27
Eid1	-0.429739	6.00843	124.118	8.35715e-29	6.49004e-27
Adgrl4	1.09287	2.62549	124.039	8.6958e-29	6.73231e-27
C1ra	0.600205	4.50426	123.313	1.25314e-28	9.67217e-27
Zeb2	-0.32353	8.93732	123.253	1.29142e-28	9.93725e-27
C1qtnf6	0.770379	3.75647	123.201	1.32621e-28	1.01739e-26
Fbxo32	0.636212	4.3891	122.877	1.56104e-28	1.19391e-26
Mov10	0.429772	5.7523	121.232	3.57118e-28	2.72305e-26
Apbb1ip	-0.368188	7.24457	120.911	4.19815e-28	3.19148e-26
Emp1	-0.336549	8.34218	120.835	4.36107e-28	3.30537e-26
Mtus1	0.51886	5.04169	120.381	5.4799e-28	4.14094e-26
Arl8b	0.334575	8.36094	120.348	5.57372e-28	4.19925e-26
Pdlim4	-0.61037	4.50147	120.286	5.74854e-28	4.31808e-26
Ccdc86	0.496029	5.10271	120.03	6.53921e-28	4.89742e-26
Herc1	-0.356486	7.5876	119.988	6.67883e-28	4.98719e-26
Mr1	0.527251	4.98327	119.624	8.0241e-28	5.97405e-26
Ephx1	-0.414447	6.1656	119.461	8.70738e-28	6.46369e-26
Top1	0.380333	6.68683	119.403	8.96526e-28	6.6356e-26
Lilra5	0.972914	2.96432	118.722	1.26299e-27	9.32067e-26
Ogt	-0.361868	7.27781	118.057	1.76524e-27	1.29892e-25
Ddx60	0.43228	5.55129	117.912	1.89891e-27	1.39321e-25
Dynlt1b	-0.362418	7.24163	117.288	2.59945e-27	1.90166e-25
Hnrnph1	-0.382452	6.56703	117.108	2.84623e-27	2.07618e-25
Man2b2	0.334027	8.21447	117.093	2.86854e-27	2.08643e-25
Glmp	0.328692	8.39799	117.067	2.9062e-27	2.10774e-25
Cradd	1.26825	2.06048	116.783	3.35252e-27	2.42447e-25
Tbc1d9	0.372924	6.7754	116.598	3.67992e-27	2.65197e-25
Gclc	-0.428698	5.81813	116.589	3.69682e-27	2.65197e-25
Pkp2	0.781865	3.54793	116.588	3.69862e-27	2.65197e-25
Nectin4	0.54569	4.71365	116.427	4.01156e-27	2.86821e-25
Plpp3	0.45116	5.57466	116.407	4.05071e-27	2.88802e-25
Etv5	-0.596284	4.5548	115.913	5.19455e-27	3.69311e-25
Ftl1	-0.206649	13.6283	115.775	5.5688e-27	3.94806e-25
Asph	-0.375031	6.71979	115.061	7.97609e-27	5.63889e-25
St3gal5	0.354877	7.30754	114.765	9.25945e-27	6.52791e-25
Gbp4	1.01686	2.40184	114.747	9.3438e-27	6.56903e-25
Ncoa7	-0.424482	5.8126	114.665	9.73814e-27	6.82725e-25
Cpq	0.544296	4.809	114.65	9.81321e-27	6.86082e-25
Arfgef3	0.44798	5.5417	112.957	2.30146e-26	1.6046e-24
Abhd15	0.5151	4.9357	112.825	2.46011e-26	1.71049e-24
Cd200r1	-0.369708	6.77201	112.702	2.61717e-26	1.81469e-24
Tns1	-0.414559	5.94746	112.169	3.42244e-26	2.36655e-24
Ubr7	0.433862	5.64098	111.752	4.2236e-26	2.91256e-24
Il1rn	-0.370957	6.68797	111.611	4.53399e-26	3.11807e-24
Tmem176a	0.689197	3.85545	111.472	4.86291e-26	3.32589e-24
Tceal9	0.375681	6.5399	111.471	4.86514e-26	3.32589e-24
Pcna	-0.332934	7.98662	111.466	4.87571e-26	3.32589e-24
Epsti1	0.408042	5.78106	111.196	5.58813e-26	3.80159e-24
Tnfsf10	1.16512	1.90614	110.922	6.41363e-26	4.35144e-24
Tmem154	0.365048	6.75333	110.632	7.42172e-26	5.0219e-24
Gsap	0.422982	5.67782	110.413	8.28726e-26	5.59257e-24
Cdk19	-0.367963	6.71589	110.381	8.4222e-26	5.66848e-24
Socs3	1.07448	2.44907	110.204	9.20892e-26	6.18149e-24
Nbeal2	0.369774	6.57076	109.417	1.36873e-25	9.15619e-24
Sgce	0.721341	3.76286	109.414	1.37131e-25	9.15619e-24
Ppp1r12b	0.474021	5.18185	109.298	1.4533e-25	9.67805e-24
Ifi205	1.18565	1.88454	108.71	1.95475e-25	1.29831e-23
Vsir	-0.292695	9.39514	108.65	2.0148e-25	1.33469e-23
Treml2	0.900675	2.88151	108.277	2.43144e-25	1.60647e-23
Plk3	0.602653	4.29892	108.253	2.46066e-25	1.62153e-23
AW112010	0.909446	2.8198	107.927	2.89971e-25	1.90588e-23
Ctsz	0.26291	10.5742	106.567	5.75288e-25	3.77135e-23
Ltbp3	-0.443057	5.45644	106.554	5.79139e-25	3.78676e-23
Gde1	0.378341	6.26597	106.367	6.36419e-25	4.15054e-23
H2-Ab1	0.354566	6.80901	106.21	6.8884e-25	4.48083e-23
Msrb1	0.328525	7.78257	105.806	8.44394e-25	5.47858e-23
Pml	0.400905	5.73042	105.708	8.87244e-25	5.74183e-23
Bgn	-0.811563	3.56933	105.509	9.80493e-25	6.32907e-23
Ada	0.437695	5.47842	105.41	1.03109e-24	6.63867e-23
Tlr3	0.488606	4.88361	104.794	1.40646e-24	9.01527e-23
Mlana	1.39015	1.78598	104.792	1.40735e-24	9.01527e-23
Sdf2l1	0.374568	6.26098	104.571	1.57333e-24	1.0053e-22
Eno2	-0.52771	4.74632	104.476	1.65023e-24	1.05177e-22
Uba7	0.345214	6.88354	104.453	1.6695e-24	1.06137e-22
Adar	0.338244	7.14979	104.292	1.811e-24	1.14844e-22
Ndrg1	-0.333054	7.59101	103.979	2.12026e-24	1.34118e-22
Marco	0.464553	5.11839	102.517	4.4308e-24	2.79572e-22
Trem1	2.5076	0.253038	101.519	7.32797e-24	4.61224e-22
Pde7b	0.422468	5.46133	101.511	7.35899e-24	4.62023e-22
P2ry14	0.489572	4.86978	101.289	8.22755e-24	5.15273e-22
Slc11a1	-0.304449	8.43665	100.764	1.07234e-23	6.69921e-22
Ogfr	0.362075	6.24782	100.69	1.11281e-23	6.93485e-22
Fdps	0.42289	5.46866	100.559	1.18913e-23	7.39221e-22
4933430I17Rik	1.05862	2.35071	100.414	1.27912e-23	7.93214e-22
Rnf149	0.303634	8.3946	99.93	1.63278e-23	1.01004e-21
Mafb	-0.326951	7.51407	99.658	1.87276e-23	1.15566e-21
Daglb	-0.328001	7.48523	99.6262	1.90307e-23	1.1715e-21
Egr2	-0.482479	5.02147	99.3859	2.14821e-23	1.31919e-21
Gpd1	0.784595	3.37477	98.9847	2.62984e-23	1.61103e-21
Prkar2b	-0.47545	5.03153	98.5503	3.27394e-23	2.00075e-21
Lyz1	0.277236	9.43145	98.1943	3.9179e-23	2.3885e-21
Pbxip1	0.330654	7.18231	98.0319	4.25228e-23	2.58611e-21
Ptges	0.894736	2.77532	97.6511	5.1528e-23	3.12624e-21
Serinc3	0.261633	10.1146	97.611	5.25804e-23	3.18244e-21
Dpp7	0.328207	7.24032	97.568	5.37322e-23	3.24437e-21
Clec4a3	-0.359063	6.35575	97.3371	6.03708e-23	3.63651e-21
Sh3bgrl	-0.290272	8.73786	96.1759	1.08441e-22	6.51654e-21
Pls3	0.367774	6.08539	95.7019	1.37734e-22	8.25718e-21
Csf1r	0.228753	11.533	95.4298	1.58001e-22	9.44973e-21
Nampt	0.304924	8.01831	95.1745	1.79719e-22	1.07232e-20
Ptgr1	-0.370433	6.05375	94.9261	2.03718e-22	1.21265e-20
Gna15	0.543451	4.39596	94.8732	2.09225e-22	1.2425e-20
Samd9l	0.317325	7.35525	94.7508	2.2255e-22	1.31853e-20
Gda	-0.448565	5.15682	94.2517	2.86289e-22	1.69219e-20
Prdx4	0.330033	6.95331	94.2118	2.92114e-22	1.72259e-20
Il17ra	0.368008	6.02196	94.1613	2.99652e-22	1.76292e-20
Lmtk2	0.521838	4.58218	94.0286	3.20407e-22	1.88064e-20
Zfp871	-0.339009	6.70985	93.9417	3.34755e-22	1.9603e-20
Fuca2	0.311879	7.69378	93.7515	3.68488e-22	2.15284e-20
Kif1b	-0.322432	7.29069	93.6878	3.80516e-22	2.21798e-20
Hpse	0.292113	8.41961	92.7752	6.03078e-22	3.50716e-20
Klrk1	1.21864	1.47941	92.5105	6.89279e-22	3.99925e-20
Tgfbr1	0.289078	8.52091	92.3953	7.30558e-22	4.22902e-20
Myo1d	0.709944	3.5315	92.2942	7.68785e-22	4.44013e-20
Ly9	-0.287945	8.55239	91.9908	8.96013e-22	5.16312e-20
Gbe1	-0.618078	3.99289	91.8408	9.66443e-22	5.55628e-20
Steap3	0.312082	7.55001	91.7744	9.99382e-22	5.73259e-20
Thbs1	0.527082	4.50681	91.6936	1.04101e-21	5.95784e-20
Itsn1	-0.330587	6.85204	91.3219	1.25583e-21	7.17101e-20
Ggh	0.335371	6.62793	91.3011	1.2691e-21	7.23041e-20
Aldoa	-0.269563	9.32193	91.2482	1.30343e-21	7.40931e-20
Tet2	-0.421822	5.33559	91.1809	1.34845e-21	7.64796e-20
Bcl2l11	-0.338201	6.57956	91.0992	1.40521e-21	7.95204e-20
Il1a	1.22224	1.92105	91.0573	1.4353e-21	8.10417e-20
Cat	-0.290534	8.36355	90.6203	1.78955e-21	1.00818e-19
Ninj1	-0.318809	7.19449	90.429	1.97097e-21	1.10791e-19
Msmo1	0.355175	6.08689	90.4161	1.98384e-21	1.11267e-19
Ccr2	0.590869	4.04094	90.3231	2.07914e-21	1.16353e-19
Cyp51	0.421783	5.28139	90.2104	2.2009e-21	1.22895e-19
Epor	1.38252	1.49505	90.1076	2.3181e-21	1.29153e-19
Akr1c12	0.706088	3.52481	89.8597	2.62723e-21	1.46054e-19
Irf1	0.345822	6.1637	89.8332	2.66262e-21	1.47697e-19
Kitl	0.660122	3.77093	89.8053	2.7003e-21	1.49458e-19
Ifrd1	0.503007	4.57461	89.7422	2.7878e-21	1.53963e-19
Rnase4	0.319825	7.10186	89.5162	3.12474e-21	1.72195e-19
Susd1	0.574384	4.15705	89.4507	3.22982e-21	1.77598e-19
Arhgef18	0.76059	3.24725	89.4235	3.27438e-21	1.79657e-19
Ints6l	-0.410983	5.43351	89.3167	3.45585e-21	1.89202e-19
Peg10	1.03739	2.21276	89.3027	3.48031e-21	1.90129e-19
Trim14	0.33978	6.3076	89.1855	3.69251e-21	2.01286e-19
Slc39a13	0.444335	5.05314	89.0863	3.88213e-21	2.11166e-19
Pkd1	-0.337824	6.47312	88.5785	5.01671e-21	2.72294e-19
Metrn	0.658013	3.7131	88.1063	6.3676e-21	3.44875e-19
Sdc3	0.268064	9.13841	88.0455	6.56624e-21	3.54872e-19
Mvd	0.492768	4.62483	87.528	8.52707e-21	4.59861e-19
Havcr2	0.380053	5.68729	87.2878	9.62681e-21	5.18062e-19
Kmt2d	-0.321637	6.8129	86.9702	1.13015e-20	6.06889e-19
Pgap1	-0.329521	6.60241	86.7949	1.23476e-20	6.61661e-19
Prss46	0.955322	2.43489	86.7792	1.24461e-20	6.65524e-19
Cd69	1.45644	0.973164	86.7076	1.29047e-20	6.8859e-19
Cd38	1.24417	1.76397	86.2644	1.61417e-20	8.59496e-19
Gaa	0.304779	7.42932	86.1271	1.73009e-20	9.19277e-19
Slc29a3	0.296181	7.83645	86.0961	1.7574e-20	9.31831e-19
Plk2	-0.336228	6.41311	85.9122	1.92846e-20	1.02038e-18
Gba	0.306861	7.30446	85.8078	2.03294e-20	1.07342e-18
Cebpa	0.302399	7.51018	85.6744	2.17465e-20	1.14584e-18
H2-Eb1	0.419877	5.1883	85.6468	2.20515e-20	1.1595e-18
Tmcc3	0.414725	5.21742	85.6282	2.22595e-20	1.168e-18
Nap1l1	-0.300687	7.61754	85.4218	2.47062e-20	1.2937e-18
Fam171a1	0.661535	3.64739	85.1313	2.86115e-20	1.49508e-18
Id1	0.746212	3.14735	85.0921	2.91829e-20	1.52179e-18
Clec5a	0.355935	5.92087	85.0509	2.97967e-20	1.5506e-18
Stra6l	0.383153	5.55584	84.8189	3.35019e-20	1.73982e-18
Ms4a6c	0.288255	7.99709	84.8062	3.37181e-20	1.74745e-18
Spata13	0.494408	4.53622	84.5659	3.80705e-20	1.96898e-18
Usp25	0.297144	7.55358	84.2129	4.55032e-20	2.34858e-18
Tapbp	0.278335	8.36284	84.1083	4.79733e-20	2.47101e-18
Map3k20	-0.416875	5.2596	84.0955	4.82836e-20	2.48194e-18
Acsl1	0.351317	5.94772	84.0485	4.94448e-20	2.53646e-18
Cd300ld3	-0.290486	7.94882	84.0437	4.95645e-20	2.53744e-18
Stard9	-0.3083	7.12744	83.9196	5.27715e-20	2.69615e-18
Slfn3	0.588373	3.76752	83.8845	5.37156e-20	2.73884e-18
Sp100	0.300437	7.23278	83.6976	5.90356e-20	3.00403e-18
Tor1aip2	0.296359	7.51229	83.4318	6.75213e-20	3.42892e-18
Rffl	0.463001	4.7515	83.1426	7.8145e-20	3.96045e-18
Sesn1	-0.292387	7.81391	83.0342	8.25455e-20	4.17508e-18
Ptgfrn	0.3379	6.15717	82.8284	9.15926e-20	4.62341e-18
Ccdc12	0.355644	5.85594	82.6217	1.01679e-19	5.12231e-18
F10	-0.670063	3.599	82.5913	1.03252e-19	5.19118e-18
Il1b	1.42033	1.02604	82.408	1.13276e-19	5.68383e-18
Nucb2	0.40265	5.2648	82.1207	1.30977e-19	6.55897e-18
Cd93	-0.246981	9.73224	81.6698	1.64501e-19	8.22148e-18
C1qb	0.413624	5.19394	81.4795	1.81104e-19	9.03334e-18
Slc6a4	1.22935	1.50573	81.3388	1.94452e-19	9.68003e-18
Csf2rb2	0.283084	8.01393	81.3042	1.97892e-19	9.8319e-18
C1qc	0.30447	7.07942	81.2211	2.06374e-19	1.02332e-17
Rasal2	-0.394214	5.39893	81.208	2.07744e-19	1.02809e-17
Aldh1l1	0.55367	4.06844	80.9852	2.32512e-19	1.14841e-17
Myo1e	-0.276852	8.25884	80.7946	2.5603e-19	1.2621e-17
Ptgs1	0.378387	5.52219	80.4893	2.98761e-19	1.46987e-17
Gprc5b	0.434412	4.89965	80.2677	3.34167e-19	1.64086e-17
Cystm1	1.39451	1.28123	80.2453	3.37986e-19	1.65639e-17
BC064078	-0.610626	3.81408	80.1834	3.48713e-19	1.70565e-17
Ltc4s	0.731805	3.21933	80.0747	3.6843e-19	1.79861e-17
Kit	1.60397	0.810441	80.0596	3.71248e-19	1.80886e-17
Pla2g4a	-0.453179	4.80556	79.8331	4.16282e-19	2.02438e-17
Aoah	0.438461	4.78845	79.6666	4.52837e-19	2.19792e-17
Lbh	-0.420653	5.11717	79.59	4.70719e-19	2.28032e-17
Adam33	0.660678	3.38585	79.5795	4.73244e-19	2.28816e-17
Large1	0.303519	6.96401	79.3564	5.29741e-19	2.55643e-17
Tpcn2	-0.33442	6.09572	79.3273	5.37593e-19	2.58937e-17
Birc6	-0.296133	7.28726	79.3062	5.43363e-19	2.61218e-17
Fxyd5	0.257737	9.00028	79.2697	5.53493e-19	2.65582e-17
Cds2	-0.283507	7.8654	79.0322	6.2411e-19	2.98898e-17
Erbb2	1.35877	1.33099	78.9396	6.54014e-19	3.12626e-17
H2-K1	0.220334	10.8772	78.9099	6.63935e-19	3.16769e-17
Nrcam	-0.504194	4.48315	78.8525	6.83474e-19	3.25476e-17
Ear2	1.36592	1.32436	78.8162	6.96151e-19	3.30888e-17
Pisd-ps2	-0.454995	4.7586	78.7946	7.03765e-19	3.33878e-17
Col2a1	-3.74372	0.0902931	78.3556	8.78732e-19	4.16104e-17
Plekho2	-0.258555	8.88961	78.3055	9.01271e-19	4.25977e-17
Npy	0.290186	7.4146	78.2783	9.13761e-19	4.31073e-17
Cd72	-0.271308	8.27704	78.2576	9.23347e-19	4.34783e-17
P2ry1	-0.348969	5.89219	78.1387	9.80597e-19	4.60881e-17
Cers2	-0.28142	7.84533	77.7288	1.20649e-18	5.65995e-17
Cbl	-0.304396	6.87144	77.7192	1.21234e-18	5.67687e-17
Igf2r	-0.267935	8.38163	77.4754	1.37141e-18	6.40983e-17
Mtss1	-0.292514	7.31173	77.1969	1.57888e-18	7.36589e-17
Emilin2	0.269092	8.262	76.7743	1.95515e-18	9.10444e-17
Il1rl2	0.50489	4.34002	76.6023	2.13296e-18	9.91415e-17
D5Ertd579e	-0.355928	5.68465	75.9758	2.9283e-18	1.35859e-16
F7	-0.563845	3.99115	75.9245	3.00534e-18	1.39178e-16
Kcna2	1.40743	1.14781	75.5814	3.5749e-18	1.65251e-16
Map2	1.82723	0.322538	75.5279	3.67312e-18	1.69481e-16
Slamf7	-0.337609	5.92754	75.3978	3.92291e-18	1.80676e-16
Neo1	0.390192	5.23753	75.1821	4.37544e-18	2.01151e-16
F11r	0.789841	2.71822	75.0583	4.65828e-18	2.13764e-16
Emilin1	0.296558	6.88222	74.8695	5.12514e-18	2.34761e-16
Tlr7	0.253717	8.8242	74.7625	5.41029e-18	2.47374e-16
Trafd1	0.278452	7.57954	74.6925	5.6054e-18	2.55831e-16
Smg1	-0.284324	7.42056	74.6303	5.78472e-18	2.63539e-16
Ets1	-0.873628	2.58979	74.5877	5.91076e-18	2.68796e-16
Hmox1	-0.259005	8.55952	74.4228	6.42495e-18	2.91654e-16
Hk1	-0.294177	6.91307	74.0683	7.68777e-18	3.48351e-16
Rps6ka3	-0.288642	7.18197	73.9435	8.1887e-18	3.70385e-16
Fcgr4	0.307153	6.42436	73.9314	8.23908e-18	3.71997e-16
Ezr	0.34403	5.72621	73.9243	8.26898e-18	3.7268e-16
Tox2	-1.94146	0.615231	73.7361	9.09514e-18	4.09184e-16
Trrap	-0.288468	7.15131	73.6473	9.51333e-18	4.27237e-16
Acsl3	0.448527	4.65901	73.5877	9.80459e-18	4.39535e-16
Sgpp1	-0.297662	6.79815	73.5614	9.93605e-18	4.44638e-16
Itga5	0.286575	7.15863	73.4855	1.03253e-17	4.61237e-16
Gpr34	0.718163	3.17366	72.8482	1.42553e-17	6.35672e-16
Tmcc2	-0.680255	3.3415	72.7714	1.4821e-17	6.59731e-16
Arhgef37	0.93026	2.10738	72.7295	1.51384e-17	6.72673e-16
Cln5	0.29907	6.61665	72.5871	1.62704e-17	7.21703e-16
Naglu	0.279495	7.4106	72.3875	1.80003e-17	7.97034e-16
Ralgds	0.378101	5.26001	72.1989	1.98037e-17	8.7535e-16
P2ry12	0.660944	3.36971	71.3724	3.0093e-17	1.32783e-15
Nptn	-0.247096	8.82894	70.7361	4.15332e-17	1.82942e-15
Ccpg1	0.282908	7.11929	70.6596	4.31738e-17	1.89837e-15
Zcchc2	0.317328	5.95978	70.4337	4.84073e-17	2.12479e-15
Macf1	-0.237118	9.28731	70.2188	5.39733e-17	2.36499e-15
Glg1	-0.255225	8.37076	70.0993	5.73423e-17	2.50825e-15
Bmpr1a	0.658432	3.32032	70.0802	5.78984e-17	2.5282e-15
Cd81	0.289474	6.7853	69.9893	6.06267e-17	2.64276e-15
Adam8	-0.24015	9.08909	69.7869	6.717e-17	2.92294e-15
Pnp2	0.42315	4.63768	69.7726	6.76602e-17	2.9392e-15
Gpr157	0.339112	5.68206	69.6639	7.14893e-17	3.10021e-15
Nfkbiz	-0.477821	4.31484	69.623	7.29848e-17	3.15963e-15
Cenpf	-0.525609	4.13543	69.4999	7.76811e-17	3.35718e-15
Lsr	0.584764	3.70509	69.4788	7.85155e-17	3.38744e-15
Slpi	0.41806	4.80092	69.409	8.13416e-17	3.50338e-15
Kifc3	-0.399833	5.03967	69.4009	8.16747e-17	3.51173e-15
Fasn	0.305347	6.27407	69.3826	8.24355e-17	3.53842e-15
Pla2g7	-0.241903	8.9338	69.133	9.35495e-17	4.00865e-15
Slc7a8	0.26855	7.62932	69.1112	9.45888e-17	4.04632e-15
Uprt	-0.295847	6.50829	68.988	1.00676e-16	4.29945e-15
Ednrb	-0.967358	2.22494	68.7536	1.1337e-16	4.83334e-15
Gadd45b	-0.407854	4.8837	68.7149	1.15618e-16	4.92086e-15
Atf3	-0.247989	8.59246	68.6944	1.16822e-16	4.96375e-15
Rbpj	-0.290125	6.67514	68.5693	1.24466e-16	5.27965e-15
Src	0.374962	5.19324	68.5643	1.24781e-16	5.28415e-15
Adcy9	-0.35207	5.52009	68.5479	1.25824e-16	5.31939e-15
Casp4	0.418648	4.70817	68.4898	1.29585e-16	5.46922e-15
Irf5	-0.26826	7.59685	68.4541	1.31949e-16	5.5597e-15
Aldoc	0.44321	4.55624	68.4446	1.32585e-16	5.57717e-15
Eef1a2	0.519861	4.06978	68.2806	1.44076e-16	6.05046e-15
Cfp	0.264284	7.75331	68.0974	1.58086e-16	6.62779e-15
Ptpn22	-0.522492	4.06684	68.0007	1.66025e-16	6.9491e-15
Cnrip1	0.394806	5.02097	67.9955	1.66461e-16	6.95579e-15
Ly6e	0.207114	10.7276	67.9675	1.68837e-16	7.04345e-15
Adgrf1	2.67951	-0.392284	67.9071	1.74085e-16	7.25037e-15
Akr1b8	-0.428485	4.74825	67.8145	1.82452e-16	7.58634e-15
Tent4a	0.363407	5.16317	67.8023	1.83579e-16	7.61113e-15
Tnfrsf11a	-0.302833	6.31323	67.8016	1.83651e-16	7.61113e-15
Ntn1	1.23413	1.3742	67.672	1.96108e-16	8.11406e-15
H2-T23	0.240761	8.82292	67.6509	1.9822e-16	8.188e-15
Mki67	-0.278635	7.10623	67.6007	2.03332e-16	8.38545e-15
Ttyh2	0.269931	7.48266	67.5804	2.0543e-16	8.45817e-15
Serpinb9	-0.566937	3.75044	67.4587	2.18494e-16	8.9814e-15
Osbpl8	-0.22497	9.69506	67.4214	2.22663e-16	9.13786e-15
Glb1	0.257955	7.98495	67.3355	2.3257e-16	9.52896e-15
Nat8l	0.409627	4.84058	67.2604	2.41595e-16	9.88268e-15
Neu1	0.271663	7.29073	67.2488	2.43019e-16	9.92486e-15
Cacna1d	-0.498811	4.15701	67.2192	2.46696e-16	1.00587e-14
Ube2l6	0.288996	6.36997	67.2154	2.47168e-16	1.00617e-14
Tmem104	0.288022	6.59119	66.8213	3.01817e-16	1.22666e-14
Stard3	0.286268	6.53298	66.7582	3.11616e-16	1.26445e-14
H2-Aa	0.269277	7.3351	66.6035	3.37044e-16	1.36543e-14
Tln1	-0.224441	9.64116	66.5854	3.40152e-16	1.37582e-14
Abca1	-0.255731	8.08017	66.5507	3.46172e-16	1.39792e-14
Ddost	0.276805	6.96453	66.4134	3.71122e-16	1.49629e-14
Nynrin	-0.563938	3.81511	66.3026	3.92573e-16	1.58025e-14
Sptlc2	0.275627	7.00479	66.2231	4.08712e-16	1.64259e-14
Gprc5c	-0.442974	4.63257	66.1495	4.24255e-16	1.70235e-14
Fgl2	0.398968	4.80239	66.0841	4.38551e-16	1.75692e-14
Slc31a2	0.290595	6.3951	66.0141	4.54381e-16	1.81745e-14
Cipc	-0.281171	6.8219	65.9238	4.75677e-16	1.89962e-14
Atp7a	-0.276671	6.98484	65.8773	4.87012e-16	1.94182e-14
Pde2a	0.832815	2.41607	65.7811	5.11362e-16	2.03569e-14
Phc3	-0.309368	6.03873	65.7178	5.28037e-16	2.09876e-14
Sox7	1.43904	0.878797	65.4074	6.18013e-16	2.45252e-14
Pgd	-0.240216	8.65063	65.177	6.94613e-16	2.75217e-14
Zbed6	-0.356777	5.33313	64.9942	7.62062e-16	3.01468e-14
Syne2	-0.515434	4.01611	64.8634	8.14329e-16	3.21641e-14
Tet3	-0.279904	6.75976	64.8066	8.38127e-16	3.30523e-14
Ampd3	-0.306176	6.00516	63.934	1.30459e-15	5.13673e-14
Psmb10	0.295564	6.08206	63.8117	1.38809e-15	5.45702e-14
Tspyl4	0.662073	3.19197	63.7203	1.45397e-15	5.70711e-14
Zfp36	0.270995	6.91829	63.3578	1.74741e-15	6.84826e-14
Ikbkg	-0.301089	6.06922	63.3234	1.77814e-15	6.9579e-14
Idi1	0.362074	5.14716	63.2594	1.83683e-15	7.17644e-14
Slc48a1	-0.240475	8.45389	63.0296	2.06397e-15	8.05139e-14
Pitpnc1	-0.350372	5.36475	62.9872	2.10879e-15	8.21356e-14
Cd300lb	-0.2416	8.39612	62.9707	2.12654e-15	8.2699e-14
Anln	-0.410602	4.77957	62.8745	2.23294e-15	8.67034e-14
Sel1l3	-0.387672	4.97004	62.8677	2.24063e-15	8.68684e-14
Prnp	0.292451	6.20263	62.7152	2.4208e-15	9.37095e-14
Pag1	0.363939	5.13553	62.6333	2.52355e-15	9.75373e-14
Tor1aip1	0.25153	7.77765	62.4288	2.7995e-15	1.08038e-13
Itgad	0.71494	2.84833	62.2944	2.99693e-15	1.1548e-13
Il13ra1	0.375037	4.99669	61.9356	3.59542e-15	1.3833e-13
Etnk1	0.262137	7.07592	61.5125	4.45659e-15	1.71202e-13
Fdft1	0.463531	4.21632	61.4993	4.48636e-15	1.72084e-13
Mmp8	-0.27925	6.54604	61.4329	4.64017e-15	1.77714e-13
Slc25a13	0.335295	5.42292	61.2513	5.08822e-15	1.94578e-13
Gm8979	0.466177	4.00949	61.2472	5.09866e-15	1.94682e-13
Rasgrp2	-0.67592	3.07998	61.1703	5.30166e-15	2.02128e-13
Fbxw17	0.377536	4.78478	60.9325	5.98185e-15	2.27644e-13
Slc9a7	0.266496	6.92293	60.9301	5.98896e-15	2.27644e-13
Card11	0.513474	3.89564	60.817	6.34292e-15	2.40735e-13
Abcg2	0.377334	4.95607	60.7405	6.5939e-15	2.49885e-13
Cmtm8	0.88782	2.1653	60.6934	6.75347e-15	2.55548e-13
Mtmr14	0.307582	5.83273	60.6788	6.80391e-15	2.57072e-13
Pgk1	-0.234739	8.50427	60.6636	6.8564e-15	2.58616e-13
Arhgap4	-0.279492	6.4421	60.6611	6.86528e-15	2.58616e-13
Zfp445	-0.281136	6.41223	60.6287	6.97923e-15	2.62517e-13
Arl5c	0.361428	5.03974	60.5794	7.15602e-15	2.68766e-13
Dab2	-0.247155	7.93872	60.5222	7.36656e-15	2.76262e-13
Pdia4	0.285354	6.25014	60.4982	7.45717e-15	2.79246e-13
Ms4a4a	0.301846	5.81387	60.3107	8.20161e-15	3.06667e-13
Clec4b1	-1.05334	1.71275	60.2864	8.30343e-15	3.10015e-13
Ly6c2	1.62544	0.302073	60.203	8.66251e-15	3.22944e-13
Pla2g2d	1.07795	1.4966	60.1991	8.67966e-15	3.23106e-13
Hmgcs1	0.263315	6.96517	60.1079	9.09081e-15	3.37913e-13
Fam43a	-0.687842	3.06136	60.0941	9.15475e-15	3.39789e-13
Os9	0.248652	7.73274	60.0758	9.24016e-15	3.42456e-13
Hsp90b1	0.214457	9.52902	59.7799	1.07382e-14	3.97394e-13
Slc4a7	-0.264597	6.92266	59.7318	1.10037e-14	4.06623e-13
Rab8b	-0.22796	8.77432	59.7124	1.11123e-14	4.10035e-13
Spsb1	0.946276	1.92573	59.608	1.17174e-14	4.31732e-13
Acpp	0.796006	2.44891	59.5198	1.22539e-14	4.50839e-13
Pou6f1	-0.43921	4.43712	59.5079	1.23283e-14	4.52918e-13
Tlr9	0.350047	5.15917	59.4817	1.24935e-14	4.58321e-13
Scd2	0.311977	5.7468	59.4367	1.2782e-14	4.68221e-13
Snca	1.02538	1.67476	59.411	1.295e-14	4.73687e-13
Fzd7	0.324286	5.50486	59.3063	1.36573e-14	4.98836e-13
Gm14461	0.350238	5.17594	59.257	1.40031e-14	5.10728e-13
Fblim1	0.529411	3.77607	59.207	1.43634e-14	5.23115e-13
Rnh1	0.223427	8.94395	59.1013	1.51552e-14	5.51155e-13
Ogdhl	1.68496	0.458268	59.0706	1.53934e-14	5.59012e-13
Bsn	-0.339897	5.31912	59.0539	1.5525e-14	5.62983e-13
Ccdc88a	0.263371	6.89106	58.9955	1.5992e-14	5.78658e-13
Alcam	-0.221944	9.03285	58.9941	1.60031e-14	5.78658e-13
Zfp395	-0.313056	5.70876	58.9674	1.62222e-14	5.85739e-13
Cdk14	-0.269294	6.6493	58.9198	1.66184e-14	5.99189e-13
Arid5a	0.586005	3.3454	58.8732	1.7017e-14	6.12684e-13
Ifi208	1.45681	0.332813	58.6506	1.90533e-14	6.85022e-13
Dynlt1a	-0.264891	6.80555	58.5643	1.99074e-14	7.14713e-13
Pde4b	0.564584	3.4584	58.5058	2.05078e-14	7.35224e-13
Gpcpd1	0.293965	5.96428	58.4238	2.13798e-14	7.65398e-13
Mef2a	0.23675	8.15302	58.3587	2.20985e-14	7.90004e-13
Nsd1	-0.260043	6.98465	58.273	2.30814e-14	8.23976e-13
Grap	0.442316	4.33117	58.1352	2.47549e-14	8.8247e-13
Laptm5	0.178856	11.509	58.0551	2.5783e-14	9.17822e-13
Sh2b2	0.620849	3.17711	58.0216	2.62246e-14	9.32228e-13
Slc38a6	0.265999	6.65515	57.977	2.68261e-14	9.5227e-13
Adra1a	-0.315391	5.59735	57.9461	2.72502e-14	9.65965e-13
Npl	0.549469	3.58411	57.6366	3.18905e-14	1.12887e-12
Slfn1	1.04018	1.24072	57.6155	3.22338e-14	1.13942e-12
Mctp1	-0.315292	5.65457	57.5165	3.38962e-14	1.1962e-12
Pik3ip1	0.764229	2.4495	57.5143	3.39348e-14	1.1962e-12
2610507B11Rik	-0.215771	9.21855	57.5003	3.41767e-14	1.20305e-12
Itpkb	-0.269155	6.565	57.469	3.47241e-14	1.22062e-12
Myof	-0.21429	9.29663	57.4502	3.50571e-14	1.23061e-12
Mansc1	0.488989	3.92866	57.208	3.96488e-14	1.38986e-12
Olr1	2.29012	-0.30583	57.1662	4.04997e-14	1.41722e-12
Usp2	0.411888	4.48521	57.1641	4.05418e-14	1.41722e-12
Grn	0.179185	11.3904	57.1098	4.16766e-14	1.45455e-12
Pdia3	0.213269	9.30765	57.1075	4.17249e-14	1.45455e-12
Lipa	-0.181872	11.2054	56.91	4.61286e-14	1.60585e-12
Nod1	0.37516	4.82242	56.8925	4.65421e-14	1.61801e-12
Pld4	0.206774	9.6604	56.7623	4.97253e-14	1.72629e-12
Sema6d	0.660716	2.9869	56.7067	5.11501e-14	1.77332e-12
S100a4	-0.212812	9.27867	56.5436	5.55709e-14	1.92394e-12
Plin3	0.257553	6.9222	56.5056	5.66533e-14	1.95873e-12
Fyb	-0.220994	8.80433	56.4683	5.77387e-14	1.99353e-12
Cd74	0.205242	9.6843	56.1442	6.80742e-14	2.34716e-12
Pcp4l1	-0.327306	5.42406	56.0845	7.01722e-14	2.4162e-12
Kif13a	-0.335465	5.272	56.0556	7.12118e-14	2.44866e-12
Itga9	-0.495145	3.93146	56.0396	7.17929e-14	2.46528e-12
Phip	-0.275694	6.26525	55.9166	7.64224e-14	2.62069e-12
Sephs2	0.261854	6.60702	55.8592	7.86874e-14	2.6947e-12
Abca9	-0.259962	6.7781	55.7927	8.13897e-14	2.78346e-12
B2m	0.182855	11.028	55.787	8.16256e-14	2.78775e-12
Ptpn7	-0.268276	6.49097	55.7576	8.28555e-14	2.82593e-12
Ryr1	-1.64324	0.394233	55.724	8.4282e-14	2.87071e-12
Loxl3	-0.526991	3.76837	55.6437	8.7795e-14	2.98633e-12
Bmf	0.281865	6.04112	55.2468	1.07424e-13	3.6491e-12
Tpst1	0.48555	3.80538	55.0661	1.17761e-13	3.99485e-12
Col5a2	0.60091	3.33044	55.0306	1.19901e-13	4.062e-12
Serpine1	0.733996	2.44097	54.9569	1.24481e-13	4.2115e-12
Tmed3	0.271341	6.26803	54.9355	1.25842e-13	4.25185e-12
Rnf19b	0.272924	6.20546	54.9248	1.26532e-13	4.26946e-12
Tagln2	-0.237486	7.78843	54.8879	1.28922e-13	4.34429e-12
Smad9	1.12072	1.21498	54.8615	1.30665e-13	4.39715e-12
Arg2	1.3444	0.768366	54.8545	1.31132e-13	4.40698e-12
Slfn10-ps	0.363824	4.76628	54.6666	1.44282e-13	4.84246e-12
Apobec1	-0.195345	10.135	54.6371	1.46462e-13	4.9091e-12
Pdgfrl	1.61773	0.284586	54.6223	1.47564e-13	4.93949e-12
Pik3cd	-0.244465	7.35667	54.6009	1.49179e-13	4.98692e-12
Pltp	-0.213167	9.0454	54.579	1.50853e-13	5.03622e-12
Edem2	0.255795	6.73226	54.4958	1.57371e-13	5.24687e-12
Mrap	0.925032	1.91517	54.4631	1.60012e-13	5.32788e-12
Traf3ip3	0.422789	4.31483	54.4167	1.63832e-13	5.4409e-12
Dusp3	-0.230592	8.0844	54.4166	1.63837e-13	5.4409e-12
Trim21	0.320411	5.26408	54.4078	1.64574e-13	5.45818e-12
Xdh	-0.223449	8.41063	54.3195	1.72133e-13	5.70138e-12
H2-DMa	0.331688	5.21619	54.2106	1.81932e-13	6.01808e-12
Fads2	0.661113	2.85318	54.1341	1.89148e-13	6.24857e-12
Pitpnm2	1.05037	1.46759	54.0453	1.97887e-13	6.52871e-12
Mylip	-0.276266	6.15155	54.0067	2.01808e-13	6.6494e-12
Ifit1bl2	1.23423	0.74372	53.986	2.03943e-13	6.71097e-12
Gcnt2	1.00109	1.50717	53.9465	2.08084e-13	6.83833e-12
Pwwp2b	0.302704	5.60103	53.8352	2.20207e-13	7.2273e-12
Rnase6	0.648693	2.84522	53.6907	2.36996e-13	7.76822e-12
Vav3	-0.289354	5.8846	53.6485	2.42143e-13	7.92666e-12
Ubr4	-0.230673	7.96485	53.627	2.44808e-13	8.00351e-12
Mocos	-0.244563	7.19503	53.3371	2.83697e-13	9.26291e-12
Relb	0.429251	4.17909	53.3028	2.88686e-13	9.41361e-12
Plp2	-0.245631	7.1698	53.2208	3.00983e-13	9.80196e-12
Mrgpre	0.31101	5.44968	53.2153	3.0184e-13	9.8172e-12
Fam102a	0.527599	3.59763	53.1464	3.12601e-13	1.01541e-11
Cyb5a	-0.241481	7.30873	52.8602	3.61603e-13	1.17307e-11
Ergic3	0.244048	7.11427	52.817	3.69639e-13	1.1976e-11
Hk3	-0.220404	8.41212	52.7335	3.85683e-13	1.24798e-11
Rpn2	0.225104	8.13747	52.6282	4.06906e-13	1.31497e-11
Tmem181a	-0.352852	4.90268	52.5164	4.3073e-13	1.39018e-11
Tjp2	0.81044	2.13225	52.48	4.38771e-13	1.41432e-11
Syne1	-0.265318	6.29236	52.2696	4.88357e-13	1.57215e-11
Ankdd1a	-1.14611	1.20268	52.2197	5.00925e-13	1.61055e-11
Trim34a	0.492874	3.60066	52.1347	5.23067e-13	1.6796e-11
Ugt1a6a	-0.730858	2.51256	52.0768	5.38704e-13	1.72762e-11
Mapkapk3	0.260405	6.37562	51.9881	5.63568e-13	1.80506e-11
LOC108167347	0.765311	2.13735	51.8693	5.98688e-13	1.91512e-11
Lss	0.372298	4.69305	51.8463	6.05745e-13	1.93524e-11
Ssr4	0.263802	6.25293	51.7928	6.22477e-13	1.98618e-11
Psmb8	0.242751	6.91927	51.4812	7.29453e-13	2.32458e-11
Lap3	0.301034	5.5304	51.4559	7.38908e-13	2.35174e-11
Atf5	-0.368379	4.77004	51.3846	7.66231e-13	2.43563e-11
Huwe1	-0.23042	7.74658	51.3794	7.68257e-13	2.439e-11
Cgnl1	0.42453	4.26272	51.3752	7.69882e-13	2.44109e-11
Wwp2	-0.244219	6.95683	51.3392	7.84122e-13	2.48312e-11
Csf2rb	0.208277	8.9339	51.2695	8.12457e-13	2.56962e-11
Plxna3	-0.76472	2.4044	51.2531	8.19265e-13	2.58791e-11
Slfn9	0.306072	5.30129	51.2139	8.35781e-13	2.63678e-11
Rhov	-0.406642	4.4115	51.205	8.39568e-13	2.64542e-11
Ccnd1	-0.293639	5.66289	51.1642	8.57217e-13	2.69767e-11
Nfkbie	0.418383	4.19747	51.1349	8.70093e-13	2.73478e-11
Cnpy3	0.248206	6.67832	50.9121	9.74593e-13	3.05942e-11
Fgd3	-0.238317	7.22691	50.901	9.80134e-13	3.073e-11
Ccr3	-1.01654	1.59284	50.8632	9.99168e-13	3.12879e-11
Smagp	-0.473149	3.93537	50.8288	1.0168e-12	3.18004e-11
Zcchc14	-0.571531	3.32582	50.8073	1.02798e-12	3.21103e-11
Unc93b1	-0.192473	9.86401	50.8027	1.03042e-12	3.21468e-11
Dmxl1	-0.243556	6.97728	50.7725	1.04638e-12	3.26044e-11
Ptms	0.227923	7.80756	50.6249	1.12803e-12	3.51053e-11
Laptm4b	0.431265	4.14851	50.5212	1.18921e-12	3.69638e-11
Slc1a4	-1.24828	1.01833	50.2553	1.36161e-12	4.22702e-11
Inpp5f	-0.318501	5.26908	50.2347	1.37599e-12	4.26642e-11
P4hb	0.200409	9.27395	50.1344	1.44811e-12	4.48454e-11
Dock7	-0.258976	6.32777	50.1175	1.46064e-12	4.51779e-11
Slc5a3	-0.316627	5.29083	50.0871	1.48344e-12	4.58269e-11
Isoc1	0.269594	5.96308	50.0782	1.49013e-12	4.59772e-11
Tfrc	-0.203434	9.08414	49.9938	1.5556e-12	4.79388e-11
Rassf2	-0.239116	7.08233	49.9489	1.5916e-12	4.89882e-11
Cic	-0.212993	8.50521	49.9317	1.60557e-12	4.93582e-11
Igf2bp2	-0.439459	4.10719	49.8728	1.65451e-12	5.08008e-11
Ldlr	0.265047	6.00069	49.7896	1.72613e-12	5.29353e-11
Cd22	0.297642	5.49298	49.6788	1.82636e-12	5.59412e-11
H2-Q2	0.251235	6.42675	49.6735	1.8313e-12	5.60244e-11
Cebpb	0.330798	5.06804	49.6038	1.89748e-12	5.79788e-11
Lrrc25	-0.246136	6.67791	49.5604	1.93981e-12	5.92007e-11
Atxn7l1	-0.345077	4.91413	49.5001	2.00037e-12	6.09751e-11
Gm4759	0.854287	1.78836	49.4231	2.08037e-12	6.3337e-11
Vasp	0.233839	7.18059	49.4155	2.08844e-12	6.35062e-11
Lair1	-0.236325	7.11239	49.3715	2.13583e-12	6.4869e-11
Mpzl1	0.462538	3.92416	49.3396	2.17076e-12	6.58507e-11
Dusp1	0.512481	3.49469	49.3256	2.18631e-12	6.62427e-11
Haus8	0.281014	5.76204	49.3229	2.18933e-12	6.62548e-11
Prag1	-0.474214	3.85341	49.2858	2.23111e-12	6.74382e-11
Chmp4b	0.22525	7.68476	49.2154	2.31264e-12	6.9819e-11
Miga1	0.407384	4.31555	49.0247	2.5485e-12	7.68479e-11
Lonrf3	-0.243912	6.73265	48.9501	2.64732e-12	7.97323e-11
Card19	-0.271088	5.93715	48.9386	2.66276e-12	8.01018e-11
Tspan14	0.231392	7.34107	48.9272	2.67839e-12	8.04761e-11
Acer3	-0.247451	6.57622	48.8949	2.72278e-12	8.17127e-11
Tbc1d2b	-0.232258	7.3084	48.7561	2.92225e-12	8.75945e-11
Gas6	0.215713	8.20802	48.68	3.0379e-12	9.09532e-11
Cbr2	-0.688386	2.56733	48.602	3.16108e-12	9.4529e-11
Cd209f	-3.35498	-0.654474	48.5174	3.30035e-12	9.85771e-11
Adgre1	-0.174707	10.7216	48.2884	3.70881e-12	1.10646e-10
Herpud1	0.30652	5.30249	48.0395	4.21046e-12	1.25464e-10
Baiap2l1	-1.15546	1.06591	47.9921	4.31351e-12	1.28383e-10
Rab10	-0.210675	8.40341	47.9721	4.35754e-12	1.29541e-10
Maged1	0.258003	6.16705	47.8747	4.57947e-12	1.35978e-10
Kdm6b	-0.456111	3.95062	47.7875	4.78754e-12	1.41989e-10
Slco4a1	0.231166	7.17716	47.7843	4.79543e-12	1.42056e-10
Dapk1	0.226622	7.41109	47.7086	4.98397e-12	1.47468e-10
Sertad2	-0.322455	5.08936	47.4667	5.63806e-12	1.66626e-10
Cd200r4	0.260307	6.04322	47.3553	5.9675e-12	1.76157e-10
Sfi1	-0.30148	5.30777	47.2306	6.35921e-12	1.875e-10
Col15a1	0.706417	2.36181	47.184	6.51218e-12	1.91786e-10
Nfatc2	-0.293738	5.48885	47.1493	6.62852e-12	1.94985e-10
Cryab	-1.06318	1.31131	47.0531	6.96158e-12	2.04544e-10
Dram1	-0.239136	6.66617	46.9695	7.26496e-12	2.1321e-10
Cdc42bpa	-0.508656	3.54687	46.9649	7.28182e-12	2.13314e-10
C1rb	0.584277	2.98535	46.964	7.28543e-12	2.13314e-10
Chd3	-0.22866	7.20213	46.7489	8.12984e-12	2.37762e-10
Arhgap6	-0.384375	4.46522	46.6839	8.40406e-12	2.45498e-10
Nkain1	0.33595	4.88765	46.4343	9.54475e-12	2.78497e-10
Paqr9	1.42209	0.494841	46.3427	1.00013e-11	2.91482e-10
Tle5	-0.210803	8.18182	46.2814	1.03188e-11	3.00076e-10
Tnrc6b	-0.256828	6.1068	46.2812	1.032e-11	3.00076e-10
Prr5l	0.368371	4.43658	46.2356	1.05627e-11	3.06597e-10
Ssr2	0.290257	5.43974	46.2345	1.05686e-11	3.06597e-10
Elmo2	-0.235509	6.77281	46.174	1.09001e-11	3.15853e-10
Jup	0.466967	3.80802	46.063	1.1535e-11	3.33868e-10
Loxl2	1.12053	0.968595	46.017	1.18087e-11	3.41396e-10
Nradd	-0.637004	2.74707	45.7902	1.32574e-11	3.82841e-10
Nos2	2.3922	-0.991129	45.7492	1.35379e-11	3.90494e-10
Calm2	-0.204433	8.47286	45.6762	1.40512e-11	4.04838e-10
Plekhg3	-0.2465	6.32612	45.5741	1.48026e-11	4.258e-10
Acat2	0.380872	4.4086	45.5728	1.48125e-11	4.258e-10
Rasal3	0.290737	5.4149	45.5114	1.52843e-11	4.38862e-10
Myrf	-0.884545	1.75368	45.2643	1.7338e-11	4.97265e-10
Ubc	0.150563	12.0144	45.0972	1.88807e-11	5.40898e-10
Slc25a44	0.280615	5.55796	45.0892	1.8958e-11	5.42495e-10
Ssh2	0.246532	6.27802	45.079	1.90573e-11	5.4472e-10
Nfkb1	0.2243	7.16434	45.0674	1.91701e-11	5.47323e-10
Zfc3h1	-0.245057	6.30431	45.0343	1.94971e-11	5.56031e-10
Frmd6	-0.529309	3.40275	44.8945	2.09389e-11	5.96474e-10
Lipo3	0.33598	4.79547	44.7584	2.24457e-11	6.38678e-10
Usp34	-0.240098	6.4722	44.7426	2.26274e-11	6.43124e-10
Ptprj	-0.19742	8.75527	44.723	2.28543e-11	6.4884e-10
Coro1a	-0.20565	8.25257	44.6344	2.39119e-11	6.78103e-10
Itgam	-0.182932	9.69688	44.6299	2.39665e-11	6.7889e-10
Mecp2	-0.270799	5.68553	44.6178	2.41156e-11	6.82348e-10
Tubgcp4	-0.308845	5.15647	44.5524	2.49341e-11	7.04716e-10
Cebpd	0.39757	4.18111	44.519	2.53632e-11	7.16043e-10
Junb	0.230013	6.73261	44.4978	2.56384e-11	7.23003e-10
Nlrc5	0.282997	5.34654	44.4781	2.58982e-11	7.29515e-10
Sox10	4.72871	-1.61475	44.4565	2.61851e-11	7.36313e-10
Ptger4	0.337014	4.73619	44.4555	2.61979e-11	7.36313e-10
Fabp5	0.173329	10.3266	44.4274	2.65774e-11	7.46148e-10
Slc1a3	1.6767	-0.0514608	44.3733	2.73205e-11	7.66159e-10
Cdk6	-0.250519	6.11248	44.2889	2.85243e-11	7.99028e-10
Tecpr1	0.203311	8.32763	44.2234	2.94943e-11	8.25286e-10
Nup210	0.643275	2.60022	44.0979	3.1445e-11	8.78892e-10
Armcx2	0.482742	3.58182	44.0937	3.15133e-11	8.79826e-10
Erp29	0.199389	8.52488	44.057	3.21093e-11	8.95477e-10
Rhoq	0.229536	6.77218	44.0269	3.2606e-11	9.08324e-10
Dennd2a	-0.266654	5.75856	44.0073	3.29345e-11	9.16465e-10
Prrc2b	-0.220405	7.29962	43.9573	3.37859e-11	9.39121e-10
Tanc2	-0.291353	5.37271	43.9105	3.46025e-11	9.60763e-10
Zfp26	-0.343551	4.71756	43.8811	3.51274e-11	9.74264e-10
Cdc42se2	-0.216447	7.52118	43.8449	3.5782e-11	9.9133e-10
Sema4d	0.192061	8.94726	43.801	3.65942e-11	1.01272e-09
Degs1	-0.20401	8.23102	43.7402	3.77474e-11	1.04349e-09
Bcl2a1a	0.422283	3.96444	43.6875	3.87768e-11	1.07077e-09
Slc37a2	-0.181834	9.63006	43.6455	3.96182e-11	1.09281e-09
Inppl1	-0.205452	8.10828	43.5859	4.0843e-11	1.12537e-09
Vcan	-0.374444	4.33977	43.4013	4.48798e-11	1.23525e-09
Gpr85	-0.67558	2.48464	43.3861	4.52286e-11	1.24349e-09
Rtl5	-0.299059	5.21533	43.3503	4.60653e-11	1.26512e-09
Ankrd33b	-0.322103	4.92336	43.3475	4.613e-11	1.26552e-09
Tex264	0.230056	6.64843	43.3431	4.62349e-11	1.26702e-09
B3gnt8	0.259313	5.83336	43.2965	4.73466e-11	1.29607e-09
Prc1	-0.308033	5.13525	43.2444	4.86238e-11	1.3296e-09
Hck	0.218969	7.12564	43.1708	5.04875e-11	1.37906e-09
Fgf11	-0.529999	3.24357	43.1259	5.16588e-11	1.40953e-09
Fos	0.251635	5.90402	43.0825	5.28162e-11	1.43805e-09
Gpx1	-0.188054	9.12895	43.0825	5.28179e-11	1.43805e-09
Sqle	0.300764	5.12066	43.0521	5.36431e-11	1.45894e-09
Cdkn1c	-0.295252	5.22757	43.025	5.4391e-11	1.47769e-09
Csrp1	0.219822	7.15045	42.9519	5.64622e-11	1.53231e-09
Psme1	0.226437	6.66949	42.948	5.65744e-11	1.53371e-09
Tap2	0.233199	6.42566	42.8228	6.03112e-11	1.63325e-09
Anxa4	-0.19311	8.75569	42.8165	6.05059e-11	1.63677e-09
Il12rb2	0.385761	4.26866	42.681	6.48424e-11	1.7522e-09
Hp	0.710432	2.11807	42.6326	6.64655e-11	1.79414e-09
Vwa5a	-0.19598	8.54906	42.6095	6.72554e-11	1.81352e-09
Dapk3	0.348709	4.57354	42.6046	6.74231e-11	1.81611e-09
Dstyk	-0.260505	5.80964	42.5309	7.00108e-11	1.8838e-09
Clu	1.24689	0.621783	42.5254	7.02064e-11	1.88705e-09
Slc31a1	0.215419	7.32045	42.4772	7.19567e-11	1.93204e-09
Emc1	-0.269166	5.61347	42.4563	7.27313e-11	1.95076e-09
Ly6i	2.06795	-0.729577	42.4297	7.37264e-11	1.97535e-09
Tal1	0.396974	4.1144	42.3587	7.64502e-11	2.04616e-09
Lpp	-0.275474	5.50842	42.2612	8.03546e-11	2.14838e-09
Mitd1	0.420926	3.78371	41.9721	9.31482e-11	2.4878e-09
Gm33251	1.06421	0.966042	41.7289	1.05483e-10	2.81424e-09
Pigt	0.222104	6.84054	41.6243	1.11273e-10	2.96559e-09
Tpcn1	-0.213728	7.36577	41.596	1.12897e-10	3.0057e-09
Tep1	-0.211505	7.42439	41.4801	1.19786e-10	3.18576e-09
Galnt12	0.556476	2.99157	41.3867	1.25649e-10	3.33816e-09
Pld3	0.169532	10.1593	41.3212	1.29928e-10	3.44823e-09
Plcb2	0.221269	6.82095	41.2619	1.33926e-10	3.55058e-09
Chid1	0.282909	5.29891	41.2084	1.37636e-10	3.64512e-09
Gm6548	0.249785	5.74269	41.1804	1.39623e-10	3.69137e-09
Anxa3	0.206354	7.71385	41.1797	1.39675e-10	3.69137e-09
Scamp5	-0.236507	6.26511	41.137	1.42759e-10	3.76573e-09
Zfyve9	-0.531218	3.21876	41.1366	1.42787e-10	3.76573e-09
Bcl6	-0.231847	6.38342	41.1158	1.44314e-10	3.80203e-09
Kif3c	-0.284661	5.29166	41.0861	1.46524e-10	3.85623e-09
Bcl2a1d	0.334143	4.66929	41.0195	1.516e-10	3.98565e-09
Adam23	-1.29032	0.727125	40.9849	1.54306e-10	4.05257e-09
Plcl2	0.246133	5.93808	40.9245	1.59145e-10	4.17531e-09
Tspoap1	1.14734	0.748637	40.8849	1.624e-10	4.25629e-09
Tnfrsf23	0.325656	4.76594	40.8685	1.6377e-10	4.28776e-09
Gpr137b	0.190695	8.61781	40.8404	1.66137e-10	4.34522e-09
Mir22hg	-0.402256	4.02879	40.8179	1.68059e-10	4.39093e-09
Hal	-0.213963	7.21223	40.8057	1.69114e-10	4.41392e-09
Flrt3	1.02886	1.04435	40.646	1.83505e-10	4.78458e-09
Ly6c1	1.72975	-0.375523	40.6234	1.85638e-10	4.83521e-09
Abhd6	1.25314	0.65696	40.6065	1.87253e-10	4.87224e-09
Cyp4f16	0.266183	5.54855	40.5812	1.8969e-10	4.93058e-09
Pkp4	0.244605	5.97219	40.5409	1.93644e-10	5.02816e-09
Ids	-0.224804	6.58411	40.4081	2.07256e-10	5.3761e-09
Ado	-0.265327	5.58175	40.3012	2.18905e-10	5.67243e-09
Ncs1	-0.880175	1.60952	40.2943	2.19681e-10	5.68669e-09
Taldo1	-0.189291	8.60808	40.2151	2.28766e-10	5.9158e-09
Kntc1	-0.438574	3.7922	40.198	2.30775e-10	5.96165e-09
Arel1	0.221452	6.59893	40.1867	2.32107e-10	5.98994e-09
Rasgrp4	-0.414115	3.94923	40.1454	2.37064e-10	6.1116e-09
Plxdc1	0.258598	5.64495	40.1363	2.38175e-10	6.13399e-09
Rab17	1.33641	0.539362	40.1273	2.3927e-10	6.15591e-09
Scpep1	0.190679	8.49681	40.0731	2.45999e-10	6.32257e-09
Ctsh	0.200881	7.86485	39.9913	2.56511e-10	6.58604e-09
Klk1b24	-7.41743	-1.68167	39.9162	2.66558e-10	6.83705e-09
Dock4	0.236479	6.09804	39.8263	2.79108e-10	7.15168e-09
Atp11c	-0.257317	5.69094	39.7003	2.97704e-10	7.62043e-09
Nin	-0.207199	7.43251	39.6678	3.0269e-10	7.74022e-09
Anp32e	-0.259072	5.65871	39.5461	3.22146e-10	8.2294e-09
Lrp12	0.205145	7.49688	39.465	3.35803e-10	8.56959e-09
Aspm	-0.39108	4.13608	39.4499	3.38408e-10	8.62735e-09
Taok1	-0.213681	6.98565	39.4444	3.39357e-10	8.64283e-09
Capn5	0.218168	6.69173	39.421	3.4345e-10	8.73824e-09
Timeless	0.488317	3.26343	39.4178	3.44018e-10	8.74389e-09
Klra3	0.341897	4.47833	39.3825	3.50285e-10	8.89421e-09
Dusp27	2.43911	-0.794468	39.3178	3.6207e-10	9.18421e-09
Cdkn1a	-0.214867	6.87466	39.1964	3.85289e-10	9.76337e-09
Coro2a	-0.255423	5.69237	39.1878	3.87002e-10	9.79694e-09
Arhgap12	-0.24104	5.96972	39.1541	3.93733e-10	9.95734e-09
Cib2	0.455762	3.53763	39.0457	4.16201e-10	1.0515e-08
Vegfb	0.291797	5.09161	39.0282	4.19945e-10	1.0599e-08
Fkbp5	0.450748	3.58243	38.9269	4.42287e-10	1.11517e-08
Galnt9	-0.644682	2.49684	38.8418	4.61994e-10	1.1637e-08
Manf	0.256089	5.59909	38.6851	5.00577e-10	1.25963e-08
Tmem245	-0.300762	4.98741	38.5997	5.22973e-10	1.31467e-08
Syvn1	0.229949	6.17863	38.5116	5.47106e-10	1.37397e-08
Srcap	-0.216189	6.69732	38.4653	5.60229e-10	1.40553e-08
Mindy1	-0.224224	6.44848	38.4626	5.61012e-10	1.4061e-08
Triobp	0.269549	5.34771	38.4228	5.72543e-10	1.43357e-08
Gm14325	-0.315927	4.7796	38.3102	6.06544e-10	1.5172e-08
Gpr176	0.43879	3.66496	38.2205	6.35048e-10	1.58693e-08
Arhgef12	-0.234459	6.05077	38.2012	6.41363e-10	1.60112e-08
Atxn10	0.211466	6.90333	38.1371	6.62794e-10	1.65143e-08
Gask1b	-0.362696	4.30983	38.137	6.62823e-10	1.65143e-08
Aldh3b1	-0.227981	6.24441	38.0829	6.8144e-10	1.69614e-08
Apoe	0.159327	10.4079	38.0574	6.90407e-10	1.71677e-08
Psmb9	0.263542	5.34113	37.9771	7.19405e-10	1.78711e-08
Ica1	0.520749	3.05293	37.9718	7.21345e-10	1.79017e-08
Lrrc14b	0.378322	4.10186	37.9163	7.42158e-10	1.84001e-08
C1qtnf12	-0.486526	3.36256	37.9116	7.43949e-10	1.84264e-08
Il18rap	1.16512	0.588352	37.8926	7.51229e-10	1.85885e-08
Elovl7	1.87785	-0.392289	37.8718	7.59261e-10	1.87688e-08
Rab38	1.01725	1.12233	37.8642	7.62244e-10	1.88242e-08
2810047C21Rik1	0.611996	2.46881	37.844	7.70166e-10	1.90012e-08
Galnt3	0.824269	1.59811	37.6982	8.29908e-10	2.04551e-08
Tnfsf13b	0.60766	2.50085	37.6401	8.54977e-10	2.10525e-08
Fam214a	-0.26615	5.46553	37.6147	8.66172e-10	2.13073e-08
Pisd	-0.207754	7.03796	37.6047	8.70632e-10	2.13962e-08
Lin7c	-0.220517	6.4437	37.5994	8.72974e-10	2.14329e-08
Dennd5a	-0.197188	7.72671	37.5135	9.12254e-10	2.23755e-08
Ywhag	-0.186503	8.36208	37.4538	9.40593e-10	2.30482e-08
Tcf12	-0.230651	6.09914	37.4388	9.47879e-10	2.32042e-08
Slco3a1	0.308978	4.74545	37.4263	9.53974e-10	2.33308e-08
Papss2	0.375712	4.12442	37.3764	9.78661e-10	2.39114e-08
Il1f9	-1.56873	0.0291122	37.3485	9.92764e-10	2.42325e-08
Wwp1	-0.18207	8.65585	37.346	9.94039e-10	2.42402e-08
Nbeal1	-0.288302	5.07137	37.2041	1.06903e-09	2.60436e-08
Mbnl1	-0.171314	9.37652	37.163	1.09177e-09	2.6572e-08
Slc7a7	-0.224637	6.2553	37.1401	1.1047e-09	2.68608e-08
Mgst1	-0.199979	7.42364	37.0211	1.17415e-09	2.8522e-08
Apol9b	1.85249	-0.701547	36.9907	1.19262e-09	2.89428e-08
Ermard	-0.261737	5.42803	36.9082	1.24412e-09	3.01636e-08
Tpra1	0.208934	6.82985	36.8051	1.31163e-09	3.177e-08
Zscan29	-0.253767	5.54707	36.7741	1.33263e-09	3.22475e-08
Wnk1	-0.177333	8.8716	36.7303	1.36295e-09	3.29497e-08
Gusb	0.163007	9.88077	36.5564	1.49005e-09	3.5988e-08
Wdfy3	-0.189668	8.02888	36.5379	1.50424e-09	3.62958e-08
Rtkn	-0.946939	1.35337	36.5307	1.50976e-09	3.63944e-08
Cd300lg	-0.699067	2.11533	36.5121	1.5243e-09	3.67097e-08
Agpat2	-0.258403	5.44472	36.4465	1.57643e-09	3.7929e-08
P4ha2	-0.52735	3.01325	36.4372	1.58394e-09	3.80733e-08
Sh3bgrl3	-0.187702	8.13612	36.4154	1.60177e-09	3.84653e-08
G2e3	-0.395497	3.9205	36.3959	1.61789e-09	3.88155e-08
Adgb	0.582396	2.52053	36.2979	1.7012e-09	4.07756e-08
Rragd	0.210315	6.70124	36.2793	1.71757e-09	4.11289e-08
Orai2	0.252759	5.47932	36.2475	1.7458e-09	4.17653e-08
Fth1	-0.115997	13.5915	36.2217	1.769e-09	4.22506e-08
Arhgef10l	-0.238343	5.82113	36.2213	1.76944e-09	4.22506e-08
Cxcl2	1.22449	0.266988	36.198	1.79066e-09	4.27169e-08
Atrx	-0.201947	7.14799	36.1593	1.82656e-09	4.35321e-08
Marchf5	0.220053	6.16883	35.9418	2.04213e-09	4.86239e-08
Ugdh	-0.214119	6.48748	35.932	2.0525e-09	4.88248e-08
Tmem184b	0.203079	6.96385	35.8977	2.08886e-09	4.96429e-08
Amz1	0.214112	6.46796	35.8742	2.11427e-09	5.01996e-08
Sod2	0.239772	5.66338	35.8039	2.19186e-09	5.19928e-08
Gm21188	-0.198965	7.11183	35.7202	2.28799e-09	5.42221e-08
Osbpl5	0.421693	3.6315	35.6926	2.32072e-09	5.49462e-08
Erlec1	0.245457	5.63164	35.6685	2.34957e-09	5.55772e-08
Cdc20	-0.376429	4.09436	35.597	2.43732e-09	5.75939e-08
Nucks1	-0.218334	6.32842	35.5954	2.4394e-09	5.75939e-08
Mical2	0.237039	5.82597	35.5887	2.44773e-09	5.77368e-08
Sap30	0.298874	4.75748	35.5796	2.45919e-09	5.79529e-08
Vim	-0.149053	10.7849	35.5206	2.53476e-09	5.9678e-08
Dynlt1f	-0.881016	1.34842	35.5007	2.56078e-09	6.02343e-08
Panx1	-0.340633	4.38768	35.4963	2.56658e-09	6.03147e-08
Phgdh	0.467436	3.27204	35.493	2.57095e-09	6.03612e-08
Hspa1a	0.794429	1.59707	35.4778	2.59112e-09	6.07781e-08
Rrm2	-0.2449	5.62499	35.3772	2.72838e-09	6.39384e-08
Cxcr3	0.639263	2.21929	35.3745	2.73221e-09	6.39686e-08
Epha4	0.831682	1.49794	35.3597	2.75303e-09	6.43965e-08
Tnfrsf21	0.201948	7.00101	35.3448	2.77409e-09	6.48289e-08
Tmem67	0.403421	3.7227	35.3227	2.80572e-09	6.55075e-08
Lats2	-0.238547	5.78924	35.3186	2.81169e-09	6.55863e-08
Otulinl	0.19042	7.76349	35.2678	2.88592e-09	6.72556e-08
Hexa	0.149535	10.6987	35.2498	2.91276e-09	6.78184e-08
Slc20a1	0.242786	5.63196	35.2336	2.93705e-09	6.83209e-08
Zup1	0.312212	4.50845	35.1998	2.9884e-09	6.94146e-08
Sh3glb1	0.182222	8.26162	35.1991	2.98957e-09	6.94146e-08
Cd209g	-4.94444	-1.37605	35.1674	3.03858e-09	7.04877e-08
Pcyox1l	0.546609	2.7793	35.1376	3.08529e-09	7.15057e-08
Tbc1d23	-0.212057	6.4777	35.066	3.20089e-09	7.41168e-08
Rusc2	-0.223338	6.07629	35.0619	3.20769e-09	7.42061e-08
Fads1	0.198871	7.14054	35.0567	3.21625e-09	7.4336e-08
Top2a	-0.21188	6.50416	35.0077	3.29809e-09	7.61578e-08
Parp11	0.293139	4.71096	34.8946	3.49521e-09	8.06359e-08
Rhob	0.195955	7.29254	34.8356	3.60274e-09	8.30407e-08
Baiap2	-0.271486	5.20784	34.8259	3.62069e-09	8.33315e-08
Gm8909	0.294811	4.75106	34.8252	3.62196e-09	8.33315e-08
Sema4b	0.441751	3.47701	34.8053	3.65927e-09	8.41132e-08
Ms4a6d	0.189392	7.66523	34.7327	3.7981e-09	8.7225e-08
Slc22a23	1.13093	0.753085	34.7132	3.83651e-09	8.80269e-08
H2-Q4	0.195284	7.23247	34.7058	3.85098e-09	8.82788e-08
Adgrg6	-0.416253	3.72536	34.6478	3.96741e-09	9.08652e-08
Ckap5	-0.213477	6.39611	34.5561	4.15866e-09	9.51591e-08
Myorg	-0.827493	1.50752	34.5152	4.24687e-09	9.70895e-08
Bend4	-0.319871	4.56382	34.4925	4.29674e-09	9.81407e-08
Ms4a7	0.171686	8.86207	34.475	4.33563e-09	9.88504e-08
Frk	0.819492	1.54069	34.475	4.33565e-09	9.88504e-08
Hint1	-0.207428	6.56476	34.4588	4.37179e-09	9.95844e-08
Baz1a	0.237999	5.68862	34.438	4.41877e-09	1.00564e-07
Actn1	0.18477	7.96926	34.3921	4.52423e-09	1.02871e-07
Tnfsf8	0.962597	0.876567	34.3816	4.54862e-09	1.03333e-07
Cd2	0.573901	2.49431	34.3388	4.64979e-09	1.05536e-07
Tacc1	-0.199181	7.01959	34.2833	4.7842e-09	1.08489e-07
Rab11fip5	-0.189841	7.66068	34.2811	4.7895e-09	1.08512e-07
Arhgap9	-0.192969	7.412	34.2789	4.79499e-09	1.08539e-07
Ap1s2	-0.203021	6.75761	34.2542	4.85604e-09	1.09814e-07
Lyzl4	-0.983067	1.13918	34.2526	4.86003e-09	1.09814e-07
Nomo1	0.239151	5.63858	34.2383	4.896e-09	1.10528e-07
Mapk8ip1	0.611872	2.33924	34.19	5.01903e-09	1.13204e-07
Lrmp	-0.213415	6.32335	34.1452	5.13588e-09	1.15736e-07
Cd207	0.416011	3.56327	34.1031	5.24806e-09	1.18159e-07
Rnpep	0.19089	7.44083	34.0546	5.38053e-09	1.21033e-07
Slc38a2	0.192496	7.3673	34.0495	5.39457e-09	1.21241e-07
Pfn2	0.717005	1.89935	34.0467	5.40247e-09	1.2131e-07
Gadd45g	0.315003	4.51603	34.0213	5.47322e-09	1.2279e-07
Rpl22l1	0.23871	5.63326	33.9045	5.81163e-09	1.30266e-07
Ptger3	0.702029	1.97252	33.7841	6.18255e-09	1.38457e-07
Enpp1	0.238195	5.64542	33.7681	6.23375e-09	1.3948e-07
Serp1	0.182333	8.00527	33.7383	6.32975e-09	1.41503e-07
Rapgef5	0.205461	6.51023	33.637	6.66788e-09	1.4893e-07
Ints1	-0.228252	5.8543	33.6035	6.78377e-09	1.51384e-07
Cdk18	-0.188933	7.56711	33.5994	6.7982e-09	1.51572e-07
Osbpl11	-0.200398	6.81883	33.5815	6.86097e-09	1.52837e-07
Nsmf	-0.440405	3.46497	33.5466	6.98525e-09	1.55468e-07
Igsf11	0.649854	2.11187	33.5082	7.12449e-09	1.58427e-07
Abhd17c	0.224678	5.91326	33.5035	7.14138e-09	1.58663e-07
H2-M2	0.958676	0.906179	33.4185	7.46038e-09	1.65605e-07
Slc12a2	0.378891	3.91623	33.4003	7.53051e-09	1.67015e-07
Resf1	0.211739	6.23462	33.3893	7.57311e-09	1.67757e-07
Dck	0.219275	5.86017	33.3883	7.57726e-09	1.67757e-07
Polg	0.211775	6.24464	33.3423	7.75837e-09	1.71616e-07
Ctns	0.224374	5.93117	33.3284	7.8142e-09	1.72699e-07
Prrc2c	-0.188843	7.49209	33.3143	7.87095e-09	1.73801e-07
Antxr2	-0.183063	7.91447	33.237	8.19007e-09	1.8069e-07
Tom1	0.204795	6.50165	33.1265	8.66858e-09	1.90976e-07
Notch2	-0.188208	7.49477	33.1259	8.67146e-09	1.90976e-07
Lipo2	0.619674	2.21436	33.0472	9.02914e-09	1.9868e-07
Satb1	0.529521	2.80189	33.024	9.13742e-09	2.00888e-07
Usp24	-0.200869	6.65115	32.9268	9.60596e-09	2.11005e-07
Hdac7	-0.375135	3.9446	32.9158	9.66025e-09	2.12013e-07
Ivns1abp	0.196793	6.87714	32.7996	1.02553e-08	2.24878e-07
Eya3	-0.19594	6.96492	32.7966	1.02707e-08	2.24943e-07
Cyth4	-0.167561	8.87093	32.7956	1.02761e-08	2.24943e-07
Ifi30	0.186397	7.54392	32.7865	1.03243e-08	2.25803e-07
Dipk2a	0.248615	5.39587	32.7749	1.03861e-08	2.26852e-07
Slc39a10	-0.259655	5.23674	32.7741	1.03903e-08	2.26852e-07
Gspt2	0.832371	1.36413	32.7681	1.04226e-08	2.2736e-07
Tlr1	-0.350773	4.18459	32.7162	1.07044e-08	2.33307e-07
Kif3b	-0.203927	6.52853	32.6847	1.08791e-08	2.36909e-07
Tbl1xr1	-0.197582	6.81713	32.6688	1.09684e-08	2.38649e-07
Diaph1	-0.18087	7.9182	32.587	1.14401e-08	2.48696e-07
Spic	1.00524	0.963692	32.4653	1.21789e-08	2.6453e-07
Hk2	0.216955	5.95491	32.4454	1.23041e-08	2.66915e-07
Rps29	-0.166259	8.89992	32.4445	1.23099e-08	2.66915e-07
Fcrlb	1.50043	-0.0342414	32.4371	1.2357e-08	2.67551e-07
Atf7	-0.210613	6.24622	32.4364	1.23612e-08	2.67551e-07
Cln8	-0.184651	7.62326	32.4349	1.2371e-08	2.67551e-07
Npas4	-1.06674	0.797163	32.4124	1.25151e-08	2.70219e-07
Scd1	0.700669	1.96174	32.4122	1.25158e-08	2.70219e-07
Lat2	-0.181881	7.83555	32.382	1.27123e-08	2.74227e-07
Clec12a	-0.170566	8.54881	32.2825	1.33795e-08	2.88373e-07
Znrf2	-0.212036	6.17805	32.2654	1.34978e-08	2.90675e-07
Pros1	-0.205895	6.39619	32.1928	1.40114e-08	3.01478e-07
Abcb1a	0.319423	4.37278	32.1468	1.4347e-08	3.08437e-07
Lancl3	-0.792185	1.56441	32.1185	1.45575e-08	3.12695e-07
Eya4	-0.440454	3.38449	32.0993	1.47024e-08	3.15538e-07
Kif20a	-0.279144	4.91617	32.0731	1.49017e-08	3.19544e-07
Ep300	-0.186626	7.3926	32.0411	1.51486e-08	3.24564e-07
Slc45a4	-0.209688	6.2587	32.0165	1.53419e-08	3.28426e-07
Cpe	0.477295	3.08511	31.9121	1.61885e-08	3.46256e-07
Atp1a3	-0.18129	7.77738	31.8884	1.63871e-08	3.49964e-07
2610008E11Rik	-0.435473	3.40608	31.8881	1.63896e-08	3.49964e-07
Tmem106a	-0.175649	8.10905	31.8386	1.68124e-08	3.58688e-07
Iqgap3	-0.326755	4.34586	31.8143	1.70246e-08	3.62908e-07
Spen	-0.194948	6.78581	31.7993	1.71565e-08	3.65412e-07
Fus	-0.209494	6.14695	31.7803	1.7325e-08	3.68689e-07
Ppib	0.202825	6.37938	31.7374	1.77114e-08	3.76596e-07
B3gnt3	0.32362	4.32951	31.6553	1.84755e-08	3.92511e-07
Kif7	0.440239	3.27852	31.6035	1.89755e-08	4.02794e-07
Rap1gap	0.889514	1.21255	31.564	1.93646e-08	4.10709e-07
Rasa1	0.195255	6.74991	31.5426	1.95795e-08	4.14918e-07
Pdxk	-0.168748	8.53235	31.5253	1.97543e-08	4.18272e-07
Tiparp	0.244534	5.34522	31.4856	2.0163e-08	4.26566e-07
2810025M15Rik	-0.295116	4.67279	31.4187	2.08685e-08	4.41123e-07
Slc38a10	0.182888	7.51259	31.4043	2.10243e-08	4.44043e-07
Capg	-0.149283	10.0195	31.3248	2.19031e-08	4.62218e-07
Xbp1	0.185222	7.29668	31.2749	2.24721e-08	4.7383e-07
Castor2	-0.297829	4.6457	31.2617	2.26264e-08	4.76684e-07
Sptan1	-0.174884	8.05801	31.2533	2.27238e-08	4.78337e-07
Atrnl1	0.289077	4.71648	31.2072	2.32704e-08	4.89434e-07
Inpp4b	0.538208	2.66247	31.2019	2.33337e-08	4.90358e-07
Kansl3	-0.221262	5.81341	31.179	2.36107e-08	4.95765e-07
Phlpp1	0.245836	5.30922	31.0983	2.46119e-08	5.1636e-07
Iqgap2	-0.231099	5.61409	31.0946	2.4659e-08	5.16918e-07
Ctsa	0.140673	10.6786	31.089	2.47307e-08	5.17989e-07
Fndc3a	0.185258	7.20144	31.0783	2.48664e-08	5.20401e-07
Plod2	0.921065	1.1263	31.0703	2.4969e-08	5.22115e-07
Agtpbp1	-0.281213	4.81003	31.0651	2.50361e-08	5.23085e-07
Phf11a	0.674631	1.71813	31.0616	2.5082e-08	5.23609e-07
Tpm1	-0.205245	6.25634	30.967	2.63344e-08	5.49301e-07
Ccrl2	0.289381	4.63303	30.9631	2.63863e-08	5.49929e-07
Per1	-0.313327	4.41705	30.952	2.65382e-08	5.52638e-07
Map3k9	-0.33321	4.21627	30.9274	2.68764e-08	5.5922e-07
Slc38a7	0.207612	6.10594	30.9088	2.71351e-08	5.63832e-07
Lcor	-0.298708	4.58891	30.9083	2.71427e-08	5.63832e-07
Gmppb	0.382809	3.71303	30.8924	2.7366e-08	5.68001e-07
Fn1	-0.307746	4.56655	30.8638	2.77708e-08	5.75931e-07
Tdrd7	0.194938	6.48438	30.8487	2.79877e-08	5.79951e-07
Sdc1	0.217571	5.83562	30.8394	2.8122e-08	5.82258e-07
Zfp866	-0.364191	3.94272	30.8247	2.83367e-08	5.86221e-07
Syn2	0.77897	1.54537	30.7944	2.87819e-08	5.94944e-07
H2-DMb1	0.217603	5.85627	30.7758	2.9059e-08	6.0018e-07
Tbc1d10a	0.309706	4.44503	30.7592	2.93083e-08	6.04834e-07
Selenop	0.127094	11.7734	30.7571	2.93403e-08	6.05e-07
Cd55	0.573814	2.34463	30.6954	3.02886e-08	6.24045e-07
Pif1	-0.735941	1.69463	30.6802	3.05264e-08	6.28429e-07
Plxna4	1.2012	0.339151	30.6515	3.09809e-08	6.37268e-07
Aprt	-0.193503	6.66955	30.6365	3.12218e-08	6.41699e-07
Tnrc6c	-0.243962	5.34274	30.5148	3.32409e-08	6.82642e-07
Fam117a	-0.541222	2.60298	30.5057	3.3397e-08	6.85291e-07
Hprt	-0.184853	7.20636	30.4833	3.3786e-08	6.9271e-07
Rnf114	0.184432	7.06543	30.3942	3.53727e-08	7.24652e-07
Bbs10	-0.708722	1.79812	30.378	3.56689e-08	7.30127e-07
Icosl	0.390057	3.59502	30.3549	3.60964e-08	7.38279e-07
Prrc2a	-0.170453	8.18084	30.3412	3.6352e-08	7.42906e-07
Vps13c	-0.168028	8.34451	30.3173	3.68035e-08	7.51525e-07
Kmt2c	-0.197949	6.42216	30.2705	3.77001e-08	7.69211e-07
Cst7	1.1557	0.359147	30.2529	3.80454e-08	7.75629e-07
Naga	0.183402	7.20959	30.2292	3.85126e-08	7.84519e-07
Cd37	-0.184763	7.14365	30.214	3.88142e-08	7.90025e-07
Clcn7	0.181171	7.36104	30.1988	3.91213e-08	7.95635e-07
6530402F18Rik	0.54629	2.50278	30.1528	4.00599e-08	8.14068e-07
Vav2	0.206762	6.10782	30.1373	4.03799e-08	8.19659e-07
Zfp142	-0.341598	4.09327	30.1364	4.04e-08	8.19659e-07
Zfp266	-0.331395	4.23736	30.0727	4.17472e-08	8.4567e-07
Prdx6	-0.206891	6.05542	30.0726	4.17491e-08	8.4567e-07
Rab7b	-0.171085	8.09758	30.0473	4.22978e-08	8.56097e-07
Slc35e4	0.240608	5.33318	30.0128	4.3057e-08	8.70766e-07
Ccdc88b	0.202528	6.15662	29.9115	4.53644e-08	9.16694e-07
Sting1	0.254981	5.09113	29.9031	4.55628e-08	9.19968e-07
Tspan17	-0.237589	5.38074	29.778	4.85966e-08	9.80438e-07
Nmi	0.370929	3.71386	29.7204	5.00628e-08	1.00921e-06
Cspg4	1.20582	0.287798	29.6641	5.15366e-08	1.03809e-06
Pde3b	-0.454124	3.13634	29.6553	5.17711e-08	1.04199e-06
Grk6	-0.235545	5.41019	29.6254	5.25757e-08	1.05734e-06
Cd48	-0.175595	7.70085	29.6075	5.30624e-08	1.06628e-06
Plagl2	-0.207964	6.00108	29.5883	5.35904e-08	1.07603e-06
Dmd	0.899737	1.00678	29.5728	5.40221e-08	1.08383e-06
Pla2g6	0.381546	3.72865	29.5295	5.52428e-08	1.10744e-06
Tnip3	0.263964	4.88414	29.5124	5.57316e-08	1.11636e-06
Efemp2	0.417842	3.40536	29.477	5.67585e-08	1.13602e-06
Kctd12b	-0.188989	6.75408	29.3257	6.13639e-08	1.22723e-06
Sfxn5	-0.378847	3.73167	29.2988	6.22211e-08	1.24221e-06
Dnmt3l	-1.84544	-0.634872	29.2984	6.22341e-08	1.24221e-06
Arfgef2	0.18212	7.10186	29.2976	6.22607e-08	1.24221e-06
Tmem64	0.22491	5.57993	29.2322	6.43966e-08	1.28381e-06
Odc1	0.284993	4.62836	29.2234	6.46886e-08	1.28861e-06
Tapbpl	0.302003	4.32271	29.2219	6.47407e-08	1.28864e-06
Lpcat3	0.214794	5.80571	29.1416	6.74796e-08	1.34209e-06
Jade2	-0.185131	6.88831	29.1307	6.78606e-08	1.34861e-06
Ifnar2	0.171296	7.8817	29.1207	6.82104e-08	1.3545e-06
Oas1b	0.426431	3.05064	29.1089	6.8628e-08	1.36171e-06
Rap1gap2	-0.63049	2.06277	29.0842	6.95083e-08	1.3781e-06
Cytip	-0.359897	3.87687	29.0494	7.07668e-08	1.40195e-06
Pnpla7	0.167578	8.11141	29.0357	7.12688e-08	1.41079e-06
Mfng	0.843456	1.14946	28.9968	7.27145e-08	1.43717e-06
Eva1a	1.63948	-0.332459	28.9967	7.27153e-08	1.43717e-06
Myo7a	0.22281	5.60882	28.9902	7.29629e-08	1.44093e-06
Chd7	0.286325	4.59462	28.943	7.47595e-08	1.47526e-06
Vldlr	0.619495	2.13791	28.9218	7.55813e-08	1.49031e-06
Hdlbp	0.168543	8.02322	28.8917	7.67667e-08	1.51217e-06
Impa2	0.382668	3.65036	28.8892	7.68663e-08	1.51217e-06
Perp	0.976367	0.780691	28.8891	7.68696e-08	1.51217e-06
Jmjd1c	-0.17982	7.21277	28.8517	7.83665e-08	1.54042e-06
Serpinb1c	0.479423	2.86179	28.8413	7.87879e-08	1.54749e-06
Adam17	0.160611	8.57504	28.8347	7.9057e-08	1.55157e-06
Zfp715	-0.228162	5.4901	28.8054	8.02631e-08	1.57402e-06
Plxna2	0.207249	5.93219	28.7864	8.10552e-08	1.58832e-06
Sox5	-1.34692	0.152593	28.7702	8.17345e-08	1.60039e-06
Liph	0.674503	1.84852	28.7389	8.30639e-08	1.62407e-06
Snx10	0.181742	6.95425	28.7387	8.3073e-08	1.62407e-06
Sptssa	-0.182249	6.9841	28.6984	8.48207e-08	1.65696e-06
Cyp26c1	1.45527	-0.185088	28.5982	8.93211e-08	1.74352e-06
Kif11	-0.287401	4.59025	28.5768	9.03131e-08	1.76152e-06
Mcoln2	0.242124	5.16575	28.5035	9.37975e-08	1.82807e-06
Vps13a	-0.238362	5.27266	28.4675	9.55591e-08	1.86097e-06
Itga8	-0.759294	1.52086	28.406	9.86422e-08	1.91953e-06
Erlin2	0.208409	5.88586	28.3794	1.00004e-07	1.94452e-06
Cep170	-0.195645	6.28811	28.3593	1.01046e-07	1.96329e-06
Cd86	0.413161	3.35001	28.3432	1.01894e-07	1.97823e-06
Lbr	-0.277817	4.7215	28.337	1.0222e-07	1.98303e-06
Tagap	0.310833	4.22165	28.3307	1.02551e-07	1.98793e-06
Zdhhc21	-0.237278	5.28911	28.315	1.03388e-07	2.00159e-06
Lrrc58	-0.188225	6.60287	28.3145	1.03414e-07	2.00159e-06
Cerk	-0.160266	8.50693	28.2709	1.0577e-07	2.04562e-06
Fgd6	-0.224719	5.47795	28.2493	1.06953e-07	2.06691e-06
Vopp1	-0.220823	5.65026	28.2281	1.0813e-07	2.08806e-06
Bend6	0.657537	1.86927	28.2076	1.09285e-07	2.10874e-06
Lamb2	-0.318446	4.26416	28.1828	1.10689e-07	2.13421e-06
Dbnl	0.183492	6.71144	28.1736	1.11217e-07	2.14261e-06
Ier3	0.513909	2.51335	28.1723	1.11294e-07	2.14261e-06
Adssl1	-0.253832	5.0233	28.1706	1.11392e-07	2.14286e-06
Agl	-0.21516	5.71572	28.1417	1.13069e-07	2.17275e-06
Tpm3	-0.15632	8.77433	28.1408	1.13118e-07	2.17275e-06
Gpsm3	-0.187721	6.55197	28.0594	1.17973e-07	2.26428e-06
Socs7	-0.247441	5.07296	28.0561	1.18175e-07	2.26643e-06
Cmbl	0.738588	1.5582	28.0182	1.20514e-07	2.30953e-06
Dmpk	0.58096	2.2137	27.9948	1.21981e-07	2.33587e-06
Selplg	0.163547	8.19365	27.9886	1.22374e-07	2.33998e-06
Cpped1	0.240707	5.17112	27.9884	1.22381e-07	2.33998e-06
Hmmr	-0.295256	4.48824	27.9779	1.23048e-07	2.35095e-06
Stard4	0.238906	5.16186	27.9211	1.26712e-07	2.41797e-06
Slc39a4	-0.318923	4.16302	27.9206	1.26747e-07	2.41797e-06
Bmp2k	0.194287	6.25992	27.8991	1.28162e-07	2.44311e-06
Psen2	0.177662	7.10424	27.8731	1.29897e-07	2.47431e-06
Naa25	0.234953	5.19165	27.84	1.32134e-07	2.51502e-06
Ggta1	0.169002	7.76142	27.7534	1.38181e-07	2.62815e-06
Pkia	0.959682	0.84107	27.7003	1.42025e-07	2.69921e-06
Pex16	0.344278	3.92109	27.6675	1.4445e-07	2.74325e-06
Frmd4b	-0.175738	7.21962	27.6509	1.45701e-07	2.76492e-06
BC005537	-0.143687	9.70822	27.6491	1.45837e-07	2.76542e-06
Ank	0.181088	6.82951	27.6072	1.49025e-07	2.82375e-06
Wdr26	-0.155021	8.75315	27.5442	1.53957e-07	2.91501e-06
Nde1	-0.211268	5.73587	27.374	1.68115e-07	3.1807e-06
Rarg	-0.268517	4.74625	27.2756	1.76892e-07	3.34424e-06
Trak1	-0.210431	5.75868	27.2725	1.77174e-07	3.34708e-06
Cd63	0.143486	9.6445	27.2675	1.77634e-07	3.35326e-06
Ssh1	-0.194082	6.19928	27.2615	1.78182e-07	3.36109e-06
Add3	-0.238376	5.2176	27.2504	1.79211e-07	3.37797e-06
Med12	-0.188627	6.37446	27.1727	1.86551e-07	3.5137e-06
Fam214b	-0.199223	5.99845	27.1449	1.8926e-07	3.56208e-06
Serinc2	1.42392	-0.194748	27.0778	1.95937e-07	3.68499e-06
Cbr3	-0.249398	4.96884	27.0723	1.96495e-07	3.69272e-06
Map3k1	-0.187155	6.43439	27.0593	1.97825e-07	3.71495e-06
Utp4	0.306828	4.25872	27.054	1.98366e-07	3.72234e-06
Nub1	0.179967	6.73097	27.0298	2.00862e-07	3.76639e-06
Itga4	0.157186	8.41503	26.9565	2.08619e-07	3.90894e-06
Fbxl3	0.18416	6.52871	26.9324	2.11236e-07	3.95504e-06
Ipo4	0.219475	5.47242	26.8754	2.17563e-07	4.07047e-06
Tmem251	0.304615	4.28392	26.8616	2.1912e-07	4.09656e-06
Tmem65	-0.176676	6.99778	26.8489	2.20558e-07	4.1204e-06
Ctsk	0.176065	6.95512	26.8127	2.24729e-07	4.19522e-06
Synj2	-0.229693	5.30107	26.794	2.26915e-07	4.23289e-06
Pnpt1	0.249956	4.85797	26.7376	2.33636e-07	4.35505e-06
Prdm1	-0.235317	5.20507	26.6654	2.42524e-07	4.51738e-06
Klra17	1.83127	-0.816757	26.6495	2.44527e-07	4.55134e-06
Rnaset2b	0.166515	7.65995	26.6477	2.44755e-07	4.55223e-06
Gtf2h2	0.365856	3.64127	26.6316	2.46806e-07	4.58699e-06
Ints6	-0.285124	4.4788	26.6285	2.47199e-07	4.59092e-06
Tnfsf15	0.727433	1.30554	26.6171	2.48664e-07	4.61473e-06
Slc23a2	-0.169656	7.39828	26.4922	2.6526e-07	4.9191e-06
Peak1	-0.17678	6.87541	26.4306	2.73859e-07	5.07484e-06
Marf1	-0.17729	6.83469	26.4095	2.76858e-07	5.12664e-06
Rabgap1l	-0.348157	3.84501	26.3885	2.79892e-07	5.17903e-06
Gdf15	0.64949	1.80039	26.3772	2.81529e-07	5.20551e-06
Irak2	0.184255	6.38992	26.318	2.90289e-07	5.36355e-06
Ptprs	-0.223781	5.38513	26.3085	2.91716e-07	5.38598e-06
Atn1	-0.208927	5.71284	26.3045	2.92319e-07	5.39315e-06
Ahrr	-0.228569	5.29553	26.2684	2.97843e-07	5.49039e-06
Fhl3	-0.203762	5.79698	26.2672	2.98024e-07	5.49039e-06
Zmynd15	0.394473	3.28477	26.2627	2.98719e-07	5.49917e-06
Usp45	-0.219655	5.43808	26.2373	3.02671e-07	5.56786e-06
Hyou1	0.173603	6.97538	26.2248	3.04638e-07	5.59998e-06
Sec61a1	0.166492	7.54144	26.1592	3.15161e-07	5.78919e-06
Slc25a22	0.261443	4.65713	26.154	3.16007e-07	5.8005e-06
Srrm2	-0.151241	8.72258	26.1524	3.16266e-07	5.80104e-06
Sytl4	1.07234	0.378838	26.1345	3.19223e-07	5.85104e-06
Dnajc3	0.174189	6.92116	26.1158	3.22327e-07	5.90363e-06
Pbx2	-0.188795	6.23829	26.0889	3.26849e-07	5.98211e-06
Zswim6	-0.200715	5.87497	26.0858	3.27369e-07	5.9873e-06
Atp6v0d2	-0.157677	8.23411	26.0511	3.33295e-07	6.09126e-06
Dnmt3a	0.159749	8.03878	26.0073	3.40946e-07	6.22659e-06
Aopep	0.183477	6.39971	26.0027	3.41759e-07	6.23692e-06
Cenpe	-0.256017	4.86751	25.9879	3.44386e-07	6.28031e-06
Lgals8	0.174072	6.84694	25.9246	3.55864e-07	6.48495e-06
Zfp81	-0.541378	2.33143	25.9099	3.58579e-07	6.5297e-06
Casp8	0.176604	6.67714	25.8614	3.67699e-07	6.69096e-06
Cyp2j6	0.282239	4.43815	25.8563	3.68682e-07	6.70401e-06
Smpdl3b	0.370773	3.49378	25.8106	3.77512e-07	6.85963e-06
Lpcat1	0.191404	6.08952	25.7219	3.95251e-07	7.17679e-06
Ttc37	-0.223087	5.33542	25.7093	3.97849e-07	7.21876e-06
Fam219a	0.264813	4.67624	25.6393	4.12535e-07	7.47986e-06
Rab9	0.212834	5.49092	25.619	4.16894e-07	7.55142e-06
Ptafr	-0.155109	8.30754	25.6181	4.1708e-07	7.55142e-06
Cd14	0.155323	8.24785	25.5949	4.22128e-07	7.63733e-06
AI606473	0.821924	1.00673	25.5877	4.23711e-07	7.66048e-06
Scmh1	-0.286201	4.40748	25.5824	4.24883e-07	7.67618e-06
Snta1	0.263694	4.66134	25.5797	4.25471e-07	7.6813e-06
Slamf8	-0.384496	3.46867	25.5319	4.36138e-07	7.86826e-06
Pcnx	-0.1849	6.29752	25.5233	4.38082e-07	7.89769e-06
Arhgap27	0.189992	6.03442	25.4617	4.52301e-07	8.14819e-06
Rars	0.188028	6.11759	25.4536	4.54197e-07	8.17651e-06
Hebp1	0.207317	5.61662	25.4285	4.60149e-07	8.27776e-06
Eng	0.174346	6.73874	25.4178	4.62698e-07	8.31768e-06
Maff	0.819632	1.00882	25.3985	4.67356e-07	8.39544e-06
Hectd4	-0.211364	5.55031	25.3879	4.69929e-07	8.43566e-06
Ezh2	-0.312426	4.09984	25.347	4.79995e-07	8.61023e-06
Pdk1	-0.213842	5.51299	25.3231	4.85965e-07	8.71113e-06
Paox	0.254721	4.80299	25.2842	4.95879e-07	8.88253e-06
Glb1l	0.365089	3.50667	25.2498	5.04799e-07	9.0359e-06
Herc2	-0.166087	7.34503	25.2418	5.06892e-07	9.06693e-06
Plcg2	0.161031	7.73229	25.2152	5.13935e-07	9.18641e-06
Dst	0.174408	6.72529	25.1811	5.23098e-07	9.34357e-06
Plxnd1	0.139658	9.48426	25.179	5.23662e-07	9.34703e-06
Syngap1	0.483579	2.59871	25.1671	5.26903e-07	9.39824e-06
Btbd7	0.239922	5.01416	25.1297	5.37221e-07	9.57551e-06
Pdgfa	0.280527	4.42344	25.1283	5.37602e-07	9.57554e-06
Nadk	0.162427	7.54971	25.1234	5.38975e-07	9.59321e-06
Dgkz	0.151649	8.4399	25.1152	5.41265e-07	9.6272e-06
Alpk1	-0.178619	6.45379	25.0945	5.47119e-07	9.72446e-06
Cbx6	-0.265305	4.65644	25.0704	5.54001e-07	9.83985e-06
Tsc22d1	-0.197045	5.86753	25.0429	5.61935e-07	9.97376e-06
Rgs18	-0.213934	5.4609	24.999	5.74889e-07	1.01965e-05
Tpbgl	0.894169	0.855297	24.9617	5.86099e-07	1.0388e-05
Il16	0.207422	5.62217	24.9274	5.9661e-07	1.05669e-05
Zfp618	-0.614332	1.97575	24.9232	5.97919e-07	1.05827e-05
Zfp626	-0.325712	3.95727	24.8849	6.09905e-07	1.07872e-05
Pcyt1b	-0.552547	2.22661	24.8812	6.11084e-07	1.08005e-05
Adamts1	0.212306	5.47179	24.828	6.28167e-07	1.10947e-05
Nfkb2	0.207481	5.51273	24.8225	6.29989e-07	1.11191e-05
Picalm	0.1511	8.41231	24.7871	6.41654e-07	1.13171e-05
Slamf6	0.638149	1.78075	24.7792	6.44282e-07	1.13555e-05
Csde1	-0.155564	8.07241	24.7683	6.4794e-07	1.1412e-05
Vps54	0.18885	5.99642	24.7625	6.49894e-07	1.14384e-05
Pianp	0.170937	6.89519	24.7509	6.53795e-07	1.1499e-05
Ralgapa1	-0.215073	5.425	24.7319	6.60296e-07	1.16053e-05
Hmox2	0.172928	6.64303	24.7152	6.66031e-07	1.1698e-05
Nup155	-0.22555	5.22143	24.6857	6.76303e-07	1.18701e-05
Nck1	0.204064	5.61775	24.6771	6.79318e-07	1.19147e-05
Zfp710	-0.159664	7.74303	24.6719	6.81144e-07	1.19385e-05
Syne3	-0.229113	5.15019	24.6575	6.86276e-07	1.20201e-05
Akr1a1	-0.126047	10.6067	24.6452	6.9065e-07	1.20883e-05
Csf1	0.304578	4.13324	24.6175	7.00653e-07	1.22549e-05
Plekha3	-0.242253	4.89837	24.6132	7.02226e-07	1.22739e-05
Ctdspl	-0.356835	3.62294	24.598	7.07793e-07	1.23626e-05
Ro60	-0.235841	5.04201	24.59	7.10717e-07	1.24051e-05
Ier5	-0.182191	6.27771	24.5711	7.17717e-07	1.25186e-05
Drg2	0.211568	5.43096	24.5674	7.19106e-07	1.25342e-05
Acvrl1	-0.202016	5.63635	24.5143	7.3917e-07	1.2875e-05
Nab2	-0.217538	5.36005	24.4981	7.45425e-07	1.2975e-05
Ascc3	0.183569	6.07419	24.4336	7.70812e-07	1.34077e-05
Zfyve26	0.1716	6.69407	24.4318	7.71513e-07	1.34106e-05
Tbc1d31	-0.283033	4.36142	24.4133	7.78974e-07	1.3531e-05
Ankle2	0.179797	6.25385	24.3917	7.87737e-07	1.36738e-05
Nt5dc2	-0.173788	6.64464	24.3297	8.13509e-07	1.41115e-05
Fkbp9	0.213315	5.4017	24.3171	8.18826e-07	1.41939e-05
Zfp503	0.328261	3.82038	24.2716	8.38381e-07	1.45229e-05
Syn1	-0.395826	3.29194	24.2523	8.46849e-07	1.46552e-05
Srpr	0.167695	6.96582	24.2515	8.47177e-07	1.46552e-05
Vwf	0.161631	7.43134	24.2499	8.47905e-07	1.46577e-05
P4ha1	0.17118	6.62263	24.2255	8.58697e-07	1.48341e-05
Hook3	-0.171233	6.74367	24.2238	8.59476e-07	1.48374e-05
Scarb1	0.162131	7.39391	24.222	8.60274e-07	1.4841e-05
Fbxo28	-0.204195	5.6104	24.216	8.62958e-07	1.48772e-05
St6galnac2	1.18783	0.141634	24.1772	8.8049e-07	1.51691e-05
R3hdm4	-0.195188	5.80184	24.171	8.83349e-07	1.52079e-05
Bdh1	0.566641	2.01234	24.1614	8.87765e-07	1.52735e-05
Serpinb2	-0.746864	1.45271	24.1477	8.94075e-07	1.53716e-05
Nectin1	-0.658014	1.64128	24.1428	8.96351e-07	1.54003e-05
H2-K2	0.193463	5.79639	24.1338	9.00565e-07	1.54621e-05
Cnot1	-0.162461	7.35494	24.127	9.03745e-07	1.55062e-05
Thra	-0.317667	4.00384	24.1113	9.11125e-07	1.56222e-05
Cpeb1	0.283314	4.34693	24.0902	9.21179e-07	1.57839e-05
Mamld1	-0.669426	1.55708	24.044	9.43518e-07	1.61557e-05
Sbk1	-0.347546	3.67371	23.983	9.73906e-07	1.66647e-05
Cd28	0.156044	7.8562	23.9717	9.79617e-07	1.67511e-05
Vasn	-0.407461	3.1147	23.9496	9.90918e-07	1.69328e-05
Mertk	0.164779	7.12762	23.9143	1.00928e-06	1.72322e-05
Rc3h1	-0.179739	6.30262	23.9119	1.01053e-06	1.72322e-05
Zdhhc8	-0.228841	5.10584	23.9112	1.01092e-06	1.72322e-05
Camk2a	-0.735125	1.36324	23.9107	1.01117e-06	1.72322e-05
Wars	0.207398	5.44215	23.9086	1.01227e-06	1.72394e-05
Heatr5a	-0.173995	6.52949	23.9041	1.01463e-06	1.72679e-05
Extl3	0.164721	7.07099	23.8826	1.02604e-06	1.74503e-05
Gpr137b-ps	0.145867	8.61028	23.8794	1.02774e-06	1.74675e-05
Cd5l	0.302824	4.1469	23.8767	1.02915e-06	1.74797e-05
Gm1673	0.396694	3.23133	23.8412	1.04834e-06	1.77936e-05
Pdk3	0.356517	3.528	23.7961	1.07315e-06	1.82024e-05
Arrb1	-0.150795	8.2011	23.7786	1.08295e-06	1.83563e-05
Atp6v1a	-0.128973	10.1191	23.7544	1.09668e-06	1.85765e-05
Hspe1	0.198486	5.66828	23.6918	1.13292e-06	1.91776e-05
Cdt1	0.195701	5.71485	23.6272	1.17155e-06	1.98182e-05
Prkch	-0.172915	6.52686	23.5861	1.19685e-06	2.02327e-05
Csgalnact2	-0.200243	5.61819	23.5232	1.23662e-06	2.08909e-05
Il20rb	1.22668	0.017115	23.5188	1.23942e-06	2.09242e-05
Racgap1	-0.223989	5.16762	23.5005	1.25129e-06	2.11104e-05
Scly	0.192314	5.78648	23.4972	1.25342e-06	2.11323e-05
Ptp4a2	-0.150556	8.14266	23.4825	1.26306e-06	2.12805e-05
Mfsd12	-0.141968	8.83317	23.4324	1.29632e-06	2.18265e-05
Stk10	0.167001	6.8283	23.4197	1.30495e-06	2.19571e-05
Mgat4b	0.167162	6.80332	23.4175	1.30645e-06	2.19677e-05
H2-D1	0.14067	8.9324	23.4122	1.31001e-06	2.20128e-05
Slc6a8	0.157166	7.57642	23.3724	1.33742e-06	2.24584e-05
Asxl2	-0.168246	6.7336	23.3557	1.34909e-06	2.26394e-05
Tcf24	1.90276	-0.901535	23.3209	1.37366e-06	2.30364e-05
Lrpprc	0.191302	5.79022	23.2981	1.39006e-06	2.3296e-05
Ythdf1	0.189252	5.82252	23.289	1.39665e-06	2.33893e-05
Suco	-0.22003	5.18812	23.2879	1.39748e-06	2.33893e-05
Peli1	0.20806	5.3396	23.2149	1.45149e-06	2.42771e-05
Pqlc2	0.230392	4.99385	23.2094	1.45564e-06	2.43303e-05
Appl1	-0.198324	5.6688	23.204	1.45975e-06	2.43829e-05
Arhgap25	-0.153474	7.87275	23.2009	1.46214e-06	2.44067e-05
Ide	-0.191731	5.77999	23.1744	1.48242e-06	2.47289e-05
Map1a	-0.857163	0.907741	23.1629	1.4913e-06	2.48607e-05
Ptprm	0.231924	4.95681	23.1403	1.50891e-06	2.51371e-05
Lmnb2	-0.277162	4.3542	23.1391	1.50988e-06	2.51371e-05
Pfkfb4	-0.196277	5.65753	23.1197	1.52511e-06	2.5374e-05
Mapk8ip3	-0.205397	5.45021	23.1136	1.52995e-06	2.54377e-05
Cpne8	0.384268	3.25096	23.094	1.54566e-06	2.5682e-05
1700071M16Rik	-0.679394	1.41039	23.0894	1.54933e-06	2.57261e-05
Ubash3b	-0.217842	5.25376	23.0783	1.5583e-06	2.5858e-05
Flnb	-0.209784	5.37948	23.0236	1.60333e-06	2.65876e-05
Ldhb	0.225367	5.05431	23.0124	1.61263e-06	2.67244e-05
Selenos	0.185374	5.92222	22.95	1.66582e-06	2.75877e-05
Furin	0.156647	7.46973	22.8267	1.77615e-06	2.93956e-05
Yipf3	0.180232	6.07626	22.8178	1.78443e-06	2.95034e-05
St6galnac6	-0.197051	5.63993	22.8172	1.785e-06	2.95034e-05
Mdfic	-0.154302	7.6652	22.799	1.80198e-06	2.97645e-05
Vamp2	-0.275499	4.34144	22.7934	1.80719e-06	2.98311e-05
Crybg2	-0.967538	0.550261	22.7891	1.81125e-06	2.98785e-05
Cacng8	2.37923	-1.34314	22.7847	1.81536e-06	2.99267e-05
D5Ertd605e	0.671201	1.49168	22.7758	1.82386e-06	3.00473e-05
Gnpda1	0.160778	7.08728	22.7506	1.84787e-06	3.0423e-05
Chd6	-0.215846	5.21174	22.7443	1.85401e-06	3.04986e-05
Itgb2	-0.127814	9.95852	22.7424	1.85582e-06	3.04986e-05
Gm10336	-0.266683	4.46602	22.7421	1.85609e-06	3.04986e-05
Atp9a	0.562815	2.00994	22.7263	1.87142e-06	3.07306e-05
Trim34b	0.347537	3.37564	22.7166	1.88086e-06	3.08654e-05
Bod1l	-0.181405	6.02368	22.7034	1.89387e-06	3.10587e-05
Tnf	0.404294	2.8724	22.6669	1.9301e-06	3.16324e-05
Rbpms	0.272237	4.35288	22.6343	1.96311e-06	3.21525e-05
Gbp11	1.07645	-0.0297771	22.6191	1.97871e-06	3.2387e-05
Bub1	-0.28315	4.27592	22.6164	1.98157e-06	3.24127e-05
B4galt1	0.155827	7.45714	22.6085	1.98969e-06	3.25246e-05
Sppl2a	0.149891	7.92151	22.6066	1.99168e-06	3.25359e-05
Fsd2	0.831935	0.899116	22.5985	2.00005e-06	3.26514e-05
Oaf	0.552341	2.089	22.5952	2.00347e-06	3.26862e-05
Galk2	0.184754	5.90209	22.5851	2.01401e-06	3.2837e-05
Tenm4	1.72641	-0.701754	22.578	2.02152e-06	3.29381e-05
Cnp	0.194184	5.59277	22.5607	2.03982e-06	3.32149e-05
Slc39a7	0.159138	7.13249	22.5503	2.05091e-06	3.33739e-05
Wasf2	-0.154632	7.56427	22.5008	2.10437e-06	3.42218e-05
Dusp6	0.199291	5.50714	22.4876	2.11884e-06	3.44349e-05
Vps13b	-0.163853	6.82428	22.4849	2.12188e-06	3.44621e-05
Pole	-0.365941	3.40426	22.4504	2.16029e-06	3.50634e-05
Phyhd1	0.466639	2.5496	22.4335	2.17945e-06	3.53516e-05
Sorl1	-0.162279	6.84143	22.4208	2.19384e-06	3.55622e-05
Fut7	0.286374	4.13774	22.4108	2.20532e-06	3.57253e-05
Rcan1	0.201425	5.43426	22.4051	2.21183e-06	3.58078e-05
Dnase1l1	-0.15172	7.77868	22.3925	2.22643e-06	3.6021e-05
Notch1	-0.174777	6.24397	22.3679	2.25505e-06	3.64608e-05
Chsy1	-0.259562	4.51194	22.3342	2.29498e-06	3.70826e-05
Abcc2	-0.798689	1.08223	22.3271	2.30354e-06	3.7197e-05
Neurl1b	-0.544153	2.14541	22.3088	2.32559e-06	3.75292e-05
Fmnl1	-0.154436	7.49603	22.3055	2.32951e-06	3.75684e-05
Mir682	-0.181051	5.99662	22.2933	2.34437e-06	3.77839e-05
Srsf5	0.155854	7.28881	22.2078	2.45117e-06	3.94799e-05
Ccdc25	0.25071	4.56407	22.1651	2.50626e-06	4.03415e-05
Prickle2	0.477908	2.52152	22.1552	2.51915e-06	4.05232e-05
Setdb1	-0.174968	6.19475	22.1338	2.54736e-06	4.09508e-05
Pcsk7	0.192156	5.62635	22.1288	2.55408e-06	4.10328e-05
Sgms2	-0.321736	3.76719	22.1067	2.58356e-06	4.148e-05
Dglucy	0.197555	5.53621	22.1024	2.58942e-06	4.15476e-05
Slc25a39	-0.158346	7.11089	22.0887	2.60795e-06	4.18184e-05
Dusp2	0.391062	3.06745	22.0861	2.61151e-06	4.18488e-05
Itpk1	0.218328	5.10198	22.0793	2.62069e-06	4.19693e-05
Hfe	0.164101	6.6244	22.0453	2.66763e-06	4.2694e-05
Palm	-0.384055	3.20572	22.0228	2.69904e-06	4.31693e-05
Smpd3	-1.30964	-0.092235	22.0013	2.72937e-06	4.36267e-05
9930111J21Rik1	0.175482	6.03955	21.9763	2.76522e-06	4.41717e-05
Creb3	0.188768	5.7252	21.9642	2.78271e-06	4.44038e-05
Dusp9	0.627433	1.62302	21.9638	2.78327e-06	4.44038e-05
C2cd4c	-4.52723	-1.9833	21.928	2.83562e-06	4.52105e-05
Epb41l2	0.158715	7.00203	21.9113	2.86042e-06	4.55771e-05
Smad5	-0.243162	4.70938	21.9031	2.87269e-06	4.57437e-05
Peg13	-0.209366	5.2855	21.8731	2.91792e-06	4.64346e-05
Map4k4	0.160494	6.891	21.8609	2.93647e-06	4.67005e-05
Adra2c	1.51494	-0.708789	21.8519	2.95039e-06	4.68922e-05
Eif1	-0.151616	7.63012	21.8469	2.95802e-06	4.69839e-05
Plscr1	0.249085	4.55224	21.7952	3.03871e-06	4.82352e-05
Uchl3	0.290612	4.07869	21.784	3.05653e-06	4.84877e-05
Cybb	0.115082	10.9387	21.7743	3.07198e-06	4.87021e-05
Faf1	0.19945	5.41808	21.7193	3.16139e-06	5.00881e-05
Arl6ip5	-0.152802	7.45232	21.714	3.17016e-06	5.01956e-05
Mospd1	0.238395	4.75009	21.6787	3.2289e-06	5.10936e-05
Nfat5	-0.163433	6.63891	21.6775	3.23106e-06	5.10957e-05
Mfsd6	0.156042	7.15329	21.6736	3.23753e-06	5.1166e-05
Aacs	0.212123	5.172	21.6586	3.26293e-06	5.15351e-05
Mib1	-0.153787	7.37285	21.6573	3.26517e-06	5.15383e-05
Pkd2	0.330487	3.70739	21.6505	3.27671e-06	5.16881e-05
Slit2	0.651766	1.54503	21.6257	3.31943e-06	5.23293e-05
Slc35e2	-0.311291	3.87625	21.6064	3.35297e-06	5.2825e-05
Rilpl2	0.151053	7.54929	21.5699	3.41739e-06	5.38063e-05
Ccdc125	-0.288292	4.06757	21.556	3.44214e-06	5.41623e-05
Pfkfb3	0.168159	6.32862	21.5165	3.5138e-06	5.52553e-05
Zdhhc2	0.351384	3.46102	21.5142	3.51812e-06	5.52888e-05
Eno1	-0.139069	8.55419	21.5109	3.52418e-06	5.53171e-05
Plekha7	0.753698	1.06083	21.5107	3.52453e-06	5.53171e-05
Clec2i	0.236103	4.75767	21.5096	3.5265e-06	5.53171e-05
Npc2	0.115963	10.7804	21.5065	3.5322e-06	5.53722e-05
Zfp703	-0.19021	5.69225	21.4994	3.54533e-06	5.55435e-05
Tmem81	-0.382696	3.17413	21.4711	3.59801e-06	5.63338e-05
Slc25a1	0.179897	5.8986	21.4675	3.60474e-06	5.64042e-05
P3h3	0.305738	3.87944	21.4409	3.65502e-06	5.71555e-05
Zfp217	-0.173714	6.10603	21.4356	3.66523e-06	5.72797e-05
Fignl2	-0.522739	2.13002	21.4302	3.67549e-06	5.74045e-05
Cebpg	0.168254	6.32193	21.4145	3.70573e-06	5.7841e-05
Arhgap23	-0.291154	4.07459	21.3976	3.73851e-06	5.83014e-05
4932438A13Rik	-0.158323	6.87635	21.3967	3.74032e-06	5.83014e-05
Pnisr	-0.196565	5.46946	21.3957	3.74216e-06	5.83014e-05
Ch25h	1.23163	-0.348397	21.3561	3.82042e-06	5.94839e-05
Rock2	-0.161696	6.66884	21.3127	3.90787e-06	6.08081e-05
Yae1d1	-0.237988	4.70518	21.2695	3.99687e-06	6.21547e-05
Kif2c	-0.309934	3.84316	21.2639	4.00852e-06	6.22975e-05
Acp2	0.146847	7.82912	21.2394	4.06015e-06	6.3061e-05
Zfp799	-0.342727	3.50087	21.2359	4.06739e-06	6.31346e-05
Actg1	-0.114466	10.8593	21.2288	4.08249e-06	6.333e-05
Tmpo	-0.172486	6.15345	21.215	4.11199e-06	6.37485e-05
Sec24d	0.181715	5.79937	21.1762	4.19616e-06	6.50134e-05
Cfap74	-1.93287	-0.917768	21.0484	4.48532e-06	6.94509e-05
A630001G21Rik	-0.245535	4.54451	21.0436	4.49662e-06	6.95833e-05
Lrrc3	0.878483	0.627032	21.0025	4.59416e-06	7.10491e-05
Ttc7b	-0.18276	5.81877	20.989	4.6266e-06	7.15069e-05
Gsn	-0.129756	9.26757	20.9823	4.64285e-06	7.17142e-05
Hes1	1.52884	-0.601964	20.9596	4.6981e-06	7.25231e-05
Itgb3	0.171336	6.15664	20.9557	4.70782e-06	7.26288e-05
Slc35g1	-0.344894	3.47608	20.9415	4.74285e-06	7.31244e-05
Dip2b	-0.175774	5.98604	20.8856	4.88303e-06	7.52398e-05
Acat3	0.531649	2.03059	20.8727	4.91615e-06	7.57039e-05
Fbxo7	0.256215	4.38674	20.8644	4.93753e-06	7.59868e-05
Ino80d	-0.178474	5.88853	20.8342	5.01599e-06	7.71472e-05
Ltb	0.703518	1.19437	20.8261	5.03718e-06	7.73877e-05
Gm8615	0.148015	7.60825	20.8259	5.03776e-06	7.73877e-05
Meis1	0.849388	0.704654	20.8078	5.08557e-06	7.80746e-05
Phf20	-0.158838	6.70668	20.7786	5.1635e-06	7.92229e-05
Cd300a	0.13522	8.67594	20.761	5.21132e-06	7.9908e-05
Adap2	-0.171638	6.08806	20.7564	5.22374e-06	8.00498e-05
Rbak	-0.395861	3.00747	20.7511	5.23833e-06	8.02246e-05
Lat	-0.530902	2.04523	20.7351	5.28237e-06	8.08501e-05
Syce1	-6.62799	-2.32207	20.7154	5.33685e-06	8.16344e-05
Ptpro	-0.150771	7.29534	20.684	5.42503e-06	8.2933e-05
Ifi27l2a	0.15597	6.64199	20.6817	5.43162e-06	8.29835e-05
Ppp1r12c	-0.153014	7.12282	20.6789	5.43963e-06	8.30556e-05
Tshz1	-0.313042	3.79882	20.6598	5.49416e-06	8.38375e-05
Cnih1	-0.184267	5.73671	20.6398	5.55179e-06	8.46657e-05
Mmp19	-0.17614	5.96737	20.6238	5.59823e-06	8.53223e-05
Ylpm1	-0.194235	5.462	20.5821	5.72165e-06	8.71507e-05
Pias3	-0.258189	4.38223	20.5422	5.84208e-06	8.89314e-05
Itpr3	-0.189508	5.55861	20.5248	5.89547e-06	8.969e-05
Tuba4a	0.191101	5.49366	20.5166	5.92076e-06	8.99782e-05
Nit2	-0.290607	4.00333	20.5163	5.92154e-06	8.99782e-05
Plekhh2	-0.583411	1.77247	20.5119	5.93507e-06	9.01296e-05
Serpinh1	-0.48573	2.48202	20.497	5.98143e-06	9.07789e-05
Mast3	-0.162602	6.45826	20.4858	6.0165e-06	9.1242e-05
Psmd12	0.172685	5.97549	20.485	6.01917e-06	9.1242e-05
Atp2b4	-0.533137	2.00371	20.4758	6.04831e-06	9.16287e-05
Slc1a2	0.876659	0.527366	20.4097	6.26061e-06	9.4788e-05
Gcnt1	0.149263	7.33961	20.3918	6.31961e-06	9.56239e-05
Kmt2a	-0.162291	6.42155	20.333	6.5165e-06	9.8544e-05
Gtf2a1	-0.201624	5.28069	20.3291	6.52993e-06	9.8688e-05
Slc9a3r2	-0.659673	1.47132	20.3042	6.61551e-06	9.99215e-05
Zfp106	-0.137922	8.29852	20.228	6.88407e-06	0.000103916
Foxf2	1.12547	-0.051682	20.2223	6.90454e-06	0.000104162
Lonrf1	-0.491105	2.24734	20.216	6.92743e-06	0.00010444
Flt4	1.15891	-0.21922	20.215	6.93122e-06	0.00010444
Qk	-0.138953	8.20349	20.1941	7.00706e-06	0.00010552
Zkscan8	-0.26836	4.24278	20.1874	7.03174e-06	0.000105828
Slc8b1	0.145154	7.63929	20.1759	7.07418e-06	0.000106404
Zfp120	-0.207691	5.14239	20.1715	7.09059e-06	0.000106587
Usp3	-0.192546	5.44728	20.1546	7.15337e-06	0.000107467
Sms	-0.173614	5.93409	20.1365	7.22126e-06	0.000108422
Adk	-0.223408	4.82779	20.1211	7.27985e-06	0.000109237
Pcyt2	0.207017	5.1064	20.1194	7.28607e-06	0.000109265
Rac2	-0.132792	8.71755	20.1169	7.29563e-06	0.000109311
Zc3h12d	-0.207894	5.15075	20.1163	7.29783e-06	0.000109311
Krt80	-0.623033	1.56883	20.1081	7.3293e-06	0.000109718
Lrp11	0.310559	3.72398	20.1044	7.34365e-06	0.000109867
Slc6a6	-0.113598	10.633	20.1025	7.35079e-06	0.000109909
Ttc39c	-0.388426	2.99109	20.1007	7.35782e-06	0.000109949
Tk2	-0.183658	5.66495	20.0985	7.36629e-06	0.00011001
Arid1a	-0.14863	7.30913	20.0944	7.38219e-06	0.000110183
Pcolce	-0.669349	1.44645	20.0505	7.55345e-06	0.000112672
Ncor2	-0.148705	7.2974	20.0456	7.57277e-06	0.000112894
Ccl5	0.620739	1.38525	20.0206	7.67251e-06	0.000114313
Timp2	0.125666	9.37592	20.0162	7.68997e-06	0.000114506
Svil	-0.177782	5.80009	20.0131	7.70267e-06	0.000114627
Cercam	0.25312	4.40402	20.0095	7.71688e-06	0.000114771
Bcorl1	-0.272741	4.14512	19.995	7.77585e-06	0.00011558
Hpgd	0.287051	4.01088	19.9633	7.90573e-06	0.000117441
Mvb12b	0.162684	6.32514	19.9334	8.03035e-06	0.000119222
Kcnab2	-0.149214	7.21809	19.9275	8.05496e-06	0.000119517
Irf2bpl	-0.1867	5.56631	19.9199	8.08696e-06	0.000119879
Fam168a	-0.163506	6.30477	19.9195	8.08881e-06	0.000119879
3830403N18Rik	1.07074	0.0582956	19.897	8.18449e-06	0.000121225
Eogt	0.251082	4.38911	19.861	8.33997e-06	0.000123456
Phospho1	-0.606612	1.62502	19.8562	8.36105e-06	0.000123696
Tmbim1	0.149295	7.15559	19.8463	8.40458e-06	0.000124267
Tmem115	0.185833	5.55909	19.8278	8.48622e-06	0.0001254
Rps6ka5	0.247582	4.43569	19.8092	8.56923e-06	0.000126553
Arap3	0.155562	6.65174	19.7898	8.65665e-06	0.000127769
Gss	-0.283746	3.99464	19.7769	8.7151e-06	0.000128557
Mgat2	0.157281	6.53987	19.7525	8.82699e-06	0.000130131
Glrp1	0.764037	0.933017	19.7433	8.86974e-06	0.000130685
Ttc5	-0.195537	5.34278	19.7372	8.89818e-06	0.000131028
Rragc	0.133374	8.53111	19.7284	8.9393e-06	0.000131556
Dnajb4	-0.277853	4.08687	19.7245	8.95719e-06	0.000131743
Itpr1	0.1972	5.18979	19.719	8.98305e-06	0.000132034
Spi1	0.135461	8.34122	19.7181	8.98743e-06	0.000132034
Hspa1b	0.570831	1.71269	19.7139	9.00704e-06	0.000132245
Arhgap18	-0.155816	6.71677	19.7009	9.06886e-06	0.000133075
Pfas	-0.27753	4.08069	19.6979	9.08285e-06	0.000133203
Dync1h1	-0.129628	8.86547	19.685	9.14437e-06	0.000134027
Postn	-0.314705	3.67905	19.6822	9.15787e-06	0.000134147
Tmem41b	0.198525	5.23938	19.6548	9.2902e-06	0.000136007
Psmd2	0.134882	8.36758	19.6377	9.37359e-06	0.000137148
Hsh2d	1.56386	-1.03422	19.6275	9.42343e-06	0.000137797
Gm8989	0.381405	2.73196	19.6197	9.46201e-06	0.000138281
Dnaja4	0.899498	0.464422	19.6145	9.48789e-06	0.000138579
Htt	-0.152737	6.81425	19.6117	9.50198e-06	0.000138705
Dnajb9	0.192014	5.36795	19.5989	9.56594e-06	0.000139558
Flvcr1	-0.161804	6.30936	19.5896	9.61264e-06	0.000140158
Mga	-0.154049	6.70065	19.5676	9.72384e-06	0.000141698
H2-T10	0.267953	4.06057	19.5523	9.80205e-06	0.000142755
Lrrk1	0.169247	5.96625	19.5438	9.84542e-06	0.000143304
Chd4	-0.130989	8.70392	19.5278	9.92812e-06	0.000144424
Pde5a	-0.515151	2.1377	19.5251	9.9422e-06	0.000144546
Xpo4	-0.223331	4.76683	19.5172	9.98358e-06	0.000145016
St8sia4	-0.146379	7.36605	19.5167	9.98606e-06	0.000145016
Spred2	-0.350701	3.32561	19.512	1.00108e-05	0.000145292
Poldip2	0.203036	5.15419	19.5049	1.00483e-05	0.000145753
Ptprk	1.29743	-0.343049	19.5017	1.00648e-05	0.000145908
Exoc6b	-0.177282	5.76985	19.4906	1.01234e-05	0.000146672
Mtus2	0.886674	0.426835	19.4807	1.01762e-05	0.000147353
Uhrf1bp1	0.174273	5.77425	19.4252	1.04759e-05	0.000151606
Zfp746	-0.235996	4.59515	19.4172	1.05199e-05	0.000152156
Pdpk1	-0.161294	6.32314	19.4135	1.05407e-05	0.00015237
Gm14326	-0.258117	4.28647	19.4068	1.05777e-05	0.000152817
Nek6	0.155507	6.608	19.4022	1.06031e-05	0.000153096
Kmt2b	-0.165601	6.08144	19.3897	1.06729e-05	0.000154015
Slc43a2	-0.117499	10.0135	19.3855	1.06963e-05	0.000154266
Serpinb1b	-1.11182	0.0166315	19.3337	1.09903e-05	0.000158415
Unc50	0.18218	5.58824	19.3295	1.10141e-05	0.000158667
Pgm1	0.188195	5.4133	19.3139	1.11047e-05	0.000159882
Asb2	-0.928745	0.609952	19.3128	1.11111e-05	0.000159882
Zbtb2	0.261921	4.18692	19.3079	1.11393e-05	0.000160197
Osgin1	-0.290057	3.89821	19.2718	1.13524e-05	0.000163168
Etf1	0.148485	7.00777	19.2623	1.14087e-05	0.000163884
Dop1b	-0.161992	6.2126	19.2402	1.15415e-05	0.000165698
4833438C02Rik	0.321765	3.51299	19.2391	1.15481e-05	0.000165698
Sap130	0.184863	5.5125	19.2359	1.15676e-05	0.000165884
Fcgrt	0.143887	7.44623	19.233	1.15851e-05	0.000166039
Acaa1a	0.141441	7.62825	19.2132	1.17058e-05	0.000167675
Nedd9	0.204402	5.11018	19.212	1.17133e-05	0.000167687
Tlcd2	-0.32088	3.57964	19.2035	1.17655e-05	0.000168304
Rgs10	-0.147602	7.12976	19.2028	1.17698e-05	0.000168304
Gtf2f2	0.275352	4.02079	19.1918	1.18377e-05	0.00016918
Zmym4	-0.20276	5.14179	19.1756	1.19385e-05	0.000170524
Samd5	1.25753	-0.370236	19.1542	1.20733e-05	0.000172352
Cit	-0.436344	2.54184	19.1296	1.22297e-05	0.000174485
Mss51	-1.45251	-0.539461	19.0864	1.25096e-05	0.000178378
Klf13	-0.144255	7.37386	19.0795	1.25549e-05	0.000178924
Etv3	-0.149047	6.94181	19.0513	1.2742e-05	0.000181488
Ankrd63	1.96106	-1.19024	19.0128	1.30015e-05	0.000185079
Bicd2	-0.151632	6.70995	18.9977	1.31046e-05	0.000186425
Tsta3	0.209819	4.94397	18.9968	1.31109e-05	0.000186425
Rbfox1	1.50629	-0.595404	18.9792	1.32324e-05	0.000188048
Prkar1b	0.486375	2.1338	18.9599	1.33669e-05	0.000189853
Snx20	0.178201	5.63366	18.9568	1.33886e-05	0.000190053
Eaf1	-0.149596	6.87146	18.944	1.3479e-05	0.00019123
Prpf40b	-0.415312	2.65597	18.9341	1.35488e-05	0.000192112
Tk1	-0.233283	4.59216	18.9032	1.377e-05	0.000195138
Kif22	-0.285754	3.94337	18.8935	1.38406e-05	0.000196028
Rbm26	-0.20254	5.08878	18.8667	1.40361e-05	0.000198686
Luc7l2	-0.151212	6.68639	18.8471	1.41809e-05	0.000200623
Snx2	0.141482	7.47818	18.8405	1.42301e-05	0.000201207
Psmd4	0.159997	6.21324	18.8344	1.42758e-05	0.000201739
Lrp8	-0.487265	2.18353	18.8263	1.43363e-05	0.000202482
Stmn1	-0.164646	6.05341	18.8181	1.43981e-05	0.000203137
Mfap3l	-0.189866	5.36475	18.818	1.43989e-05	0.000203137
Mydgf	0.175094	5.69174	18.8148	1.44229e-05	0.000203362
Fmod	-4.39048	-2.18078	18.8136	1.4432e-05	0.000203377
Bsg	0.137886	7.85888	18.7869	1.46356e-05	0.000206132
Got1	0.157494	6.35207	18.7691	1.47728e-05	0.000207948
Sil1	0.241874	4.40691	18.7671	1.47879e-05	0.000208045
Selenok	0.155698	6.4201	18.7596	1.48469e-05	0.000208758
Nrp1	-0.137031	7.94031	18.7549	1.48829e-05	0.000209148
Tmem214	0.161202	6.1609	18.7522	1.49046e-05	0.000209336
Unc119	0.191607	5.32454	18.734	1.50469e-05	0.000211217
Rlim	-0.153353	6.55426	18.7279	1.5095e-05	0.000211775
Pxdc1	1.01319	0.201779	18.7267	1.5105e-05	0.000211797
Med13	-0.157497	6.3608	18.7139	1.52066e-05	0.000213104
Ncstn	0.141029	7.50825	18.7055	1.52738e-05	0.000213927
Mfsd14b	0.151831	6.61961	18.6723	1.55417e-05	0.000217558
Clip1	-0.143228	7.32591	18.6698	1.55626e-05	0.00021773
Milr1	0.150797	6.60069	18.6183	1.59882e-05	0.00022356
Pdp1	-0.204077	5.06478	18.6141	1.60238e-05	0.000223934
Qsox1	0.150883	6.64959	18.6126	1.60357e-05	0.000223977
Gpi1	-0.130477	8.45872	18.6065	1.60873e-05	0.000224573
Dpysl2	-0.179931	5.54068	18.6031	1.61163e-05	0.000224853
Itm2c	0.133435	8.17465	18.6003	1.61401e-05	0.00022506
Lad1	1.40411	-0.60188	18.5952	1.61834e-05	0.00022554
Ttc12	-0.204688	5.0473	18.5883	1.62418e-05	0.000226229
Vkorc1	0.219292	4.77465	18.5816	1.62994e-05	0.000226905
Dok1	-0.164677	5.98853	18.5714	1.63863e-05	0.000227991
Bfar	0.170991	5.77248	18.5113	1.69112e-05	0.000235163
9030025P20Rik	-0.203837	5.03197	18.494	1.70652e-05	0.000237174
Rc3h2	-0.172117	5.78227	18.4911	1.70911e-05	0.000237404
Anpep	-0.115159	9.96771	18.4849	1.71472e-05	0.000238052
Gm14410	-0.259515	4.19115	18.4767	1.72212e-05	0.000238896
Slc3a2	0.131417	8.31144	18.476	1.72269e-05	0.000238896
Cep250	0.149368	6.69808	18.455	1.74179e-05	0.000241412
Lpar1	0.585082	1.56554	18.4503	1.7461e-05	0.000241875
Myo1g	-0.139488	7.58762	18.4452	1.75076e-05	0.000242389
Cramp1l	-0.20377	5.04278	18.3952	1.79728e-05	0.000248693
Rmnd5b	0.177861	5.59497	18.3929	1.7995e-05	0.000248864
Iqgap1	-0.111113	10.361	18.3652	1.8258e-05	0.000252363
Pabpc1	-0.117826	9.64038	18.3535	1.8371e-05	0.000253785
Slc35c1	0.193625	5.20024	18.3416	1.84855e-05	0.000255228
Mdn1	-0.208377	4.9062	18.3332	1.8567e-05	0.000256213
Sord	0.155384	6.38532	18.2952	1.89417e-05	0.000261241
Pde4d	0.401628	2.70298	18.2931	1.89628e-05	0.000261388
Commd9	0.216393	4.78705	18.2862	1.90313e-05	0.000262189
Ncapd2	-0.213612	4.87195	18.257	1.93256e-05	0.000266098
Gk	-0.226137	4.62792	18.2513	1.93825e-05	0.000266737
Tmem71	-0.255696	4.24009	18.2487	1.94098e-05	0.000266967
Il15ra	0.491605	1.8963	18.2322	1.95779e-05	0.000269133
Tcaf1	0.30706	3.58987	18.1498	2.04441e-05	0.000280887
Zfp467	-0.232459	4.53889	18.1207	2.07586e-05	0.000285053
4933432I03Rik	1.77306	-1.20961	18.0931	2.10615e-05	0.000289055
Sirpa	-0.0972747	11.7812	18.0499	2.15448e-05	0.000295526
Smim14	-0.147229	6.77455	18.0346	2.1718e-05	0.000297741
Pou2f2	-0.171623	5.718	18.0285	2.17878e-05	0.000298535
Pou3f1	0.972219	0.000222399	18.0184	2.19036e-05	0.000299959
Slc40a1	0.133963	7.97693	18.0088	2.20151e-05	0.000301295
Slc16a9	0.506033	2.06881	18.0079	2.2025e-05	0.000301295
Klf6	-0.131112	8.19683	18.0056	2.20518e-05	0.000301498
Ago2	-0.147216	6.7928	18.004	2.20703e-05	0.000301588
Il18bp	0.330151	3.31101	17.9999	2.21177e-05	0.000302072
Rab20	0.297112	3.67568	17.984	2.23039e-05	0.00030445
Adcy7	-0.121011	9.17424	17.9661	2.25142e-05	0.000307155
Rufy3	0.147628	6.62694	17.9373	2.2857e-05	0.000311663
Drap1	-0.160573	6.0347	17.923	2.30292e-05	0.000313841
Eef1a1	-0.0866026	12.9832	17.9193	2.30747e-05	0.000314292
Dock9	0.389107	2.78128	17.9001	2.33078e-05	0.000317295
Rhobtb1	-0.383044	2.87122	17.8961	2.3357e-05	0.000317794
Tctn2	1.01945	0.102337	17.8842	2.35033e-05	0.000319613
Rhbdf2	0.172619	5.60029	17.8698	2.36822e-05	0.000321872
9930111J21Rik2	0.148316	6.52658	17.8365	2.41008e-05	0.000327384
Lox	-0.149648	6.51387	17.8299	2.41838e-05	0.000328335
Atp6v0d1	0.132221	8.0385	17.8252	2.42442e-05	0.000328978
Alg2	0.203714	4.9682	17.8175	2.43423e-05	0.000330132
Zfp971	-0.225095	4.59771	17.8038	2.45173e-05	0.000332327
Snhg8	-0.348673	3.1225	17.7995	2.4573e-05	0.000332903
Zfp90	-0.240584	4.36678	17.7938	2.46468e-05	0.000333723
Cep55	-0.280086	3.91695	17.7897	2.46998e-05	0.000334262
Gas5	-0.208805	4.87692	17.7687	2.49737e-05	0.000337787
Puf60	0.151922	6.39131	17.7577	2.51185e-05	0.000339564
Rab3il1	-0.140715	7.27798	17.7529	2.51827e-05	0.000340249
Sirpb1c	0.248532	4.20617	17.7373	2.53898e-05	0.000342865
Asxl1	-0.157446	6.15539	17.7306	2.548e-05	0.000343898
Fsd1l	-0.336293	3.3028	17.7135	2.57095e-05	0.00034681
Ncapg	-0.298777	3.70345	17.7017	2.58693e-05	0.00034878
Enpp2	-0.831184	0.747308	17.6817	2.6143e-05	0.000352281
Twsg1	-0.183181	5.3761	17.6739	2.62497e-05	0.00035353
Adgrg1	0.6993	0.935325	17.638	2.67495e-05	0.000360069
Tmem9	0.236075	4.40826	17.6187	2.70226e-05	0.000363552
Cenpa	-0.21165	4.84936	17.5978	2.73211e-05	0.000367372
Arhgef3	0.177711	5.4718	17.5918	2.74073e-05	0.000368335
Npc1	0.128415	8.29835	17.5803	2.75732e-05	0.000370368
Stx3	0.157088	6.10166	17.5714	2.77035e-05	0.00037192
Atmin	-0.17631	5.54383	17.5677	2.77575e-05	0.000372447
Cpsf2	0.156569	6.10051	17.5649	2.77983e-05	0.000372795
Malt1	-0.166432	5.81995	17.5585	2.78923e-05	0.000373857
Zfp84	-0.207152	4.89863	17.556	2.79288e-05	0.000374148
Kif15	-0.292455	3.72917	17.5477	2.80503e-05	0.000375576
Ptgs2	0.649463	1.09498	17.5377	2.81987e-05	0.000377363
Pdia5	0.596188	1.35423	17.532	2.82827e-05	0.000378286
F830016B08Rik	1.34239	-0.877817	17.5176	2.84985e-05	0.000380971
Cnot6	-0.15159	6.36712	17.5061	2.86714e-05	0.00038308
Fubp1	-0.193758	5.11379	17.4891	2.89282e-05	0.000386307
Dnajb11	0.143782	6.81037	17.4847	2.89959e-05	0.000387006
Cfl1	-0.112511	9.9093	17.4836	2.90117e-05	0.000387012
Aak1	-0.147512	6.59481	17.4786	2.90879e-05	0.000387823
Hnrnpdl	-0.168675	5.68699	17.4773	2.91088e-05	0.000387897
Gm20544	0.687683	1.01489	17.4584	2.93989e-05	0.000391556
Max	0.151599	6.31693	17.4496	2.95354e-05	0.000393167
Tbc1d15	0.150254	6.41164	17.4393	2.96963e-05	0.0003951
Clec2d	0.17569	5.42074	17.4306	2.98318e-05	0.000396693
Nptx1	0.814024	0.58526	17.4119	3.01273e-05	0.000400412
Bckdha	0.151569	6.33473	17.4107	3.01462e-05	0.000400453
Plxnb2	-0.112206	9.91458	17.4044	3.02466e-05	0.000401575
Rufy4	1.20275	-0.337674	17.3987	3.0337e-05	0.000402563
Gmfb	-0.137727	7.37617	17.3941	3.04107e-05	0.00040333
Tgoln1	0.140835	7.07186	17.3856	3.05468e-05	0.000404922
Prrx1	-0.657278	1.29074	17.3587	3.09818e-05	0.000410265
2310043M15Rik	-1.48046	-0.73017	17.3587	3.09824e-05	0.000410265
Mcam	0.801778	0.607662	17.3488	3.11444e-05	0.000412194
Fcna	0.296757	3.64338	17.3327	3.14086e-05	0.000415472
Mapk6	-0.145692	6.6458	17.3214	3.15959e-05	0.000417732
Ncf4	0.128875	8.14762	17.3145	3.17109e-05	0.000419032
Prdm2	-0.162581	5.88839	17.3124	3.17468e-05	0.000419287
Tpx2	-0.20547	4.9055	17.2971	3.20019e-05	0.000422435
Sqstm1	0.12114	8.90478	17.2796	3.22994e-05	0.000426139
Mcoln1	0.153153	6.21778	17.2669	3.25157e-05	0.000428768
Tfeb	-0.163888	5.8387	17.2529	3.27558e-05	0.000431709
Acadl	0.156418	6.07168	17.2387	3.30006e-05	0.000434708
S100a8	0.429141	2.397	17.2312	3.31323e-05	0.000436144
Ntng2	0.663698	1.0965	17.2305	3.31441e-05	0.000436144
Phactr1	0.564003	1.50378	17.2246	3.32479e-05	0.000437282
A730017L22Rik	-0.310466	3.51071	17.1864	3.39215e-05	0.000445908
Tmem221	0.324499	3.26379	17.172	3.41794e-05	0.000449065
Zfp219	-0.204388	4.8925	17.1665	3.42796e-05	0.000450147
Rab6b	-2.58329	-1.80967	17.1648	3.43093e-05	0.000450302
Mcm6	0.143044	6.73814	17.1556	3.44757e-05	0.000452252
Klhl6	0.167856	5.7247	17.1385	3.47878e-05	0.000456108
Nckap1l	-0.110659	9.99134	17.1364	3.48271e-05	0.00045617
Wwc2	0.162216	5.84683	17.1363	3.48286e-05	0.00045617
Bex4	0.736681	0.725347	17.1147	3.52259e-05	0.000461134
Camkk2	0.141293	6.82586	17.1126	3.52649e-05	0.000461405
Fam187b	0.703294	0.932806	17.1083	3.53451e-05	0.000462215
6820431F20Rik	-0.141009	6.9568	17.1035	3.54346e-05	0.000463145
Cst3	-0.101357	11.0105	17.0919	3.5653e-05	0.000465758
Prr13	-0.13619	7.41203	17.0762	3.59471e-05	0.000469358
Jund	-0.156467	6.07749	17.0736	3.59978e-05	0.000469777
Mtf2	-0.189013	5.16585	17.0537	3.63756e-05	0.000474462
Gars	0.167851	5.6835	17.0449	3.65453e-05	0.000476361
Uvrag	0.162459	5.81478	17.0442	3.6559e-05	0.000476361
Kctd19	-1.58197	-1.00882	17.0383	3.66734e-05	0.000477606
Ing5	-0.246737	4.21159	17.0006	3.74076e-05	0.000486916
Gga2	0.142895	6.7418	16.9968	3.74828e-05	0.000487644
Paf1	0.175017	5.47906	16.9929	3.75596e-05	0.000488392
Prxl2a	0.208772	4.78384	16.9663	3.80894e-05	0.000495024
Zc3h11a	-0.139536	7.02089	16.9437	3.85458e-05	0.000500698
Isyna1	0.156624	6.01899	16.9378	3.86653e-05	0.000501735
Sem1	0.147382	6.39313	16.9378	3.86653e-05	0.000501735
Ebi3	0.170052	5.57124	16.9365	3.86929e-05	0.000501834
Mtdh	0.137336	7.21186	16.9265	3.88955e-05	0.000504203
Zkscan1	-0.197859	4.96142	16.9134	3.9166e-05	0.000507449
Mcemp1	0.528391	1.65685	16.9096	3.92435e-05	0.000508193
Ndrg2	-0.238948	4.33816	16.8978	3.94882e-05	0.000511098
Nostrin	-0.271124	3.89796	16.8858	3.97395e-05	0.000514088
Pnpla2	0.135824	7.35755	16.8753	3.99606e-05	0.000516683
Shisa5	0.121774	8.66396	16.8494	4.05093e-05	0.00052351
Angpt2	0.606214	1.36243	16.8395	4.07197e-05	0.000525959
Nars	0.132416	7.65222	16.8152	4.1245e-05	0.000532472
Capn15	0.197452	4.97342	16.7927	4.1736e-05	0.000538535
Pcnt	-0.1749	5.47766	16.7894	4.18101e-05	0.000539058
Elac2	0.243564	4.23925	16.789	4.18192e-05	0.000539058
Tnfrsf13b	-0.201294	4.92731	16.78	4.20163e-05	0.000541322
Oit3	-0.332419	3.21572	16.7787	4.2045e-05	0.000541415
Aida	0.162251	5.74034	16.7734	4.21631e-05	0.000542659
Ifi206	1.52059	-1.13315	16.771	4.22169e-05	0.000543074
Pea15a	-0.12484	8.37058	16.7687	4.22683e-05	0.000543459
Gm21814	1.10973	-0.214663	16.7632	4.23906e-05	0.000544754
Tmem101	0.282721	3.73616	16.7621	4.24146e-05	0.000544785
Sc5d	0.210668	4.68711	16.744	4.28207e-05	0.000549721
Egln1	-0.18168	5.31701	16.741	4.28886e-05	0.000550313
Rpl9	-0.120919	8.73302	16.7375	4.29684e-05	0.000551057
Mfsd5	0.145919	6.47648	16.7323	4.30871e-05	0.000552298
Entpd1	0.140063	6.95996	16.7312	4.31123e-05	0.000552341
Sgsm3	0.214607	4.64483	16.728	4.31851e-05	0.000552992
Hcst	0.339844	3.13493	16.7095	4.36069e-05	0.000558111
Batf3	-0.665015	1.11784	16.7063	4.36804e-05	0.000558768
Map3k14	-0.233508	4.36804	16.6877	4.41101e-05	0.00056398
Tmbim6	0.116422	9.17364	16.6662	4.46144e-05	0.000570138
Dbi	0.1493	6.27428	16.6617	4.47207e-05	0.000571207
Slc6a19	-1.5641	-0.780219	16.646	4.5092e-05	0.000575658
Noa1	0.27571	3.76529	16.6339	4.53793e-05	0.000579034
Evl	-0.137627	7.08393	16.623	4.56406e-05	0.000582073
Trib1	0.243257	4.19247	16.6145	4.58455e-05	0.000584391
Ramp1	0.296817	3.58998	16.6045	4.60882e-05	0.000587189
Mthfd2l	-0.62943	1.21765	16.5682	4.69802e-05	0.000598035
Dock3	0.736391	0.709785	16.5679	4.6987e-05	0.000598035
Trim8	-0.144289	6.54963	16.5637	4.7091e-05	0.000599058
Clec10a	-0.32621	3.25937	16.5552	4.73012e-05	0.000601429
Tpm4	-0.123914	8.36454	16.5233	4.81037e-05	0.000611324
Reps2	-0.143941	6.60635	16.5069	4.85216e-05	0.000616324
Mdp1	-0.214453	4.62906	16.4925	4.88927e-05	0.000620726
Frrs1	0.143773	6.53733	16.4748	4.93516e-05	0.000626236
Uevld	-0.241019	4.2358	16.4709	4.94512e-05	0.000627185
2610005L07Rik	-0.150093	6.22446	16.4397	5.02729e-05	0.000637286
Parp3	0.261578	3.8886	16.425	5.06639e-05	0.00064192
Gm9733	0.803836	0.527508	16.4214	5.07589e-05	0.000642572
Ptprv	-0.30652	3.43808	16.4212	5.07663e-05	0.000642572
Fam45a	-0.179345	5.33038	16.3968	5.14236e-05	0.000650566
Kif3a	0.136794	7.08421	16.3951	5.1469e-05	0.000650815
Capn2	-0.129701	7.76762	16.3933	5.1518e-05	0.000651108
Mxd4	-0.162625	5.78955	16.3857	5.17241e-05	0.000653386
[truncated: 23,241 more rows]

## Sheet: SP110+SP140_Mtb vs Control_Mtb
Supplementary Table 3. Excel file of RNA-seq data analyzed using edgeR.
Gene	logFC	logCPM	F	PValue	FDR
SP110	-3.19154	5.76752	677.781	4.96068e-26	1.40278e-21
LBH	-1.52569	6.73384	277.895	3.4279e-19	3.43058e-15
CHIT1	1.82159	7.80159	276.915	3.63949e-19	3.43058e-15
CTSK	1.75564	4.81453	248.391	2.26773e-18	1.29961e-14
NDRG2	1.65242	7.94016	248.194	2.29792e-18	1.29961e-14
SCG2	-1.98356	3.31723	183.83	3.12177e-16	1.47129e-12
LINC02158	3.55995	4.01281	179.697	4.48705e-16	1.81264e-12
COL13A1	2.29522	2.69658	170.773	1.00601e-15	3.556e-12
MMGT1	-1.00949	5.11949	167.788	1.32827e-15	3.7735e-12
NR1H3	1.6768	4.41233	167.739	1.33443e-15	3.7735e-12
SP140	-1.74841	3.0103	155.259	4.46398e-15	1.14757e-11
MMRN2	-1.34277	4.28068	151.411	6.58092e-15	1.55079e-11
THBS1	-3.24421	2.92628	144.214	1.39007e-14	3.02373e-11
CLDN12	1.17035	5.36584	142.082	1.74474e-14	3.46453e-11
PTGDS	1.21959	5.78834	141.598	1.83775e-14	3.46453e-11
FOXM1	-1.50063	4.46052	136.74	3.12069e-14	5.30052e-11
DTL	-1.18036	5.40399	136.551	3.18654e-14	5.30052e-11
SMIM14	1.02596	5.52397	134.92	3.81989e-14	5.66953e-11
CHODL	-0.972335	6.36909	134.542	3.98508e-14	5.66953e-11
RDH10	1.19851	5.75687	134.486	4.00986e-14	5.66953e-11
ANXA2	1.02182	10.1533	133.021	4.72789e-14	6.36644e-11
CREG1	1.18915	8.60858	131.621	5.54138e-14	7.03588e-11
PHLDA3	1.73414	6.20239	131.339	5.72266e-14	7.03588e-11
SBSN	2.50319	2.18445	129.346	7.19329e-14	8.47549e-11
MFSD2A	0.958653	7.5511	128.269	8.14827e-14	9.21667e-11
AVPI1	1.26104	3.92592	125.652	1.10702e-13	1.20401e-10
SLC7A8	-1.63236	7.00073	125.187	1.16962e-13	1.22498e-10
KIF14	-2.02891	4.38949	122.718	1.57026e-13	1.56869e-10
ATP10A	-1.75318	3.89477	122.378	1.63585e-13	1.56869e-10
KIFC1	-1.09167	7.08817	122.235	1.66422e-13	1.56869e-10
ANXA2P2	1.05103	8.03883	121.001	1.93226e-13	1.7626e-10
PDHX	0.787921	5.40228	120.383	2.08334e-13	1.84102e-10
TRNP1	2.35579	1.78803	119.663	2.27506e-13	1.94952e-10
CLCA4-AS1	1.14032	3.44161	118.465	2.63639e-13	2.1927e-10
KIF18A	-1.7175	2.70929	117.168	3.09667e-13	2.50193e-10
AKR1C1	2.50761	0.703668	116.465	3.38077e-13	2.60442e-10
LILRB3	1.25862	5.73718	116.401	3.40772e-13	2.60442e-10
VPS33A	0.831239	4.72409	115.78	3.68391e-13	2.74141e-10
APOBEC3B	-1.23054	4.13619	114.792	4.1726e-13	3.02546e-10
CFL2	1.02428	4.16757	113.986	4.62192e-13	3.26747e-10
CPNE6	1.93178	2.19084	113.654	4.82141e-13	3.32536e-10
CDC42	-0.744816	7.56606	113.188	5.11687e-13	3.44512e-10
SLC27A3	1.17659	5.99198	112.175	5.82686e-13	3.83191e-10
JAG1	-1.22307	4.17528	111.319	6.50721e-13	4.18207e-10
EXTL1	1.81349	2.31147	110.9	6.87061e-13	4.31749e-10
STXBP5-AS1	0.925605	4.70418	110.12	7.60519e-13	4.67521e-10
DACT3	1.7779	1.54432	109.579	8.1627e-13	4.8422e-10
LOC105371763	1.47304	4.96892	109.308	8.45801e-13	4.8422e-10
MAP7D2	1.47703	2.91816	109.263	8.50825e-13	4.8422e-10
TMEM229B	-1.15062	4.41893	109.103	8.68907e-13	4.8422e-10
B4GALT1	-0.93187	6.81428	109.064	8.73301e-13	4.8422e-10
MCM2	-0.984211	6.14985	108.787	9.0581e-13	4.92586e-10
EPOP	1.40273	5.10351	107.961	1.01014e-12	5.38955e-10
PPP1R14C	1.48196	4.13545	107.182	1.12028e-12	5.86652e-10
TNFSF9	1.46264	3.32101	107.014	1.14564e-12	5.89027e-10
MSR1	-1.1689	7.68322	106.719	1.19171e-12	6.01771e-10
MYBL2	-1.05404	6.36046	106.251	1.26867e-12	6.29395e-10
SPAG5	-1.09296	5.62575	105.526	1.39856e-12	6.81872e-10
FANCI	-1.17722	6.06412	105.162	1.4689e-12	7.04026e-10
GTSE1	-1.29362	4.4099	104.378	1.63348e-12	7.69858e-10
FGL2	1.39497	5.2715	103.906	1.74192e-12	8.07508e-10
TPX2	-1.15406	6.14213	103.341	1.88157e-12	8.58176e-10
MCM5	-0.836711	6.54457	103.221	1.91273e-12	8.58542e-10
KIF24	-1.57508	3.34428	103.093	1.9466e-12	8.60092e-10
SLC39A2	1.94775	1.42311	102.817	2.0217e-12	8.79534e-10
LCNL1	1.95612	1.24816	102.494	2.11341e-12	9.05502e-10
TOMM34	-0.798403	6.28243	102.359	2.15327e-12	9.0881e-10
LOC102723996	-1.02449	4.50295	102.049	2.24714e-12	9.34481e-10
VGF	2.13568	4.29429	101.431	2.44784e-12	9.89894e-10
SLC38A5	-0.904017	3.96001	101.424	2.45041e-12	9.89894e-10
PRC1	-1.19248	5.84407	101.166	2.53986e-12	1.01158e-09
TYMS	-1.12587	5.10314	100.799	2.67289e-12	1.04978e-09
GAL	1.45697	6.63797	100.382	2.83309e-12	1.09745e-09
EIF4EBP2	-0.811497	6.49802	100.072	2.95885e-12	1.12747e-09
MMS22L	-1.35001	4.68821	99.996	2.99032e-12	1.12747e-09
TICRR	-1.58586	3.32668	99.255	3.31859e-12	1.23302e-09
ITGA2	-2.28826	2.95059	99.1724	3.35746e-12	1.23302e-09
SLC38A7	-0.804663	5.68713	98.6659	3.60655e-12	1.30751e-09
CTSB	0.628563	12.9097	98.3858	3.75256e-12	1.34323e-09
TOP2A	-1.30129	7.31079	98.2522	3.82442e-12	1.35184e-09
GPSM2	-1.05423	5.45173	98.0164	3.95477e-12	1.38065e-09
SPP1	1.16022	12.9871	97.8001	4.07841e-12	1.40305e-09
FAM89A	1.0466	5.03608	97.6502	4.16652e-12	1.40305e-09
CCNF	-0.831002	4.57268	97.6481	4.16777e-12	1.40305e-09
SLC11A1	0.93008	6.62032	96.7978	4.70699e-12	1.56593e-09
OAT	0.76206	5.40465	96.6591	4.80164e-12	1.57885e-09
NET1	-0.75798	4.47839	96.0677	5.22854e-12	1.69946e-09
FGR	1.08576	4.79242	95.8926	5.36243e-12	1.72317e-09
NCAPG	-1.16511	5.67804	95.5527	5.63281e-12	1.78971e-09
KIF2C	-1.04713	5.22719	94.9307	6.16529e-12	1.93713e-09
TRIB1	1.27963	7.2309	94.3993	6.66221e-12	2.07026e-09
ACVR1C	1.01288	3.87577	94.0194	7.04321e-12	2.16487e-09
TWF1	1.11768	5.59066	93.7693	7.30653e-12	2.22166e-09
TIMP1	1.29467	10.8949	93.0772	8.09049e-12	2.43386e-09
LTA4H	0.766947	5.62146	92.8243	8.3986e-12	2.49995e-09
FAM43A	1.3645	5.12717	92.7451	8.49756e-12	2.50306e-09
E2F8	-1.71621	3.10531	92.3217	9.04821e-12	2.63779e-09
APOC1	1.6162	7.93143	90.6198	1.16699e-11	3.35222e-09
TTF2	-1.17686	5.1789	90.5102	1.18642e-11	3.35222e-09
MEF2C	-1.00386	7.2374	90.461	1.19525e-11	3.35222e-09
ASS1	0.732971	5.28329	90.4495	1.19731e-11	3.35222e-09
FKBP5	-1.13181	4.1562	90.0701	1.26788e-11	3.51502e-09
CDCA8	-1.37774	3.86466	89.7856	1.32365e-11	3.634e-09
CHRM3	-1.62711	1.65505	89.555	1.37076e-11	3.72716e-09
SORCS1	-1.1811	3.66662	89.1906	1.44882e-11	3.90187e-09
SQSTM1	1.33195	9.8043	88.9234	1.50904e-11	4.01426e-09
SSBP3	0.762768	7.40132	88.8805	1.51894e-11	4.01426e-09
MCM10	-1.00576	4.09311	88.6497	1.57345e-11	4.11751e-09
CA11	1.0177	4.60937	88.593	1.58713e-11	4.11751e-09
KIF4A	-1.04491	5.06561	88.5324	1.60192e-11	4.1181e-09
NID1	-1.54586	5.09909	88.3951	1.63596e-11	4.16771e-09
IFITM10	0.951165	6.03395	88.1366	1.7021e-11	4.2975e-09
NSD2	-1.30695	6.47356	87.7106	1.81732e-11	4.5478e-09
BRCA1	-1.18888	5.69501	87.6372	1.83799e-11	4.55717e-09
PAQR5	0.693733	6.95933	87.5834	1.8533e-11	4.55717e-09
SLC22A31	1.19732	4.36539	87.2976	1.93689e-11	4.6869e-09
STIL	-1.45256	4.31676	87.2899	1.9392e-11	4.6869e-09
TMEM97	-0.999959	3.94433	87.0461	2.01375e-11	4.82583e-09
IGFBP6	1.72672	2.06121	86.8	2.09206e-11	4.97137e-09
PIK3AP1	-0.922977	5.61945	86.3517	2.24304e-11	5.26211e-09
SLC43A3	-0.60143	8.02662	86.3272	2.25163e-11	5.26211e-09
NUSAP1	-1.37385	5.89342	86.2214	2.28905e-11	5.30572e-09
AEN	-0.837907	4.2775	86.1206	2.32532e-11	5.34598e-09
TRIM14	-1.1252	6.72907	85.8127	2.43991e-11	5.56418e-09
SLC17A7	-1.02645	4.45154	85.7032	2.48208e-11	5.61506e-09
APOE	1.67648	9.18193	85.4265	2.59208e-11	5.81737e-09
MYO19	-0.853423	6.31704	85.1349	2.71356e-11	6.04206e-09
XRCC2	-1.38174	3.2801	84.6613	2.92387e-11	6.45946e-09
ANKH	-0.870044	5.7226	84.322	3.085e-11	6.7415e-09
ADARB1	-0.943243	5.32447	84.293	3.09921e-11	6.7415e-09
SYT2	-1.97492	1.1478	84.211	3.13974e-11	6.77752e-09
SAT1	1.27284	8.0665	84.0458	3.22309e-11	6.85464e-09
RTTN	-1.25009	3.67274	84.0441	3.22394e-11	6.85464e-09
ORC1	-1.16277	4.00666	83.8165	3.34267e-11	7.05404e-09
ZWINT	-0.887019	5.93473	83.5784	3.47175e-11	7.27215e-09
OXCT1	-1.11143	3.60451	83.4053	3.56894e-11	7.42077e-09
ESPL1	-0.873034	4.0021	83.1553	3.7143e-11	7.66664e-09
EMP1	-0.987816	7.84814	82.9937	3.81158e-11	7.81041e-09
RDX	0.642499	6.89442	82.6824	4.00665e-11	8.10129e-09
LINC00622	1.75484	3.55749	82.6451	4.03073e-11	8.10129e-09
KIF15	-1.26619	4.30299	82.6316	4.03947e-11	8.10129e-09
CENPO	-0.913524	4.4387	82.1766	4.34626e-11	8.59234e-09
BLM	-1.0494	4.21955	82.1366	4.37439e-11	8.59234e-09
EFHD2	1.00253	6.88834	82.1351	4.37548e-11	8.59234e-09
TEX2	-1.01497	6.47223	81.9447	4.51198e-11	8.77483e-09
CDKN1C	2.10698	3.20032	81.9194	4.53046e-11	8.77483e-09
LIMA1	-0.788784	5.4151	81.7347	4.66778e-11	8.97929e-09
CLN6	-0.878072	5.88733	81.6826	4.70737e-11	8.99425e-09
INCENP	-1.15854	4.52305	81.2712	5.03207e-11	9.55014e-09
TCF19	-0.942393	7.4439	81.2203	5.07392e-11	9.56535e-09
HSPA5	0.693528	10.1522	80.8924	5.35203e-11	1.00228e-08
MREG	1.09361	4.09337	80.6161	5.59879e-11	1.0416e-08
CABLES2	-1.01497	3.91536	80.0985	6.09396e-11	1.12631e-08
RFWD3	-0.834943	5.61121	80.0474	6.14521e-11	1.1284e-08
ABCA4	2.35923	1.47675	79.9347	6.26e-11	1.14207e-08
SEMA6B	1.26035	3.23278	79.763	6.43934e-11	1.16545e-08
CIT	-1.92757	3.99967	79.7335	6.47061e-11	1.16545e-08
SLC7A5	-0.882283	5.65263	79.6857	6.52171e-11	1.16722e-08
SGK1	1.22593	8.21113	79.4044	6.83132e-11	1.21494e-08
FOXRED2	-1.19472	4.61835	79.3542	6.88819e-11	1.2174e-08
KIF23	-0.972567	4.86826	78.9386	7.37841e-11	1.29594e-08
FAM72B	-0.92172	4.97363	78.7131	7.65966e-11	1.33704e-08
RXFP1	-1.23978	2.72416	78.6508	7.73932e-11	1.3387e-08
IMPA2	1.14104	3.44555	78.6318	7.76385e-11	1.3387e-08
PIM1	0.764339	5.01221	78.4554	7.99497e-11	1.37019e-08
TROAP	-1.17512	2.59833	78.2731	8.24141e-11	1.39713e-08
DAPL1	2.21814	1.76751	78.2661	8.25097e-11	1.39713e-08
ZCCHC14	-1.15898	6.56415	78.1919	8.3537e-11	1.40611e-08
CKAP2L	-1.4652	4.66412	78.1528	8.40841e-11	1.40694e-08
POLE	-1.23264	4.98727	77.9625	8.67994e-11	1.44383e-08
RRM2	-0.726993	6.74131	77.9176	8.74527e-11	1.44619e-08
RNF26	-0.739879	5.39005	77.6303	9.17629e-11	1.50865e-08
SYNE1	-1.51941	3.4859	76.7978	1.05559e-10	1.72492e-08
ASF1B	-1.07401	4.96413	76.7654	1.06138e-10	1.72492e-08
C1orf112	-1.16901	3.49345	76.446	1.12029e-10	1.81027e-08
MYL12B	1.16894	7.93934	76.2104	1.16595e-10	1.87334e-08
GPAT3	1.06238	7.66366	76.1732	1.17335e-10	1.87457e-08
UBE2V2	0.702874	6.95025	76.0229	1.2037e-10	1.91226e-08
RAD54L	-0.961675	4.15122	75.9258	1.22374e-10	1.93324e-08
PSMC3IP	-1.13321	2.87173	75.7912	1.25212e-10	1.96708e-08
BRIP1	-1.56364	3.51558	75.7534	1.26019e-10	1.96882e-08
DLGAP5	-1.30275	4.57904	75.2075	1.38337e-10	2.14758e-08
ZNF331	-1.28199	2.44392	75.1805	1.3898e-10	2.14758e-08
CDCA2	-1.01756	4.84668	75.1151	1.40547e-10	2.15999e-08
LFNG	1.12798	5.73846	74.7895	1.48626e-10	2.27181e-08
RAD18	-0.914006	3.99457	74.6263	1.52858e-10	2.32394e-08
SLC6A7	1.62327	1.93121	74.4164	1.58486e-10	2.39662e-08
C12orf73	1.65647	2.59819	74.2687	1.62579e-10	2.44542e-08
KIF18B	-1.20307	3.89583	74.1358	1.66357e-10	2.48901e-08
BAMBI	1.08968	3.63193	74.0279	1.69492e-10	2.52257e-08
VANGL1	-0.94031	5.4347	73.9864	1.70713e-10	2.52744e-08
GINS4	-0.877341	4.43686	73.7535	1.77747e-10	2.61788e-08
UHRF1	-0.991281	5.41654	73.691	1.79686e-10	2.63273e-08
HJURP	-1.00034	4.6005	73.6005	1.82531e-10	2.66062e-08
SDCBP	0.557505	9.0695	73.4896	1.86087e-10	2.69854e-08
CHAF1B	-0.803304	4.03607	73.4279	1.88093e-10	2.71373e-08
INA	-1.62138	3.70972	73.1527	1.97333e-10	2.83258e-08
CIP2A	-1.10917	4.43453	73.0922	1.99427e-10	2.84818e-08
KLHL2	0.737188	5.84534	72.9604	2.04074e-10	2.89991e-08
TUBB	-0.918629	12.1758	72.7427	2.11996e-10	2.99741e-08
MRPS6	1.05593	7.06181	72.6096	2.17e-10	3.0529e-08
SELENOT	0.659636	7.44621	72.5301	2.20047e-10	3.08044e-08
SKA3	-1.16636	3.92096	72.4935	2.21464e-10	3.08096e-08
MKI67	-2.266	7.08225	72.473	2.22263e-10	3.08096e-08
ADAMTS15	-1.03892	5.78491	72.3623	2.26626e-10	3.12611e-08
PDP1	1.07009	6.55957	72.2872	2.29637e-10	3.15227e-08
CCN1	2.56532	3.3098	72.1903	2.33589e-10	3.19102e-08
BUB1	-1.02988	5.41655	71.8358	2.48654e-10	3.3805e-08
POLA1	-1.2681	4.38659	71.7359	2.53081e-10	3.42422e-08
CDK6	-1.44928	6.79777	71.4702	2.65263e-10	3.57196e-08
FCGBP	-2.31347	2.92434	71.3194	2.72453e-10	3.65138e-08
LZTS1	-1.26464	2.4462	71.2386	2.76389e-10	3.68667e-08
NPR1	1.48113	5.20392	70.9703	2.89896e-10	3.84868e-08
BUB1B	-1.09752	5.42265	70.6085	3.09213e-10	4.08595e-08
STK38	-0.545467	5.87516	70.4956	3.15515e-10	4.14983e-08
CENPF	-1.70278	6.61844	70.4559	3.17764e-10	4.16006e-08
ZGRF1	-1.33597	3.5509	70.4001	3.20956e-10	4.18249e-08
HAS3	-1.14792	2.60057	70.1171	3.37648e-10	4.37982e-08
SNCB	1.99191	4.06977	69.9611	3.47244e-10	4.48374e-08
EXO1	-0.993484	4.95865	69.7753	3.59041e-10	4.61333e-08
PLK1	-0.922926	5.08181	69.7522	3.60544e-10	4.61333e-08
PI3	4.32663	-0.194649	69.717	3.62834e-10	4.62172e-08
FABP4	1.59962	4.99132	69.625	3.68898e-10	4.67789e-08
TRIM25	-1.12564	6.71972	69.4822	3.78527e-10	4.77856e-08
G0S2	1.68295	6.91592	69.2243	3.96589e-10	4.98433e-08
PPBP	1.85809	5.33583	69.0838	4.06808e-10	5.09015e-08
ZNF107	-1.49244	3.83835	68.8632	4.23414e-10	5.27293e-08
INPP4B	-1.41319	4.01774	68.8408	4.25146e-10	5.27293e-08
DIAPH3	-0.984537	4.20849	68.6544	4.39799e-10	5.40822e-08
CCRL2	0.812413	3.90787	68.6333	4.41485e-10	5.40822e-08
PRPF4	-0.660669	5.62576	68.6295	4.41792e-10	5.40822e-08
MCM4	-0.751159	7.37074	68.4385	4.57434e-10	5.57556e-08
ACADVL	0.597743	7.79271	68.2658	4.72078e-10	5.72937e-08
ODF2	-0.808381	5.08014	68.2276	4.75381e-10	5.7448e-08
LRRC28	1.13962	6.01898	68.0508	4.91e-10	5.9083e-08
RAD54B	-0.956603	3.52853	67.8924	5.05458e-10	6.05252e-08
FAM72C	-0.798985	5.05615	67.8729	5.07266e-10	6.05252e-08
TRIB2	-1.49022	2.38852	67.832	5.11087e-10	6.06941e-08
C1GALT1	-0.921132	3.93688	67.8119	5.12975e-10	6.06941e-08
S100A16	1.00656	6.36855	67.7827	5.1573e-10	6.07659e-08
POLQ	-1.52314	4.50011	67.3452	5.5893e-10	6.55827e-08
ASPM	-1.79244	5.5431	67.0724	5.87773e-10	6.8682e-08
MATK	1.03121	6.36457	66.8653	6.1072e-10	7.10697e-08
WDR76	-0.851209	4.68298	66.8131	6.16658e-10	7.14666e-08
DBF4B	-1.25376	3.14967	66.6904	6.30834e-10	7.26304e-08
DNAJC9	-0.796056	3.7894	66.6818	6.31837e-10	7.26304e-08
CERS4	0.829539	4.90785	66.5912	6.42546e-10	7.35624e-08
GIMAP6	-1.03635	3.89533	66.1384	6.99014e-10	7.97045e-08
NUP210	-1.30567	6.96067	65.9276	7.27056e-10	8.2569e-08
FAHD2CP	1.39675	2.20778	65.8644	7.3569e-10	8.32154e-08
CTSL	0.874637	12.0153	65.7908	7.45896e-10	8.40337e-08
RRAD	2.32031	5.35741	65.5976	7.73365e-10	8.64523e-08
BRCA2	-1.9888	4.17221	65.5968	7.73478e-10	8.64523e-08
PLOD1	-0.547703	7.38697	65.4314	7.97849e-10	8.88251e-08
FAF2	-0.887147	6.4473	65.3883	8.04335e-10	8.91961e-08
INSIG1	0.889737	8.08297	65.1666	8.38567e-10	9.26289e-08
MGLL	0.791561	8.42648	64.985	8.67755e-10	9.548e-08
ZNF268	-0.779821	4.53999	64.8068	8.97428e-10	9.83623e-08
TBC1D13	-0.706942	5.67441	64.7464	9.0773e-10	9.91073e-08
CTSG	1.31447	7.29837	64.659	9.22846e-10	1.0037e-07
CCNA2	-0.855841	5.486	64.4668	9.57055e-10	1.03692e-07
ELANE	1.0888	5.75629	64.2231	1.00235e-09	1.08185e-07
DARS2	-0.762313	5.32284	64.1995	1.00684e-09	1.08257e-07
SCMH1	-1.07241	5.20846	63.9877	1.04825e-09	1.12282e-07
CKB	1.01993	4.92514	63.9444	1.05693e-09	1.12784e-07
IQGAP3	-1.38333	5.76372	63.8909	1.06775e-09	1.13202e-07
TUBB4A	0.936516	3.53478	63.8855	1.06885e-09	1.13202e-07
SYNGR1	0.973454	3.99789	63.8399	1.07818e-09	1.13764e-07
DZIP1	-1.09918	3.45532	63.8185	1.0826e-09	1.13806e-07
SDC4	0.622967	5.47345	63.7462	1.09763e-09	1.14958e-07
CENPI	-1.19527	3.0041	63.5931	1.1302e-09	1.17933e-07
NFATC2	-1.54017	2.56729	63.3817	1.17686e-09	1.2235e-07
TSC22D3	0.773641	4.43416	63.3552	1.18287e-09	1.22524e-07
GBP4	-1.64505	3.55088	63.2732	1.20159e-09	1.24009e-07
SMCHD1	-1.20724	6.01174	62.9534	1.27772e-09	1.31387e-07
GPR137B	0.600875	5.46952	62.9132	1.28766e-09	1.31929e-07
AMMECR1	-0.851454	3.34424	62.7977	1.31663e-09	1.3441e-07
TTK	-1.2116	4.83803	62.4668	1.40345e-09	1.42735e-07
FAM111B	-1.26825	3.80797	62.4491	1.40827e-09	1.42735e-07
WHAMMP2	-1.58603	2.76118	62.3515	1.43513e-09	1.44937e-07
CD93	-0.939926	6.17017	62.2172	1.47293e-09	1.47559e-07
SPARC	1.05629	3.07383	62.2059	1.47619e-09	1.47559e-07
RUBCNL	0.525406	7.09735	62.2039	1.47673e-09	1.47559e-07
TOPBP1	-0.968922	6.3161	62.152	1.49169e-09	1.48529e-07
UBE2B	0.826725	5.86642	61.8256	1.58935e-09	1.57696e-07
NPAS1	1.46222	1.78166	61.7718	1.60609e-09	1.58293e-07
RPA1	-0.525238	5.65105	61.7703	1.60655e-09	1.58293e-07
FANCD2	-1.0801	5.19953	61.6403	1.64778e-09	1.61791e-07
KIF20A	-1.24966	4.07798	61.6032	1.65973e-09	1.62401e-07
LIMD2	0.87999	6.49595	61.578	1.66791e-09	1.62639e-07
SHISA2	1.16379	3.31621	61.5523	1.67628e-09	1.62893e-07
C5AR1	-0.549905	8.26001	61.5201	1.68686e-09	1.6336e-07
LRRC3	-0.888158	3.89423	61.433	1.7158e-09	1.65596e-07
CDC20	-0.771096	6.34652	61.1103	1.82767e-09	1.75751e-07
NCAPG2	-1.05019	5.80729	61.0842	1.83704e-09	1.75751e-07
MSMO1	0.73192	7.12715	61.0769	1.83967e-09	1.75751e-07
ATAD2	-0.900175	7.13669	61.0567	1.847e-09	1.75857e-07
STX4	0.627272	6.85389	60.7664	1.95536e-09	1.85549e-07
ATP10D	-1.06495	5.72729	60.7422	1.9647e-09	1.85812e-07
CTHRC1	1.44019	2.89794	60.5706	2.03226e-09	1.91561e-07
MCM6	-0.681158	6.26084	60.4841	2.06722e-09	1.94049e-07
DYNLL2	-0.674137	5.81171	60.4714	2.07239e-09	1.94049e-07
OLFML2B	-1.58401	2.93806	60.4522	2.08029e-09	1.94147e-07
KIF21B	-1.50623	6.50153	60.3562	2.12009e-09	1.9721e-07
CENPE	-1.44446	4.3801	60.3063	2.14111e-09	1.98512e-07
WDHD1	-0.781528	4.64224	60.1016	2.22962e-09	2.05799e-07
DNAH6	-1.93237	0.803169	60.0911	2.23425e-09	2.05799e-07
MPHOSPH9	-1.11391	3.94061	60.0503	2.25239e-09	2.06796e-07
GPR84	-0.924067	5.12112	59.8811	2.32928e-09	2.13163e-07
PDP2	0.663033	4.92384	59.8164	2.35942e-09	2.15225e-07
GAS7	-1.18154	5.76633	59.7794	2.3768e-09	2.15725e-07
SCLT1	-0.854081	3.97894	59.7723	2.38017e-09	2.15725e-07
MED28	-0.544282	5.96741	59.6306	2.44825e-09	2.21187e-07
CLSTN1	-0.943809	7.09011	59.5217	2.50191e-09	2.25315e-07
SASH1	-1.27507	5.24723	59.4721	2.52676e-09	2.2683e-07
JUNB	0.860266	7.38215	59.4332	2.54643e-09	2.27377e-07
AP2A1	0.668632	6.56377	59.4259	2.55014e-09	2.27377e-07
C5	-1.21624	3.33736	59.4126	2.55696e-09	2.27377e-07
DMBX1	2.16784	2.28727	59.3875	2.5698e-09	2.27802e-07
APOA1	1.68442	2.89777	59.3245	2.60231e-09	2.29962e-07
OVGP1	1.33467	2.02912	59.2655	2.63314e-09	2.31963e-07
FEZ2	0.640685	5.86958	59.1974	2.66924e-09	2.34097e-07
STXBP3	0.541493	7.51383	59.1881	2.67425e-09	2.34097e-07
BNIP3L	0.717357	6.98699	59.1732	2.68221e-09	2.34097e-07
GRASP	1.87333	3.29141	59.1437	2.6981e-09	2.3476e-07
PRG2	1.2202	3.99734	59.1281	2.70654e-09	2.34771e-07
MIR503HG	1.05506	3.46209	58.9809	2.78753e-09	2.41057e-07
PLK4	-1.16866	4.14843	58.9002	2.83297e-09	2.4424e-07
CTNNAL1	0.672558	4.49327	58.6787	2.96186e-09	2.54576e-07
RPE	-0.534689	5.74621	58.6035	3.007e-09	2.57672e-07
ESCO2	-1.02472	4.91762	58.5708	3.02684e-09	2.58589e-07
RAB1A	0.597743	8.16095	58.5295	3.05212e-09	2.59964e-07
RCN1	0.564768	6.38748	58.4329	3.11209e-09	2.64276e-07
RASL10A	2.11024	2.35512	58.3164	3.18613e-09	2.69752e-07
SPPL2A	0.496521	7.15962	58.1615	3.28737e-09	2.77494e-07
RBL1	-1.16936	4.85318	58.1069	3.32388e-09	2.7974e-07
TMEM184C	-0.926924	6.61177	58.02	3.38289e-09	2.83862e-07
MPRIP	-0.827333	7.05299	57.9916	3.40239e-09	2.83937e-07
ZFYVE26	-1.1748	5.66052	57.9894	3.40387e-09	2.83937e-07
CDA	1.62384	1.39471	57.8965	3.4686e-09	2.87231e-07
FCRLA	0.881385	5.82834	57.8905	3.47282e-09	2.87231e-07
TIMMDC1	0.892106	6.60481	57.8891	3.47383e-09	2.87231e-07
ZNF618	-1.25743	4.82119	57.7514	3.57225e-09	2.94508e-07
GLIS3	-1.2427	5.94899	57.7228	3.59304e-09	2.95361e-07
ATP1B3	0.643236	7.9906	57.6486	3.64763e-09	2.98978e-07
AREG	2.01699	7.38416	57.6018	3.6825e-09	3.00172e-07
GEN1	-1.16288	4.39704	57.6006	3.68342e-09	3.00172e-07
MLPH	1.00763	3.71795	57.3947	3.84113e-09	3.12125e-07
NCAPD2	-0.977982	5.5338	57.2303	3.9721e-09	3.21843e-07
WIPF1	-0.902301	6.4533	57.1815	4.01189e-09	3.24137e-07
STAC2	1.4295	5.66421	57.1464	4.04076e-09	3.2554e-07
LOC100128993	-2.54794	-0.121924	57.0853	4.09163e-09	3.28702e-07
FAM72A	-0.760094	5.18623	57.0678	4.10623e-09	3.2894e-07
HROB	-0.805496	2.84323	57.041	4.12883e-09	3.29817e-07
LINC00599	1.37428	4.44066	56.9549	4.2023e-09	3.34739e-07
COIL	-0.610962	4.32668	56.7684	4.36604e-09	3.46806e-07
CEMIP	-2.1859	5.05234	56.7124	4.41651e-09	3.49832e-07
B4GALNT1	-0.963045	3.34111	56.6645	4.46022e-09	3.52307e-07
CD22	-1.08812	4.33052	56.4283	4.68221e-09	3.68812e-07
KCNK6	0.938044	4.67734	56.3895	4.71981e-09	3.70741e-07
TRIM55	2.49815	0.219118	56.3725	4.73642e-09	3.71016e-07
CD109	-0.894305	8.65981	56.3007	4.807e-09	3.75504e-07
ANLN	-1.17913	5.61478	56.2174	4.89035e-09	3.8044e-07
LONRF1	0.787519	4.27397	56.2107	4.89709e-09	3.8044e-07
CHRNA9	2.74718	0.956997	56.1827	4.92551e-09	3.80843e-07
FAM111A	-0.833194	6.17961	56.1791	4.92923e-09	3.80843e-07
TIMELESS	-0.902196	5.27626	56.0619	5.05002e-09	3.88929e-07
RACGAP1	-0.724444	4.75409	56.051	5.06138e-09	3.88929e-07
CXCL11	-1.66752	0.835811	56.0175	5.09664e-09	3.90577e-07
RFX7	-1.01212	4.86328	55.9492	5.16916e-09	3.9418e-07
SLFN11	-0.904789	6.02913	55.947	5.17154e-09	3.9418e-07
PARP16	-0.783777	3.1492	55.7581	5.37799e-09	4.08814e-07
LANCL1	-0.959321	4.4604	55.6598	5.48884e-09	4.16122e-07
STAT3	-0.495068	7.04589	55.6079	5.54837e-09	4.1922e-07
HELLS	-0.926884	3.45568	55.5984	5.55935e-09	4.1922e-07
TBX15	-0.738893	5.26326	55.5759	5.58541e-09	4.20064e-07
PLIN2	0.546784	8.48079	55.3773	5.82117e-09	4.36634e-07
C1orf52	0.833969	4.52076	55.2672	5.95623e-09	4.45583e-07
DNMT1	-0.868186	7.04979	55.2454	5.9834e-09	4.46434e-07
C21orf91	-0.806669	3.92735	55.2083	6.02986e-09	4.48717e-07
PLEKHF1	0.943326	4.57927	55.146	6.1089e-09	4.53405e-07
KNTC1	-1.11019	5.08052	55.0792	6.19476e-09	4.58574e-07
BCL10	0.644303	4.02976	55.0054	6.291e-09	4.64483e-07
TASOR2	-1.28909	5.23161	54.9823	6.32159e-09	4.65526e-07
VIM	0.768013	10.8371	54.9154	6.4107e-09	4.70862e-07
CDT1	-0.796603	4.2219	54.885	6.45165e-09	4.72642e-07
SLC1A2	2.17199	1.99532	54.8413	6.51098e-09	4.75755e-07
LMO7	-1.10658	3.23691	54.8257	6.53226e-09	4.76081e-07
TRAF6	-0.723114	3.97511	54.7665	6.61393e-09	4.80794e-07
KNL1	-1.35333	4.25943	54.7344	6.65851e-09	4.8187e-07
RB1	-0.804974	7.29928	54.7288	6.66646e-09	4.8187e-07
RRM1	-0.596655	6.12797	54.7093	6.69376e-09	4.8187e-07
CCDC14	-0.954556	5.00919	54.707	6.6969e-09	4.8187e-07
PRSS36	1.08881	1.88101	54.6602	6.76302e-09	4.85392e-07
MMP1	2.74031	6.27648	54.5488	6.92321e-09	4.95632e-07
USP6NL	-0.891449	3.40663	54.5075	6.9837e-09	4.987e-07
CEP128	-1.29657	2.73575	54.4492	7.06988e-09	5.03348e-07
GOLGA8O	-1.08215	5.06946	54.4394	7.0844e-09	5.03348e-07
NCAPH	-0.759815	5.18822	54.3517	7.21648e-09	5.10955e-07
PPIF	0.822013	8.89313	54.3444	7.2276e-09	5.10955e-07
TM4SF1	3.06681	1.46282	54.2511	7.37115e-09	5.19804e-07
DNAJB9	0.682443	4.44458	54.2208	7.41848e-09	5.2184e-07
FKBP9	-0.625946	5.25699	54.1135	7.58836e-09	5.32466e-07
CENPJ	-1.05151	3.83366	54.096	7.61654e-09	5.3312e-07
FAIM	0.871568	3.74405	54.041	7.70568e-09	5.38027e-07
USP18	-0.679998	6.33242	53.9617	7.83599e-09	5.4442e-07
ARHGAP35	-1.11989	6.30849	53.9608	7.8374e-09	5.4442e-07
CELF2	-0.677451	7.14788	53.9502	7.85498e-09	5.4442e-07
RUBCN	-1.00009	5.34945	53.9372	7.8767e-09	5.4459e-07
NUP155	-0.863666	5.46864	53.9249	7.89731e-09	5.44683e-07
SERPINA1	0.765943	4.53429	53.8804	7.97205e-09	5.47332e-07
ADAMTS14	-1.46724	2.43091	53.879	7.97442e-09	5.47332e-07
OSTM1	0.59128	7.72399	53.7049	8.2742e-09	5.66532e-07
JADE2	-1.02074	4.31384	53.6726	8.33111e-09	5.69051e-07
CCNE2	-1.08051	4.32896	53.6281	8.41032e-09	5.73077e-07
FOS	0.562832	6.33069	53.6133	8.43669e-09	5.73492e-07
HMMR	-1.02636	4.90276	53.5863	8.48533e-09	5.75415e-07
RNF144A	-1.66762	1.04295	53.4636	8.70953e-09	5.89206e-07
TRIP13	-0.789463	4.26806	53.372	8.88107e-09	5.99377e-07
IER3	1.07045	8.16945	53.3121	8.99524e-09	6.05637e-07
ATP6V1C2	-0.622557	5.33336	53.1507	9.31022e-09	6.25355e-07
SMC2	-0.926443	5.67492	52.9401	9.73918e-09	6.52617e-07
TCAF1	-0.81636	3.98309	52.786	1.00661e-08	6.72927e-07
GALNT9	1.68947	0.940051	52.7653	1.01108e-08	6.74321e-07
MMP14	-0.577003	11.4982	52.6947	1.02651e-08	6.83006e-07
LACTB	0.586695	6.71821	52.6498	1.03645e-08	6.87996e-07
GOLT1B	0.591063	5.10696	52.6271	1.04151e-08	6.89058e-07
PSTPIP1	0.909455	6.19138	52.6208	1.04292e-08	6.89058e-07
ARHGAP11B	-1.19512	4.61704	52.573	1.0537e-08	6.94555e-07
H1-0	-0.72468	7.60805	52.5437	1.06036e-08	6.96047e-07
CXCL10	-1.46248	2.83429	52.5414	1.06088e-08	6.96047e-07
MAFF	1.19316	5.99861	52.4447	1.08318e-08	7.09033e-07
ATG7	0.503738	7.08291	52.4246	1.08787e-08	7.09999e-07
SKA1	-0.959866	4.04702	52.4169	1.08968e-08	7.09999e-07
GOLGA8Q	-1.71661	3.90872	52.3852	1.09716e-08	7.13227e-07
MBNL3	-1.37079	3.36757	52.3742	1.09975e-08	7.13274e-07
CEP55	-1.13994	4.36504	52.3383	1.10828e-08	7.1716e-07
ZNF532	-1.00495	5.37466	52.2337	1.13357e-08	7.31852e-07
CEP152	-1.085	3.64546	52.208	1.13986e-08	7.34239e-07
BVES	-0.820483	4.04356	52.1398	1.15678e-08	7.4344e-07
CASP10	-0.861392	3.72349	52.1113	1.16392e-08	7.46334e-07
FANCA	-0.94005	4.74172	52.0607	1.17672e-08	7.52836e-07
MBNL1-AS1	-0.836087	3.51785	52.047	1.18022e-08	7.53367e-07
TNNT1	0.983193	5.9151	51.9304	1.21038e-08	7.70881e-07
EDNRB	-1.37954	0.925967	51.8996	1.21847e-08	7.74288e-07
MYH15	-1.45445	0.989973	51.85	1.23164e-08	7.80901e-07
SMARCD2	-0.522026	5.2441	51.8154	1.24091e-08	7.85021e-07
CD14	1.10745	7.32749	51.7486	1.25901e-08	7.94697e-07
ZNF385B	-3.90713	-0.627828	51.6036	1.29929e-08	8.18292e-07
PRDM4	-0.605402	5.32388	51.5659	1.30998e-08	8.2319e-07
APOBEC3G	-0.761275	4.93143	51.5483	1.31499e-08	8.24508e-07
DNA2	-0.840048	3.39993	51.5311	1.31993e-08	8.25776e-07
ZWILCH	-0.739649	4.69005	51.3911	1.36077e-08	8.49444e-07
TNFAIP8L1	0.880207	5.19834	51.3537	1.37189e-08	8.54502e-07
APOO	0.854057	4.16366	51.3364	1.3771e-08	8.55862e-07
AOX1	1.42258	1.89739	51.2868	1.39207e-08	8.63264e-07
RILP	1.04275	3.91818	51.2148	1.41411e-08	8.75017e-07
PNPLA3	0.712325	4.31736	51.1724	1.42725e-08	8.81216e-07
XPNPEP1	-0.595795	5.35406	50.9816	1.48805e-08	9.16427e-07
MAN2A2	-0.81568	5.46934	50.9733	1.49076e-08	9.16427e-07
SMAD6	0.949755	2.98754	50.9494	1.4986e-08	9.18421e-07
MANEAL	-0.770134	3.5633	50.9423	1.50092e-08	9.18421e-07
TNFSF10	-1.2116	3.93793	50.9337	1.50374e-08	9.18421e-07
DGAT2	1.10737	7.12451	50.9233	1.50716e-08	9.18522e-07
CYB5R3	-0.569061	7.19334	50.8785	1.52204e-08	9.25594e-07
MASTL	-0.73921	4.75134	50.8629	1.52724e-08	9.26063e-07
N4BP1	-0.690016	6.27573	50.8566	1.52936e-08	9.26063e-07
IFI16	-0.925726	7.20518	50.7981	1.54911e-08	9.34953e-07
NREP	-0.70713	5.64887	50.7935	1.55065e-08	9.34953e-07
LST1	1.21557	8.00082	50.7821	1.55457e-08	9.35319e-07
FAM222B	-1.02236	3.72069	50.7361	1.57033e-08	9.42797e-07
MCM7	-0.603037	6.42242	50.6985	1.58333e-08	9.48514e-07
FUBP1	-0.813237	6.10943	50.6892	1.58656e-08	9.48514e-07
CDC25A	-0.636519	4.69548	50.5788	1.62553e-08	9.695e-07
FCRLB	1.0373	3.67042	50.5705	1.62852e-08	9.695e-07
NPTX1	-0.86317	4.74267	50.5353	1.64118e-08	9.74163e-07
TCTN2	-0.754271	3.51754	50.5296	1.64324e-08	9.74163e-07
CYP51A1	0.567098	6.94318	50.4747	1.66319e-08	9.83924e-07
ADORA2B	0.736721	3.69499	50.4491	1.67261e-08	9.87432e-07
DNAJB11	0.535719	7.03447	50.4258	1.6812e-08	9.90052e-07
NANOS1	1.72558	1.25917	50.4181	1.68405e-08	9.90052e-07
SORL1	-1.04065	4.35812	50.3976	1.6917e-08	9.91695e-07
APOC1P1	1.35591	1.90966	50.3918	1.69386e-08	9.91695e-07
IL36RN	2.79272	1.36962	50.3479	1.71031e-08	9.99258e-07
ACP2	0.447866	6.21818	50.1836	1.77348e-08	1.03403e-06
SLC27A1	0.776183	5.38666	50.1673	1.77987e-08	1.03562e-06
RNF185	-0.616118	5.21454	50.1357	1.79235e-08	1.04074e-06
BBS1	-0.796998	3.61778	50.0543	1.82492e-08	1.05458e-06
RNF130	0.671832	8.20071	50.0521	1.8258e-08	1.05458e-06
JCAD	-1.13164	2.66907	50.0482	1.82737e-08	1.05458e-06
CLIP4	0.674852	4.79177	50.0034	1.84559e-08	1.06293e-06
CD83	0.737555	6.40407	49.9148	1.88216e-08	1.08178e-06
TVP23B	0.702018	5.1599	49.8717	1.90023e-08	1.08995e-06
TRAM2	-0.903248	5.93724	49.8256	1.91973e-08	1.09891e-06
DHFR	-0.662665	6.20186	49.8124	1.92536e-08	1.0999e-06
KIF11	-0.921212	4.92631	49.7037	1.97239e-08	1.1245e-06
SPEF2	-1.52817	0.615161	49.6839	1.98109e-08	1.12719e-06
OASL	-0.83884	4.86562	49.609	2.01435e-08	1.14381e-06
DCAF13	0.734175	5.87412	49.517	2.056e-08	1.16512e-06
ARHGAP11A	-0.843251	6.47849	49.4662	2.0794e-08	1.17603e-06
SIPA1L1	-1.18848	4.21828	49.4354	2.09372e-08	1.18075e-06
MYL5	0.914655	3.99716	49.4303	2.0961e-08	1.18075e-06
ERI2	-0.70884	4.46837	49.3351	2.14109e-08	1.20369e-06
A2M	-0.738913	9.69595	49.3122	2.15203e-08	1.20744e-06
IL12RB2	-0.780762	5.37872	49.2419	2.1861e-08	1.22413e-06
ANTXR1	-1.35352	4.9929	49.2244	2.19465e-08	1.22649e-06
NCAPD3	-0.700115	5.88371	49.209	2.20222e-08	1.22698e-06
SORT1	-0.759567	5.1993	49.205	2.20421e-08	1.22698e-06
CPA4	2.30446	0.631018	49.1853	2.21392e-08	1.22997e-06
RASA4DP	0.662221	5.24111	49.1394	2.23676e-08	1.24022e-06
IL2RB	-0.940808	2.65411	49.0765	2.26847e-08	1.25534e-06
ATXN10	0.64757	7.17441	48.9616	2.32757e-08	1.28553e-06
MMP3	2.64461	4.90887	48.9315	2.34334e-08	1.29172e-06
INPP5D	-0.83891	7.64394	48.8657	2.37815e-08	1.30835e-06
DIRAS1	0.674732	4.84365	48.8194	2.40298e-08	1.31944e-06
PALM2AKAP2	-1.04225	5.32293	48.733	2.45009e-08	1.34271e-06
CEMIP2	-1.05331	5.08431	48.7082	2.46378e-08	1.3476e-06
BMP8B	-0.687197	4.85775	48.6902	2.47377e-08	1.35045e-06
CDCA5	-0.769287	4.90515	48.6443	2.49945e-08	1.36184e-06
NPL	0.487202	6.99988	48.5706	2.54123e-08	1.38032e-06
AP1B1	-0.50195	7.16399	48.5673	2.54313e-08	1.38032e-06
PARP8	-0.738333	5.29342	48.5134	2.5742e-08	1.39451e-06
GOLGA8R	-1.03399	4.79764	48.4432	2.61522e-08	1.41402e-06
PLEKHO1	0.863929	8.27615	48.3799	2.65284e-08	1.43162e-06
TMEM106A	-0.761703	4.95057	48.3707	2.65834e-08	1.43186e-06
FTL	0.850371	13.779	48.3616	2.66381e-08	1.43208e-06
RFC3	-0.896732	4.52897	48.2692	2.72e-08	1.45865e-06
SPRED1	-0.641209	5.65807	48.2634	2.72357e-08	1.45865e-06
ZBTB5	-0.701284	3.30828	48.1837	2.77308e-08	1.48236e-06
FADS3	0.794639	5.59886	48.1418	2.79949e-08	1.49366e-06
CERS6	-0.846697	5.53151	48.114	2.81717e-08	1.49763e-06
GDPD3	1.18978	2.02648	48.1134	2.81752e-08	1.49763e-06
SENP1	-0.98009	3.35469	48.099	2.82674e-08	1.49971e-06
CDCA7	-0.880798	3.56566	48.0903	2.83227e-08	1.49983e-06
TRIP10	0.666446	5.38016	48.029	2.87193e-08	1.51799e-06
MALAT1	1.80808	5.89472	47.9771	2.90587e-08	1.53285e-06
GABRG2	0.869148	2.65161	47.9695	2.91088e-08	1.53285e-06
ADCY9	-1.12493	5.11395	47.9433	2.92826e-08	1.53913e-06
HNRNPUL1	-0.611494	7.68191	47.8924	2.96224e-08	1.55088e-06
NUP205	-0.748225	5.70269	47.886	2.96659e-08	1.55088e-06
DEPDC1	-1.01821	3.64015	47.883	2.96859e-08	1.55088e-06
RAP1A	0.538499	9.57845	47.8771	2.97255e-08	1.55088e-06
LAMC2	1.18742	3.50108	47.8341	3.00171e-08	1.56321e-06
DIRC3	0.902878	3.52194	47.8018	3.02382e-08	1.57183e-06
ZFP36L2	0.854697	7.15081	47.783	3.03674e-08	1.57565e-06
PROSER1	-1.08695	5.20921	47.6958	3.09757e-08	1.60427e-06
CKAP2	-0.858168	5.6142	47.662	3.12147e-08	1.61369e-06
IL1A	1.454	2.98297	47.6461	3.13281e-08	1.6166e-06
EML1	-0.84106	3.33748	47.627	3.14644e-08	1.62067e-06
SNX29	-0.900933	4.49475	47.611	3.15794e-08	1.62136e-06
INTS7	-0.646063	5.23806	47.6092	3.15925e-08	1.62136e-06
RGL2	0.52659	9.25961	47.58	3.18036e-08	1.62924e-06
THSD7A	-1.0664	5.66669	47.5226	3.22218e-08	1.64612e-06
ECRG4	1.59091	2.08928	47.5189	3.22495e-08	1.64612e-06
TPM2	1.47493	7.06466	47.4858	3.24934e-08	1.65436e-06
CNTRL	-1.05979	4.62177	47.4743	3.25787e-08	1.65436e-06
TVP23C	0.849329	3.39122	47.4733	3.25864e-08	1.65436e-06
KLF15	1.4734	1.30454	47.4069	3.30835e-08	1.67171e-06
LLGL2	0.757545	3.96568	47.4045	3.31017e-08	1.67171e-06
PARP1	-0.44014	9.44731	47.404	3.31055e-08	1.67171e-06
CCDC170	-1.87484	1.53752	47.3959	3.31667e-08	1.67181e-06
DMKN	2.79873	-0.277125	47.3154	3.37822e-08	1.69981e-06
SASS6	-1.05188	3.52577	47.2508	3.42853e-08	1.72206e-06
CRTC3	-0.842368	4.52943	47.22	3.4528e-08	1.73117e-06
MBOAT2	-0.719229	2.87386	47.165	3.49648e-08	1.74997e-06
CHAMP1	-0.677933	4.94298	47.122	3.53106e-08	1.76375e-06
LOC730101	-1.31176	2.39149	47.1154	3.53648e-08	1.76375e-06
VWA1	1.34868	0.521197	46.9941	3.63619e-08	1.81029e-06
TAF7	0.480365	7.04592	46.9821	3.64615e-08	1.81039e-06
PLEKHA4	-0.758995	4.43167	46.9785	3.64921e-08	1.81039e-06
CCDC6	-0.704038	5.0224	46.9587	3.66584e-08	1.81546e-06
TMEM243	1.0822	3.59042	46.8567	3.7527e-08	1.85522e-06
PNRC1	0.464333	5.9952	46.7948	3.80648e-08	1.87853e-06
SLC39A11	0.595369	6.31892	46.7354	3.85886e-08	1.90106e-06
TAF13	0.598801	6.47333	46.713	3.87879e-08	1.90756e-06
PLA2G4A	-0.912075	3.8798	46.6879	3.9013e-08	1.91529e-06
EME1	-0.908096	3.28408	46.633	3.95093e-08	1.9363e-06
POGLUT3	-0.574619	5.35674	46.5837	3.9961e-08	1.95505e-06
CD276	-0.52917	9.4449	46.521	4.05434e-08	1.98012e-06
MEIS3	1.03181	3.12592	46.4579	4.11382e-08	2.00187e-06
PIEZO2	-1.6431	1.80908	46.4552	4.1164e-08	2.00187e-06
ABHD5	0.811032	5.00559	46.4513	4.12011e-08	2.00187e-06
LOXL4	-1.09089	4.51744	46.4349	4.1357e-08	2.00599e-06
FBXO5	-0.819968	4.57842	46.4067	4.16274e-08	2.01301e-06
TMEM154	-1.09987	3.4687	46.405	4.1644e-08	2.01301e-06
ATAD5	-1.00761	3.67975	46.3922	4.17671e-08	2.01551e-06
ARHGEF3	-0.585851	4.90304	46.3014	4.26531e-08	2.05476e-06
SLC22A4	0.99413	4.05716	46.237	4.32943e-08	2.07998e-06
CDK2	-0.553428	5.09843	46.234	4.33237e-08	2.07998e-06
LCP2	-0.832976	6.23034	46.2031	4.3635e-08	2.09137e-06
GTPBP1	-0.743078	6.16986	46.1471	4.4205e-08	2.11511e-06
ATP6V1B2	0.576134	8.9863	46.0594	4.51131e-08	2.15491e-06
MYBL1	-0.957187	3.33806	46.0469	4.52447e-08	2.15756e-06
OAS3	-1.53412	8.54412	46.0002	4.57376e-08	2.17739e-06
BORA	-1.0545	3.00569	45.9417	4.63633e-08	2.20318e-06
GPX4	1.02862	8.00467	45.935	4.64353e-08	2.20318e-06
H2BC9	-1.65382	0.209711	45.8949	4.68704e-08	2.2201e-06
SMC1A	-0.874586	6.98902	45.8851	4.69771e-08	2.22144e-06
NADK2	0.562055	4.93967	45.858	4.72749e-08	2.23179e-06
PDE7B	-1.72528	1.67673	45.8454	4.74134e-08	2.23394e-06
ERCC6L	-1.10013	2.71366	45.8385	4.74898e-08	2.23394e-06
CEP72	-0.893597	2.86492	45.8323	4.75575e-08	2.23394e-06
SH3KBP1	-0.57618	7.55509	45.814	4.77607e-08	2.23976e-06
LRRC37A8P	-2.46073	0.472716	45.7854	4.80797e-08	2.25099e-06
IPO9	-0.62141	6.90393	45.7689	4.82646e-08	2.25324e-06
GLA	0.632368	7.09799	45.7669	4.82871e-08	2.25324e-06
GOLGA8N	-0.716998	6.02772	45.7437	4.8549e-08	2.26044e-06
RFC5	-0.598066	4.30814	45.7391	4.86012e-08	2.26044e-06
RAB12	0.595463	4.91579	45.7144	4.8882e-08	2.26976e-06
ATP6V1H	0.695132	7.65052	45.6953	4.90994e-08	2.27606e-06
PSMB5	1.00877	6.84779	45.6883	4.91799e-08	2.27606e-06
RMDN3	0.686297	6.22573	45.6814	4.92592e-08	2.27606e-06
TRIM23	0.630798	4.40058	45.5193	5.11584e-08	2.35611e-06
TRIM5	-0.717697	4.03024	45.5171	5.11847e-08	2.35611e-06
METTL7B	1.17536	6.42242	45.5123	5.12415e-08	2.35611e-06
ALDH9A1	0.435675	6.28096	45.5025	5.13598e-08	2.35771e-06
BEST1	0.640703	4.20765	45.4931	5.14728e-08	2.35907e-06
SMS	0.863432	7.21759	45.4793	5.16381e-08	2.36282e-06
STRAP	0.480574	6.1615	45.4039	5.25575e-08	2.39802e-06
PCNX2	-0.781348	4.12655	45.4023	5.25771e-08	2.39802e-06
SPTBN1	-1.28008	5.04091	45.3953	5.26631e-08	2.39808e-06
UBAP2	-0.895358	5.38137	45.3474	5.32567e-08	2.42121e-06
TRIM22	-1.45367	4.87797	45.328	5.34984e-08	2.42829e-06
APP	-0.606925	8.96264	45.2917	5.39561e-08	2.44515e-06
SV2B	-0.985714	3.27929	45.2067	5.50411e-08	2.49032e-06
MYO5A	-0.946445	6.9963	45.1337	5.59924e-08	2.52932e-06
CD63	0.925456	10.2771	45.1199	5.61736e-08	2.53346e-06
SPIN4	-1.1071	2.54305	45.1129	5.62666e-08	2.53361e-06
GSTM3	1.17639	5.37365	45.0838	5.66525e-08	2.54693e-06
BARD1	-1.15545	3.96707	45.0656	5.68941e-08	2.55061e-06
DUSP2	1.41181	6.34694	45.0641	5.69147e-08	2.55061e-06
ZNF473	-0.632994	3.71558	45.0474	5.71389e-08	2.5566e-06
RERE	-1.08369	3.83332	45.0375	5.72718e-08	2.5585e-06
CES1	0.551682	7.26934	45.0005	5.77718e-08	2.57463e-06
RCAN1	-0.594278	7.12443	44.9973	5.78148e-08	2.57463e-06
VSIR	0.546681	6.3564	44.9792	5.8062e-08	2.58157e-06
RARS1	0.571111	6.57735	44.9685	5.82082e-08	2.58401e-06
ADSS2	0.495979	6.68027	44.9511	5.84473e-08	2.59055e-06
ARPC1A	0.573473	5.86249	44.9388	5.86156e-08	2.59395e-06
PAIP2	0.593209	7.12863	44.8557	5.9774e-08	2.64108e-06
TFEB	0.808819	6.04623	44.8273	6.01758e-08	2.65468e-06
RNF157	-1.03937	2.11575	44.8171	6.03199e-08	2.65689e-06
ADAT1	-0.501722	4.91197	44.7655	6.10586e-08	2.68525e-06
CAMKK2	-0.681711	5.21084	44.7456	6.1346e-08	2.68984e-06
DCUN1D5	0.890504	4.85403	44.7451	6.13533e-08	2.68984e-06
SLC16A6	1.02935	5.45168	44.6941	6.20949e-08	2.71112e-06
MSH2	-0.732166	5.61755	44.6934	6.21059e-08	2.71112e-06
NFIL3	-0.509406	5.86698	44.692	6.21261e-08	2.71112e-06
SPRYD7	0.726508	4.11593	44.6412	6.2876e-08	2.73961e-06
ARFGAP3	0.544066	5.98305	44.6331	6.29962e-08	2.74063e-06
LIF	2.49232	4.59966	44.6114	6.33199e-08	2.75011e-06
KLF13	-1.01375	7.65405	44.6055	6.34087e-08	2.75011e-06
KCNG1	1.20984	3.51013	44.5751	6.38646e-08	2.76564e-06
TONSL	-0.625166	4.8733	44.5214	6.46816e-08	2.79674e-06
OAS2	-1.24562	7.65016	44.4874	6.5204e-08	2.81502e-06
GANC	-0.747552	3.95978	44.4699	6.54735e-08	2.82235e-06
HECA	0.665024	7.06706	44.4602	6.56238e-08	2.82245e-06
MYO1E	-0.849887	8.58726	44.4569	6.56754e-08	2.82245e-06
C16orf72	0.539103	6.86551	44.329	6.76956e-08	2.90485e-06
NEURL1B	-1.71484	1.56809	44.2655	6.87225e-08	2.94445e-06
BTN3A1	-0.878271	4.31975	44.2521	6.89419e-08	2.94938e-06
ARHGEF6	-0.943524	4.90069	44.1862	7.00294e-08	2.98844e-06
RAB13	0.821109	7.33668	44.184	7.00663e-08	2.98844e-06
RNASET2	0.86273	7.92106	44.1479	7.06689e-08	3.0096e-06
URB2	-0.826919	4.46954	44.1148	7.12282e-08	3.02848e-06
RIBC2	-1.36631	0.958649	44.109	7.13264e-08	3.02848e-06
PPP1R16B	-1.1362	2.90335	44.0905	7.16401e-08	3.03724e-06
TXNDC16	-0.997649	2.98229	44.0658	7.20616e-08	3.05054e-06
TP73	-1.10986	2.27764	44.0477	7.23739e-08	3.05879e-06
RSAD1	0.613891	4.73211	44.0419	7.24728e-08	3.05879e-06
GZMB	1.41117	1.44767	43.9926	7.33287e-08	3.0903e-06
HADHB	0.463252	7.71665	43.9806	7.35377e-08	3.09449e-06
HEXIM1	0.517664	6.04394	43.9619	7.38668e-08	3.10372e-06
AMBRA1	-0.872913	4.7305	43.9266	7.44896e-08	3.12525e-06
IFIT3	-0.994975	6.96205	43.8762	7.5391e-08	3.15838e-06
WDR31	-1.19269	1.7956	43.7345	7.79833e-08	3.26215e-06
GNL3	0.51526	6.4072	43.7025	7.85824e-08	3.28235e-06
LILRB4	0.629442	8.33698	43.6584	7.94135e-08	3.31218e-06
TPGS2	-0.549347	5.61027	43.6078	8.03805e-08	3.34757e-06
UHRF1BP1	-1.08914	5.90323	43.5807	8.09038e-08	3.36441e-06
PCSK6	-0.555769	5.89479	43.5494	8.15124e-08	3.38474e-06
UBP1	-0.526513	6.77273	43.5427	8.1644e-08	3.38523e-06
UCHL3	0.979188	4.95472	43.5294	8.19037e-08	3.39103e-06
HPS4	-0.695378	4.38624	43.4804	8.2871e-08	3.42447e-06
RASL11B	1.11326	1.9107	43.4762	8.29535e-08	3.42447e-06
GM2A	0.539841	8.45901	43.4574	8.33289e-08	3.43495e-06
PML	-0.877141	6.0641	43.4395	8.36868e-08	3.44468e-06
LRRC4B	0.945714	2.53683	43.4022	8.4439e-08	3.47059e-06
GSR	0.457115	6.23422	43.3868	8.47523e-08	3.47841e-06
HSP90B1	0.497346	9.68875	43.3806	8.48777e-08	3.47851e-06
URB1	-0.895525	4.70831	43.3446	8.56135e-08	3.50069e-06
OSBPL9	-0.656928	5.99007	43.3421	8.56666e-08	3.50069e-06
CHST10	-0.626852	3.82064	43.2442	8.77048e-08	3.57881e-06
SELENOM	1.77132	1.02169	43.2335	8.79293e-08	3.5828e-06
CYCS	0.731206	7.1301	43.2109	8.84088e-08	3.59716e-06
INSIG2	0.537255	4.16871	43.1525	8.96598e-08	3.64281e-06
LAP3	-0.450511	7.49228	43.1375	8.99826e-08	3.65069e-06
EGR1	-0.766997	5.33934	43.0952	9.09051e-08	3.68283e-06
SCX	1.44205	1.80497	43.0562	9.17625e-08	3.71224e-06
PINLYP	0.860918	9.38855	43.0328	9.22813e-08	3.7279e-06
VGLL4	-0.771732	5.3014	42.9982	9.30546e-08	3.74967e-06
PRIM2	-0.668508	4.37719	42.9968	9.30853e-08	3.74967e-06
CEBPB	1.30633	7.45387	42.9322	9.45478e-08	3.79803e-06
PRSS22	2.12523	1.49935	42.9319	9.45545e-08	3.79803e-06
ATXN7L1	-1.03847	2.60466	42.9204	9.48175e-08	3.80319e-06
FCAR	1.03477	8.30299	42.9004	9.52749e-08	3.81613e-06
CLYBL	0.768141	3.17058	42.8897	9.55231e-08	3.82065e-06
ZNF273	-1.01846	2.20251	42.859	9.62324e-08	3.84023e-06
CENPK	-0.904217	3.79771	42.8568	9.62841e-08	3.84023e-06
PRXL2A	0.807138	6.07396	42.8407	9.66584e-08	3.84958e-06
POLD3	-0.733946	4.7889	42.8351	9.67908e-08	3.84958e-06
PGD	0.474315	9.22723	42.8189	9.71702e-08	3.85924e-06
MDC1	-1.09244	6.93449	42.8053	9.74893e-08	3.86648e-06
SPOCK1	-0.95223	5.04172	42.7965	9.7697e-08	3.86929e-06
CCP110	-0.747864	4.56285	42.777	9.81586e-08	3.87014e-06
MX2	-1.39675	6.15476	42.7717	9.82835e-08	3.87014e-06
ADAR	-0.88847	8.66795	42.7695	9.83381e-08	3.87014e-06
SRGN	0.750504	8.69877	42.7662	9.84148e-08	3.87014e-06
USP38	-0.565866	5.6042	42.761	9.85391e-08	3.87014e-06
MEI1	0.886324	4.76694	42.7575	9.86227e-08	3.87014e-06
ADGRD1	-1.00702	1.85419	42.7539	9.87094e-08	3.87014e-06
PEX26	-0.553559	5.87474	42.7495	9.88133e-08	3.87014e-06
LOC101927752	1.09569	5.86426	42.702	9.9956e-08	3.90948e-06
ZBED1	-0.645998	6.02971	42.6432	1.01388e-07	3.96002e-06
ACAA2	0.650699	5.7583	42.6329	1.01641e-07	3.96444e-06
UACA	-0.913661	2.75468	42.5007	1.04952e-07	4.08794e-06
TRMU	0.688885	4.25013	42.4869	1.05305e-07	4.09605e-06
ERO1B	0.553597	4.85993	42.4801	1.05479e-07	4.09716e-06
SCARF1	1.24481	1.69819	42.4545	1.06136e-07	4.11701e-06
SFMBT1	-0.754154	3.90448	42.249	1.11572e-07	4.32196e-06
IL18	1.03307	3.05606	42.1995	1.12926e-07	4.36271e-06
ATP6V1G1	0.712716	7.14292	42.1992	1.12932e-07	4.36271e-06
CCNB2	-0.970168	4.3257	42.1772	1.1354e-07	4.37574e-06
SERPINC1	2.79571	-0.839555	42.1729	1.1366e-07	4.37574e-06
NDRG1	0.946004	7.5475	42.1702	1.13734e-07	4.37574e-06
SERPINB2	2.73359	3.81958	42.1413	1.14538e-07	4.40067e-06
AP1S1	0.917538	7.31626	42.1319	1.148e-07	4.40477e-06
SGO2	-0.868811	4.35017	42.1214	1.15094e-07	4.41008e-06
ANXA1	0.531995	8.35012	42.1049	1.1556e-07	4.42192e-06
GOLGA8T	-1.55577	2.67164	42.0766	1.16359e-07	4.43906e-06
POLR3C	-0.518833	5.0552	42.0727	1.16472e-07	4.43906e-06
P2RX1	0.772927	3.94983	42.0724	1.16479e-07	4.43906e-06
TSC22D1	0.980083	10.2789	42.0101	1.18264e-07	4.50104e-06
CENPN	-0.519792	5.04587	41.981	1.19107e-07	4.52702e-06
ATG5	0.677241	6.03178	41.9063	1.21301e-07	4.60415e-06
MSRB1	0.828921	5.44981	41.9009	1.21462e-07	4.60415e-06
CDC37L1	0.608178	5.10355	41.8382	1.23339e-07	4.66904e-06
CFL1P1	2.22006	-0.14534	41.7852	1.2495e-07	4.7237e-06
CASP2	-0.693583	4.85486	41.767	1.25506e-07	4.7356e-06
CEP57	-0.561186	4.58787	41.763	1.2563e-07	4.7356e-06
LSM14B	-0.482659	4.92653	41.7586	1.25767e-07	4.7356e-06
BTN3A3	-0.686862	4.28729	41.75	1.26031e-07	4.73923e-06
KIF20B	-1.11154	4.4847	41.7308	1.26627e-07	4.7541e-06
LDLRAD3	-1.0704	1.3243	41.7264	1.26762e-07	4.7541e-06
RFC1	-0.554785	6.12267	41.7173	1.27047e-07	4.75844e-06
DSG2	-1.22459	1.30548	41.7088	1.27309e-07	4.76198e-06
HERC3	-0.884487	4.59637	41.6253	1.29945e-07	4.85414e-06
CMTR1	-0.706066	6.63771	41.5834	1.31287e-07	4.89067e-06
TMSB10	1.47849	10.7997	41.5823	1.31323e-07	4.89067e-06
RTKN2	-1.23619	1.5263	41.5786	1.31442e-07	4.89067e-06
HIVEP3	-1.07914	6.67476	41.5673	1.31808e-07	4.89787e-06
IER5L	0.812416	6.97597	41.5033	1.33896e-07	4.9689e-06
MT1X	1.02579	3.3718	41.4693	1.3502e-07	5.00406e-06
E2F7	-0.913566	4.58435	41.455	1.35495e-07	5.0151e-06
EDEM3	-0.663107	6.62504	41.4466	1.35776e-07	5.01891e-06
PLPP2	1.14259	2.54158	41.2878	1.4119e-07	5.21223e-06
DGCR5	0.660053	3.63323	41.2602	1.42154e-07	5.24099e-06
ZNF443	-1.25128	1.28234	41.2365	1.42986e-07	5.25949e-06
RAB9A	0.639652	4.75925	41.2353	1.43028e-07	5.25949e-06
XBP1	0.700239	5.91235	41.1838	1.44856e-07	5.31981e-06
ALDH2	0.962826	2.3668	41.1302	1.46788e-07	5.38377e-06
ARC	1.30222	2.43716	41.0908	1.48222e-07	5.42931e-06
ZNF771	1.22795	2.84803	41.0762	1.48758e-07	5.44188e-06
RTN4R	0.806631	4.93204	41.059	1.49392e-07	5.45803e-06
MAGI3	-1.1205	3.34453	40.9936	1.5183e-07	5.53992e-06
PAICS	-0.532532	6.60143	40.9813	1.52293e-07	5.54968e-06
SLF2	-0.640455	5.57581	40.9603	1.53084e-07	5.5713e-06
KIAA0586	-0.759444	4.44776	40.9097	1.55014e-07	5.63428e-06
SNN	0.680802	3.51714	40.9029	1.55276e-07	5.63659e-06
UBTD1	1.0054	5.75968	40.8961	1.55538e-07	5.63886e-06
FRG1	0.954464	6.62894	40.8425	1.57617e-07	5.7069e-06
NUF2	-0.929686	4.33932	40.7976	1.59384e-07	5.76352e-06
ZNF664	-0.572563	6.18723	40.7848	1.59889e-07	5.77437e-06
SEPTIN8	-0.452308	5.90689	40.6766	1.64245e-07	5.92414e-06
APOL6	-0.700316	6.50166	40.6123	1.66889e-07	6.01184e-06
S100A6	1.00388	8.61099	40.6	1.674e-07	6.02258e-06
GNPNAT1	0.57623	5.01295	40.5534	1.69352e-07	6.08507e-06
ATP7A	-0.792756	4.54773	40.5211	1.7072e-07	6.12642e-06
HLA-C	0.73815	10.6589	40.5009	1.7158e-07	6.14949e-06
KLHL6	-0.685259	5.91539	40.4585	1.73404e-07	6.20699e-06
SAMD9L	-1.56624	6.62088	40.3843	1.76641e-07	6.30402e-06
PARP12	-0.601215	5.66642	40.381	1.76783e-07	6.30402e-06
NDUFAF4	0.841379	5.30349	40.373	1.77136e-07	6.30402e-06
BRD3	-0.552997	4.44079	40.3726	1.77154e-07	6.30402e-06
LIPG	1.13849	1.87314	40.3709	1.7723e-07	6.30402e-06
VCL	-0.680034	7.29827	40.3427	1.78481e-07	6.34055e-06
SLC24A3	1.65581	1.30882	40.3225	1.79383e-07	6.35863e-06
TTC26	-0.997788	1.71672	40.3213	1.79439e-07	6.35863e-06
ADPRH	-0.609972	4.7342	40.2967	1.80543e-07	6.38975e-06
HSPA4L	-0.74564	3.31256	40.2687	1.81809e-07	6.42651e-06
MGST1	0.680347	6.8397	40.2197	1.84051e-07	6.49761e-06
FUT4	-0.750402	4.59971	40.2114	1.84432e-07	6.49799e-06
CD209	-1.06864	3.06775	40.2095	1.84521e-07	6.49799e-06
LEO1	0.441146	5.48547	40.1761	1.86066e-07	6.54425e-06
RASAL1	1.17804	2.04929	40.0805	1.90572e-07	6.69442e-06
NCOA7	-0.945762	5.22542	40.0464	1.92209e-07	6.74352e-06
POM121C	-0.959392	5.84139	39.9984	1.94534e-07	6.81166e-06
KCNMB1	-0.833711	3.74865	39.9964	1.94633e-07	6.81166e-06
YEATS2	-0.967203	5.68593	39.9898	1.94952e-07	6.81442e-06
VAV1	0.425468	6.88385	39.953	1.96759e-07	6.86906e-06
SYK	-0.446838	6.91054	39.8944	1.99674e-07	6.95869e-06
AP2B1	-0.536277	7.21711	39.8915	1.99818e-07	6.95869e-06
BACE1	-0.829053	5.25412	39.8442	2.02208e-07	7.03324e-06
FAM241A	0.748643	2.80013	39.8317	2.02845e-07	7.04675e-06
TOR1B	-0.57126	5.01553	39.8253	2.03173e-07	7.04742e-06
XYLT1	-1.13396	6.08787	39.8215	2.03363e-07	7.04742e-06
ALPK1	-0.75704	3.66935	39.7281	2.08199e-07	7.20237e-06
HGSNAT	-0.843807	7.36477	39.7208	2.08579e-07	7.20237e-06
LMNB1	-0.755244	6.09369	39.7204	2.08598e-07	7.20237e-06
CCR1	-0.635911	7.95077	39.6928	2.10053e-07	7.24374e-06
SYNE3	-0.893217	4.59157	39.6763	2.10927e-07	7.26504e-06
WHAMMP3	-1.48226	0.932832	39.6296	2.13425e-07	7.34214e-06
COQ10B	0.548548	5.55397	39.6108	2.14436e-07	7.36795e-06
NUP214	-0.936867	5.76371	39.5889	2.15626e-07	7.39985e-06
LOC728743	0.981967	1.97152	39.58	2.16108e-07	7.4074e-06
PRIM1	-0.845601	3.24269	39.568	2.16764e-07	7.41771e-06
SYP	1.11619	4.22257	39.5649	2.16934e-07	7.41771e-06
PLAGL1	-0.74198	4.92797	39.5567	2.17384e-07	7.42415e-06
MELK	-0.838453	5.2467	39.5378	2.18418e-07	7.45046e-06
NCOA6	-0.898624	5.53985	39.5281	2.18955e-07	7.45976e-06
GSTO1	1.13865	8.06138	39.5186	2.19482e-07	7.46872e-06
GIT1	-0.452072	6.3994	39.4788	2.21696e-07	7.53499e-06
ANXA5	0.656521	9.83301	39.4636	2.22551e-07	7.55498e-06
TPBG	0.429099	5.57048	39.457	2.22921e-07	7.55847e-06
CCDC80	2.57302	-0.0786888	39.3599	2.28455e-07	7.73682e-06
KLHDC8B	0.926048	3.77716	39.346	2.29262e-07	7.75487e-06
CARNMT1	0.746383	3.84417	39.3398	2.29623e-07	7.7578e-06
KCNF1	2.03702	0.996412	39.3068	2.31545e-07	7.81339e-06
BASP1	0.714564	6.49782	39.27	2.33711e-07	7.87232e-06
TPRA1	0.559014	6.84278	39.2677	2.33848e-07	7.87232e-06
CBX5	-0.885017	6.91794	39.2392	2.35542e-07	7.91991e-06
DHX57	-0.6096	4.04085	39.232	2.35972e-07	7.92497e-06
DNAAF2	0.595401	3.94514	39.2247	2.36409e-07	7.93022e-06
CLN8	0.518574	6.65591	39.2159	2.36938e-07	7.93855e-06
KLF9	0.565713	5.71335	39.1935	2.38286e-07	7.97427e-06
WNK1	-1.25283	8.85638	39.1054	2.43665e-07	8.14463e-06
LINC02458	1.29579	3.74921	39.0903	2.44604e-07	8.16473e-06
CRTAP	-0.502226	6.83912	39.0864	2.44844e-07	8.16473e-06
SAMHD1	-0.664653	7.87915	39.0734	2.45654e-07	8.17826e-06
HEXB	0.47572	9.14292	39.0706	2.45828e-07	8.17826e-06
SS18	-0.58465	5.81253	39.056	2.46742e-07	8.19482e-06
PITX1	1.00644	3.54315	39.0534	2.46905e-07	8.19482e-06
FDX1	1.14065	4.33893	39.0312	2.483e-07	8.23145e-06
CENPL	-0.768638	3.39937	39.0097	2.49659e-07	8.26682e-06
KCNQ3	-1.57365	2.25852	39.0048	2.49968e-07	8.26738e-06
SCRN1	-1.06025	2.71617	38.964	2.52577e-07	8.3439e-06
PDPR	-0.795435	5.43403	38.9496	2.53504e-07	8.36475e-06
LMO4	0.737997	7.32734	38.9123	2.55918e-07	8.42668e-06
CELF2-AS1	-2.30732	0.124984	38.9087	2.56152e-07	8.42668e-06
TMEM131	-0.716314	5.93331	38.9068	2.56275e-07	8.42668e-06
SH3PXD2A	-1.09197	6.20306	38.8971	2.56906e-07	8.43682e-06
CNTLN	-0.727706	4.31074	38.893	2.5718e-07	8.43682e-06
TFPI	0.754394	4.33436	38.8856	2.57665e-07	8.44292e-06
ELL2	0.680109	7.38725	38.8482	2.60127e-07	8.50757e-06
HTRA3	0.670169	2.99881	38.844	2.60405e-07	8.50757e-06
BMP2	-0.970408	2.71276	38.8406	2.60629e-07	8.50757e-06
NEIL3	-0.813791	3.07318	38.8374	2.60841e-07	8.50757e-06
MED14	-0.894065	5.54925	38.7764	2.64924e-07	8.61969e-06
RABAC1	1.33765	6.06441	38.7763	2.64933e-07	8.61969e-06
MLH3	-0.648324	4.03642	38.7725	2.65193e-07	8.61969e-06
PLEKHG2	-0.798822	6.06317	38.7269	2.68288e-07	8.71026e-06
BEX3	1.2539	8.01608	38.7176	2.68925e-07	8.72093e-06
LOC100132215	0.756677	2.69059	38.6993	2.70183e-07	8.75169e-06
MYOSLID	1.18591	3.48564	38.6693	2.7226e-07	8.80889e-06
MTOR	-1.06324	5.4708	38.6538	2.7334e-07	8.83373e-06
PARG	-0.590803	4.16347	38.6375	2.74477e-07	8.86036e-06
SH3RF1	-0.652245	4.76535	38.6112	2.7633e-07	8.90999e-06
SDF2L1	1.19113	5.75854	38.6055	2.7673e-07	8.91272e-06
NEDD9	-0.868171	3.51409	38.5906	2.77791e-07	8.93672e-06
AIFM2	0.546009	4.93542	38.5342	2.81824e-07	9.05617e-06
CASP8AP2	-1.06679	5.25171	38.4949	2.84669e-07	9.13719e-06
INTS10	0.423071	6.37476	38.4859	2.85327e-07	9.14794e-06
YIPF4	0.54842	5.92286	38.4723	2.86315e-07	9.16127e-06
RHEB	0.648595	6.79684	38.4713	2.86391e-07	9.16127e-06
ATP5F1A	0.496525	9.30088	38.4253	2.89783e-07	9.25929e-06
PATJ	1.37642	1.35425	38.404	2.9137e-07	9.2915e-06
ZNF251	0.587329	4.89353	38.4005	2.91633e-07	9.2915e-06
SLFN13	-1.22212	2.67337	38.3945	2.9208e-07	9.2915e-06
CDC7	-0.761653	3.55295	38.3941	2.92105e-07	9.2915e-06
AK6	0.85376	6.3281	38.3719	2.93775e-07	9.32092e-06
DTX3L	-0.914029	6.93024	38.3693	2.93967e-07	9.32092e-06
C6orf89	-0.458495	6.96251	38.3687	2.94019e-07	9.32092e-06
LOC100419170	1.48862	4.66402	38.3597	2.94691e-07	9.33178e-06
AZU1	0.902479	7.90423	38.319	2.97786e-07	9.41922e-06
IGDCC4	-0.906581	2.62799	38.275	3.01164e-07	9.51124e-06
CBX7	-0.653591	3.24076	38.2724	3.01367e-07	9.51124e-06
ISOC2	0.875622	6.18136	38.2419	3.03734e-07	9.56797e-06
NOTCH1	-1.14049	6.94687	38.2362	3.04175e-07	9.56797e-06
DYNC2H1	-1.10816	3.32454	38.2362	3.0418e-07	9.56797e-06
TNFRSF14	0.606349	5.1591	38.2298	3.04682e-07	9.5731e-06
PLK3	1.05292	5.61387	38.21	3.06233e-07	9.61117e-06
MICA	0.557765	5.98614	38.1775	3.088e-07	9.68098e-06
DDIAS	-0.969475	2.62246	38.1651	3.09783e-07	9.70106e-06
SLC66A3	0.608698	4.77073	38.1153	3.13778e-07	9.80701e-06
SAPCD2	-0.66093	5.00263	38.1135	3.13923e-07	9.80701e-06
UTRN	-1.23197	5.68146	38.1099	3.14207e-07	9.80701e-06
ATXN1L	-0.876502	5.78266	38.1052	3.14587e-07	9.80802e-06
CAND2	-1.50977	-0.247645	38.0948	3.15433e-07	9.8236e-06
BCAP31	0.755835	9.08085	38.0834	3.1636e-07	9.84163e-06
DDIT3	0.707048	3.79141	38.078	3.16799e-07	9.84444e-06
MX1	-0.95938	5.07936	38.0482	3.19235e-07	9.90925e-06
PYROXD2	-0.870546	4.46168	38.0339	3.20413e-07	9.93019e-06
ICMT	-0.421942	6.3848	38.0315	3.20612e-07	9.93019e-06
DEPDC1B	-0.738102	3.97792	37.9863	3.2437e-07	1.00356e-05
XRN1	-1.41655	5.67527	37.9326	3.28884e-07	1.0162e-05
KIAA2026	-0.553008	5.22918	37.9292	3.29175e-07	1.0162e-05
ZNRF1	0.845454	3.56268	37.9194	3.30003e-07	1.01765e-05
GSG1L	1.1275	4.76378	37.9102	3.30786e-07	1.01895e-05
TAF5L	-0.478855	5.73209	37.8869	3.32779e-07	1.02398e-05
HIRIP3	-0.523621	4.63131	37.8726	3.3401e-07	1.02665e-05
USP51	-0.733089	3.29557	37.8042	3.39964e-07	1.04381e-05
BABAM2	0.46669	5.70385	37.7448	3.45217e-07	1.05879e-05
ACOT9	0.461761	5.71416	37.7296	3.46582e-07	1.06175e-05
NEMP2	-0.755135	3.31042	37.7224	3.47219e-07	1.06175e-05
SLFN5	-1.08343	5.9184	37.7214	3.4731e-07	1.06175e-05
ITGA11	-0.806407	4.5721	37.7153	3.47865e-07	1.0623e-05
CMTM1	-0.94206	2.48098	37.6883	3.50301e-07	1.06859e-05
CRACR2B	0.847047	3.54198	37.6608	3.52795e-07	1.07504e-05
BMP2K	-1.0936	6.14611	37.6033	3.5809e-07	1.09e-05
CFDP1	0.558687	5.49982	37.595	3.58863e-07	1.09068e-05
TXNRD3	0.676328	4.37416	37.5926	3.59087e-07	1.09068e-05
NUP50	-0.438436	6.32159	37.5535	3.62735e-07	1.10058e-05
METAP2	0.639657	6.62867	37.5053	3.67302e-07	1.11324e-05
PDCD4	0.6572	4.86287	37.4977	3.68024e-07	1.11424e-05
TBX21	2.02707	2.54066	37.4912	3.68641e-07	1.11491e-05
ITGB8	1.0458	3.48576	37.479	3.69807e-07	1.11725e-05
FAM168A	-0.683903	4.99932	37.4644	3.71219e-07	1.12031e-05
AK1	1.06213	6.75861	37.4569	3.71941e-07	1.1213e-05
SLF1	-0.764636	3.42388	37.4527	3.72348e-07	1.12133e-05
SARS1	0.521031	8.26558	37.4197	3.75546e-07	1.12976e-05
SLC49A4	0.702751	2.8067	37.4116	3.76342e-07	1.13094e-05
SPATA5L1	0.660345	4.40451	37.4043	3.77051e-07	1.13187e-05
RNF145	0.448591	5.82081	37.3835	3.79095e-07	1.1368e-05
FRG1HP	0.646581	3.8623	37.379	3.79533e-07	1.13691e-05
SMAD3	-1.10801	2.42286	37.3694	3.80489e-07	1.13715e-05
POFUT1	-0.515413	5.62604	37.3684	3.80586e-07	1.13715e-05
AMY2B	0.866981	3.25254	37.366	3.8082e-07	1.13715e-05
NIBAN1	-0.874503	5.63016	37.3556	3.81852e-07	1.13903e-05
ERFE	-0.56053	4.09445	37.3396	3.83443e-07	1.14257e-05
DNMBP	-0.98095	2.85001	37.3183	3.85574e-07	1.14771e-05
MCRIP2	1.18184	5.78418	37.2933	3.88082e-07	1.15332e-05
MYEF2	-0.570686	4.04556	37.2909	3.88331e-07	1.15332e-05
TOMM40	0.557518	7.16507	37.2874	3.88683e-07	1.15332e-05
C3AR1	-1.23879	4.13462	37.2258	3.94959e-07	1.17072e-05
CPLANE1	-1.34938	3.75199	37.1805	3.99641e-07	1.18336e-05
TMEM106C	-0.770232	4.78874	37.1765	4.00062e-07	1.18336e-05
FBXL15	1.07471	3.97752	37.1709	4.00648e-07	1.18386e-05
CEP192	-0.894858	4.57035	37.1635	4.01422e-07	1.18491e-05
TRIM58	-0.964107	3.24233	37.1487	4.02971e-07	1.18716e-05
SEMA6D	-1.64177	0.49886	37.1482	4.03025e-07	1.18716e-05
EMP2	-0.645888	3.86452	37.1354	4.04369e-07	1.18988e-05
BAIAP2-DT	-0.623469	5.54907	37.0931	4.08851e-07	1.20182e-05
CDH23	0.713002	5.33222	37.0786	4.10399e-07	1.20512e-05
ATP6AP2	0.425806	8.3633	37.0619	4.12188e-07	1.20808e-05
ST6GALNAC4	0.655995	6.51558	37.0613	4.12262e-07	1.20808e-05
SERPINF1	0.62796	4.58516	37.043	4.14227e-07	1.21258e-05
TSC22D2	-0.683049	4.74459	37.0361	4.14972e-07	1.2135e-05
DEK	-0.47362	6.6376	36.9955	4.19394e-07	1.22405e-05
LTBP4	0.635572	4.41214	36.9951	4.19445e-07	1.22405e-05
WBP1L	-0.432861	5.57193	36.9696	4.22247e-07	1.23096e-05
C3orf70	-1.7016	0.814039	36.9573	4.23603e-07	1.23364e-05
NETO2	-0.567524	5.34036	36.9494	4.24479e-07	1.23492e-05
MALT1	-0.699921	5.37865	36.9435	4.25132e-07	1.23494e-05
EHD4	-0.455888	6.63357	36.9408	4.25434e-07	1.23494e-05
GBP3	-0.732834	5.13836	36.9375	4.25796e-07	1.23494e-05
SCAMP5	-0.899481	3.75847	36.9142	4.28405e-07	1.24123e-05
VPS13A	-1.21903	3.79268	36.9037	4.29576e-07	1.24335e-05
ERLIN2	-0.538033	6.57181	36.8864	4.31531e-07	1.24709e-05
RNF38	-0.728871	4.99435	36.8831	4.31897e-07	1.24709e-05
FANCC	-0.655726	3.45436	36.879	4.32363e-07	1.24709e-05
TAGAP	-0.769492	3.83669	36.8747	4.32854e-07	1.24709e-05
HEG1	-0.785147	4.94059	36.8727	4.33071e-07	1.24709e-05
PLIN3	0.649573	8.08939	36.8328	4.37616e-07	1.25889e-05
DDX58	-0.86142	6.40569	36.8111	4.40112e-07	1.26478e-05
LOC100288637	-1.19035	3.96649	36.8051	4.408e-07	1.26541e-05
CMPK2	-1.1443	5.65544	36.7999	4.4141e-07	1.26541e-05
MTBP	-0.798702	3.22209	36.7976	4.41671e-07	1.26541e-05
PCDHB5	-0.737808	3.34713	36.7853	4.43093e-07	1.2682e-05
CARS2	0.528386	6.40896	36.7806	4.43639e-07	1.26848e-05
TXN	1.10584	8.1701	36.7664	4.45291e-07	1.27191e-05
IFI44L	-1.44981	4.96846	36.7521	4.46967e-07	1.27541e-05
PKP4	-0.565837	5.75613	36.7312	4.49423e-07	1.28113e-05
ATP5F1B	0.438347	9.15787	36.7267	4.49949e-07	1.28134e-05
PPP1R3G	0.725235	4.14557	36.7043	4.52599e-07	1.28758e-05
COX5B	1.22047	8.13988	36.6583	4.58096e-07	1.30191e-05
RBM8A	0.804734	6.08867	36.6543	4.58572e-07	1.30196e-05
PLSCR1	-0.561385	7.20734	36.6425	4.59995e-07	1.30469e-05
USP31	-0.794331	3.55972	36.6311	4.61379e-07	1.30638e-05
ZNF93	-1.01548	2.6721	36.6299	4.61516e-07	1.30638e-05
YIF1A	0.684054	5.13612	36.6261	4.61982e-07	1.30639e-05
RABGGTA	0.652069	4.92787	36.5869	4.66758e-07	1.31858e-05
GNB5	0.475205	4.29493	36.5499	4.71315e-07	1.33012e-05
MANEA	-0.92425	5.29251	36.5181	4.75271e-07	1.33995e-05
GNB1L	1.00219	2.16091	36.4871	4.79168e-07	1.34959e-05
IFI30	0.670807	10.0559	36.4632	4.82182e-07	1.35673e-05
ERAP1	-0.702602	6.55637	36.4561	4.83087e-07	1.35793e-05
CCL3	2.21093	5.97683	36.4468	4.84276e-07	1.35992e-05
ATF7	-0.744166	4.14544	36.3599	4.95478e-07	1.38999e-05
ZCCHC24	0.471341	4.88282	36.3537	4.96287e-07	1.39018e-05
RHNO1	-0.673173	3.34245	36.3494	4.9685e-07	1.39018e-05
ATP11A	-1.13874	6.14206	36.3481	4.97019e-07	1.39018e-05
HELZ2	-1.38737	7.2893	36.3324	4.99081e-07	1.39457e-05
PRDX1	0.474016	8.16962	36.2711	5.0721e-07	1.41588e-05
PCDHAC2	-1.57675	1.90393	36.2376	5.1171e-07	1.42603e-05
CEBPA	0.816731	6.78836	36.2337	5.12243e-07	1.42603e-05
DENND3	-0.80245	5.2376	36.2301	5.12731e-07	1.42603e-05
RNF149	0.618037	6.50441	36.2291	5.12864e-07	1.42603e-05
CHST13	0.681566	4.54142	36.2003	5.16776e-07	1.4355e-05
TPP1	-0.683906	8.23029	36.173	5.20522e-07	1.4438e-05
ARHGEF35	-0.829219	2.43357	36.1711	5.20785e-07	1.4438e-05
PHF2	-0.814034	5.04558	36.1483	5.23925e-07	1.45108e-05
ASXL2	-0.904961	6.08851	36.1278	5.26771e-07	1.45754e-05
GNLY	1.06908	3.66646	36.1221	5.27563e-07	1.4583e-05
VKORC1	0.652241	6.65021	36.0241	5.41419e-07	1.49514e-05
ASPHD1	0.839354	5.63705	35.9745	5.48573e-07	1.51342e-05
ANXA2R	1.0963	3.87072	35.9577	5.51029e-07	1.51871e-05
CXCL5	2.85218	1.83205	35.9456	5.52796e-07	1.5221e-05
DNAJC1	0.70288	6.59196	35.9177	5.56889e-07	1.53188e-05
EPS8	0.50985	4.94925	35.8773	5.62888e-07	1.54594e-05
C15orf39	-0.773783	5.26511	35.876	5.63093e-07	1.54594e-05
EZH2	-0.558041	4.60721	35.8448	5.67772e-07	1.55727e-05
MFAP3	-0.657442	4.89854	35.8363	5.69049e-07	1.55926e-05
NPAS2	-1.31372	3.49502	35.8294	5.70088e-07	1.56059e-05
RAD51AP1	-0.94469	3.15872	35.8218	5.71245e-07	1.56225e-05
COMMD3	0.882462	4.76286	35.7664	5.79714e-07	1.58388e-05
HAP1	1.52723	1.8449	35.7557	5.81354e-07	1.58601e-05
STARD9	-1.35562	3.374	35.754	5.81616e-07	1.58601e-05
CIAO2A	0.810513	6.74553	35.739	5.83941e-07	1.59082e-05
SPAG7	0.640214	4.67131	35.7316	5.85092e-07	1.59242e-05
ALMS1	-1.4352	3.49669	35.7199	5.86911e-07	1.59583e-05
PLS3	-0.59878	3.43873	35.6799	5.93191e-07	1.61004e-05
SP100	-0.687641	7.11065	35.6794	5.93275e-07	1.61004e-05
LRRC20	-0.868194	1.6867	35.6585	5.96583e-07	1.61747e-05
ARHGEF39	-0.724083	3.26387	35.5936	6.0698e-07	1.64408e-05
NEK2	-0.82061	4.0221	35.5679	6.11142e-07	1.65377e-05
LINC00654	-1.35514	1.47407	35.5483	6.14338e-07	1.66083e-05
GSTCD	-0.823939	3.57101	35.5437	6.15097e-07	1.66085e-05
DEPP1	1.16057	1.77394	35.5411	6.15521e-07	1.66085e-05
SMPD2	0.692952	4.33679	35.5217	6.18713e-07	1.66787e-05
DENND1A	-0.581402	4.18675	35.5175	6.1941e-07	1.66816e-05
PRELID3B	0.527683	5.96499	35.486	6.24634e-07	1.68063e-05
TWF2	0.867691	7.41237	35.4347	6.33237e-07	1.70216e-05
SHB	0.770195	5.13846	35.4103	6.37375e-07	1.71141e-05
NEMP1	-0.679295	6.41678	35.4063	6.38053e-07	1.71141e-05
PARP9	-0.758753	7.2788	35.4037	6.38496e-07	1.71141e-05
HIGD1A	0.606793	7.00693	35.3831	6.42017e-07	1.71842e-05
KYAT1	0.856302	2.7935	35.378	6.429e-07	1.71842e-05
NPRL2	0.689052	3.37826	35.3778	6.42935e-07	1.71842e-05
RSAD2	-1.21881	6.28761	35.3425	6.49033e-07	1.73308e-05
JOSD1	-0.53847	6.15728	35.3022	6.56063e-07	1.7502e-05
ZBTB39	-0.673769	3.46658	35.2978	6.56826e-07	1.75059e-05
PCDHGA10	-1.09062	3.09676	35.2647	6.6267e-07	1.7645e-05
MAGED2	0.429432	6.58371	35.2275	6.69294e-07	1.78046e-05
ICAM4	0.894683	3.33403	35.2185	6.70909e-07	1.78113e-05
PIK3R2	-0.644409	5.73396	35.217	6.71191e-07	1.78113e-05
LCORL	-0.585368	4.16223	35.2156	6.71435e-07	1.78113e-05
ARHGEF34P	-0.943131	3.18049	35.212	6.72082e-07	1.78117e-05
ST6GALNAC6	0.566757	6.45688	35.207	6.72983e-07	1.78189e-05
TMEM64	0.602315	4.04657	35.1865	6.76692e-07	1.78861e-05
FSTL3	1.18615	2.50917	35.186	6.76786e-07	1.78861e-05
RABGGTB	0.544621	5.43736	35.1792	6.78006e-07	1.79016e-05
EIF2AK2	-0.910767	7.29656	35.1638	6.80816e-07	1.79591e-05
NDUFAF1	0.712881	4.7594	35.1385	6.85455e-07	1.80646e-05
M6PR	-0.474163	6.95863	35.1334	6.86385e-07	1.80723e-05
KAT2B	-0.695417	5.76871	35.1191	6.89015e-07	1.81246e-05
UNK	-0.493629	4.88218	35.0932	6.93825e-07	1.82342e-05
CCDC125	-0.557579	4.36221	35.0849	6.95378e-07	1.8258e-05
RUNX1	-0.596502	5.63807	35.0603	6.99983e-07	1.83582e-05
TRAF4	0.751518	5.03519	35.0575	7.00493e-07	1.83582e-05
H3-2	-0.803298	3.57964	35.051	7.01716e-07	1.83733e-05
HERC5	-0.762745	5.12978	35.0345	7.04843e-07	1.84381e-05
MRTFA	-0.69623	5.44071	35.0124	7.0903e-07	1.85304e-05
SLC35B1	0.522594	5.61331	34.9942	7.12499e-07	1.85935e-05
MR1	-0.570562	5.84046	34.9929	7.12758e-07	1.85935e-05
COL27A1	-0.971145	2.66198	34.9616	7.18767e-07	1.8733e-05
CXCL6	1.04257	3.17053	34.9042	7.29942e-07	1.90067e-05
YRDC	0.580601	4.77918	34.8629	7.38113e-07	1.92018e-05
KCNJ2	-0.76871	4.07943	34.8053	7.49635e-07	1.94836e-05
GID8	0.443531	5.85667	34.7781	7.55153e-07	1.95918e-05
PPP2CB	0.52272	7.60383	34.7779	7.55183e-07	1.95918e-05
PLIN4	1.21406	0.944307	34.7707	7.56653e-07	1.96119e-05
C18orf54	-0.90161	3.13889	34.7547	7.59933e-07	1.96789e-05
C2CD3	-1.03668	4.43471	34.7448	7.61952e-07	1.97132e-05
PTK2	0.881015	4.32262	34.7383	7.63286e-07	1.97265e-05
RBBP8	-0.715741	4.40513	34.7343	7.64121e-07	1.97265e-05
CCDC92	-0.533451	5.44918	34.7297	7.65072e-07	1.97265e-05
EGR3	-0.682717	3.4275	34.7288	7.65258e-07	1.97265e-05
ALKBH7	1.24757	4.56898	34.6934	7.72598e-07	1.98976e-05
SPATC1L	0.758151	5.24796	34.689	7.73514e-07	1.9903e-05
P2RX5	1.11715	1.86525	34.6779	7.75834e-07	1.99446e-05
ZC3H12C	-0.796067	6.21679	34.6683	7.77831e-07	1.99778e-05
PARP15	-1.19004	1.81608	34.664	7.78737e-07	1.99829e-05
DBP	0.986464	2.22686	34.6313	7.85642e-07	2.01418e-05
UBTD2	0.428938	5.60836	34.6065	7.90922e-07	2.02588e-05
PIAS2	-0.578728	4.41811	34.5906	7.94332e-07	2.03277e-05
MED1	-0.973338	6.17833	34.5737	7.9797e-07	2.04024e-05
ZNF391	-1.55222	0.499792	34.5673	7.99352e-07	2.04192e-05
ZDHHC5	-0.596362	6.6212	34.5588	8.0119e-07	2.04477e-05
TBC1D8B	-0.762451	2.95028	34.5518	8.02703e-07	2.04678e-05
PRNP	0.45162	5.77046	34.5388	8.05525e-07	2.0508e-05
SKP1	0.707146	7.96337	34.5379	8.05729e-07	2.0508e-05
NDUFB9	1.18389	7.70308	34.5274	8.0801e-07	2.05476e-05
HELZ	-0.955035	5.33473	34.5237	8.08823e-07	2.05498e-05
MAF	0.520026	5.96509	34.4884	8.16589e-07	2.07284e-05
CEP295	-1.01421	4.435	34.4716	8.20305e-07	2.08041e-05
ITGAL	-1.19657	5.07222	34.4076	8.34644e-07	2.11488e-05
TFDP1	-0.415581	6.68501	34.3932	8.37892e-07	2.12121e-05
NAP1L5	0.594737	3.24052	34.3826	8.40309e-07	2.12543e-05
SPAG1	-0.591942	4.30307	34.3383	8.50455e-07	2.14917e-05
CDKL1	-0.959111	1.86797	34.3269	8.53105e-07	2.15394e-05
PRPSAP2	0.639873	3.99961	34.3169	8.55415e-07	2.15784e-05
ST20	1.83369	2.62674	34.3001	8.5932e-07	2.16576e-05
FAT1	-1.46858	7.19941	34.2866	8.62471e-07	2.17177e-05
CKAP5	-0.893747	6.35417	34.2498	8.7112e-07	2.1916e-05
ADRA2B	0.870019	4.51727	34.2159	8.7919e-07	2.20993e-05
SAMD9	-1.22107	6.48828	34.1877	8.85941e-07	2.22492e-05
TMEM253	1.14786	1.43617	34.1808	8.876e-07	2.22711e-05
STAP1	-1.87864	0.461674	34.1732	8.89438e-07	2.22975e-05
SLC6A8	0.666429	5.53505	34.1497	8.95157e-07	2.24209e-05
ENDOD1	-0.622357	3.93926	34.1315	8.9958e-07	2.25118e-05
PLCG1	-0.807013	4.75594	34.1281	9.00419e-07	2.25129e-05
DNAJA4	-0.46143	6.01793	34.1233	9.01588e-07	2.25222e-05
STEAP1	0.833082	5.13033	34.1116	9.04464e-07	2.25741e-05
IFIH1	-0.795112	6.74527	34.075	9.13517e-07	2.27799e-05
ZNF622	0.94128	5.9542	34.0489	9.20039e-07	2.29224e-05
LIG1	-0.506391	5.45088	34.0045	9.31237e-07	2.31809e-05
IPCEF1	-1.0286	4.76407	33.9758	9.38535e-07	2.3342e-05
DOCK8	-0.932527	9.14363	33.9488	9.45464e-07	2.34937e-05
CASP1	-0.782207	4.88681	33.9074	9.56196e-07	2.37395e-05
ZFP41	-0.727015	4.12514	33.8804	9.63285e-07	2.38945e-05
PHACTR2	-0.599787	5.99117	33.8613	9.68311e-07	2.39982e-05
SERTAD1	0.918036	5.36345	33.8399	9.73983e-07	2.41176e-05
HMG20A	-0.527494	4.95168	33.8225	9.78621e-07	2.42112e-05
SERPINE1	1.22311	6.6565	33.809	9.82233e-07	2.42794e-05
CLSPN	-0.884231	4.73799	33.8044	9.83471e-07	2.42887e-05
DROSHA	-0.885665	5.40567	33.7975	9.85338e-07	2.43136e-05
STARD3NL	0.489248	5.56824	33.7868	9.88208e-07	2.43632e-05
E2F2	-0.859678	2.8742	33.7156	1.00766e-06	2.48211e-05
TRANK1	-1.22385	5.82933	33.7114	1.00882e-06	2.4828e-05
TMEM70	0.71839	6.03002	33.6984	1.0124e-06	2.48945e-05
ST8SIA5	-0.986037	2.83371	33.6767	1.01843e-06	2.5021e-05
RAB18	0.469091	5.87598	33.654	1.02477e-06	2.51549e-05
CTSH	0.666112	8.59445	33.6495	1.02605e-06	2.51644e-05
ZBED4	-0.573186	5.16699	33.6427	1.02796e-06	2.51896e-05
DCAF16	-0.490454	4.31053	33.6169	1.03524e-06	2.53458e-05
SIGMAR1	-0.418623	5.98527	33.6068	1.03813e-06	2.53946e-05
PARP14	-1.20952	7.49601	33.5909	1.04264e-06	2.54831e-05
TM2D2	0.518777	7.03611	33.5837	1.04472e-06	2.55117e-05
CARMIL3	1.40688	1.46334	33.5791	1.04604e-06	2.5522e-05
ALCAM	0.550236	9.78735	33.5579	1.05213e-06	2.56484e-05
SIK3	-0.806791	4.44717	33.5393	1.05751e-06	2.57572e-05
POLD4	1.04713	5.25169	33.5341	1.05903e-06	2.57722e-05
KIAA0930	0.536458	9.04485	33.5068	1.06698e-06	2.59434e-05
DPF3	-0.530577	4.36388	33.4997	1.06906e-06	2.59716e-05
ACTN4	-0.506033	8.55334	33.4949	1.07047e-06	2.59836e-05
ZNF236	-0.832474	3.70019	33.4841	1.07365e-06	2.60383e-05
PDGFA	-0.598646	6.04521	33.4788	1.07522e-06	2.60465e-05
HES6	1.10189	3.27763	33.4745	1.07649e-06	2.60465e-05
SLC1A4	-0.431349	6.17218	33.4736	1.07675e-06	2.60465e-05
TSFM	0.84124	4.32967	33.4507	1.08353e-06	2.61881e-05
RHBDD1	-0.681289	4.21057	33.4228	1.09187e-06	2.6367e-05
TLR1	-0.880863	5.24611	33.4022	1.09806e-06	2.6494e-05
RIC1	-0.837741	5.7124	33.3758	1.10607e-06	2.66644e-05
CCDC12	0.795446	5.1907	33.3723	1.10715e-06	2.66677e-05
CACNB1	0.934814	2.09522	33.3457	1.11526e-06	2.68239e-05
GBE1	0.435158	6.25664	33.3449	1.11553e-06	2.68239e-05
REXO2	0.576741	4.09849	33.2748	1.13724e-06	2.73228e-05
CCDC144NL	-1.21266	2.64191	33.2062	1.15893e-06	2.78202e-05
LPIN2	-0.471986	5.85222	33.1931	1.16314e-06	2.78976e-05
ATP5MC3	0.891966	8.10837	33.1761	1.16859e-06	2.80045e-05
GADD45G	1.61966	2.49682	33.1353	1.18181e-06	2.82975e-05
CCNB1	-0.696286	5.78008	33.1004	1.19325e-06	2.85472e-05
CELSR1	-1.04301	6.61858	33.0815	1.1995e-06	2.86725e-05
LINC00847	0.603755	4.51681	33.0649	1.20502e-06	2.87765e-05
MSL3	0.545412	5.47972	33.0623	1.20589e-06	2.87765e-05
TIMP3	0.824521	10.8811	33.0542	1.2086e-06	2.88169e-05
FAM177A1	0.563658	4.65674	33.0436	1.21213e-06	2.88766e-05
RASSF7	0.941529	4.43937	33.0286	1.21716e-06	2.89513e-05
FKBP9P1	-0.659609	2.72411	33.0282	1.21731e-06	2.89513e-05
OBSCN-AS1	1.14041	1.122	33.0229	1.21908e-06	2.89689e-05
UBXN11	0.581178	5.72424	32.9819	1.233e-06	2.9252e-05
TTI1	-0.711291	4.9391	32.9817	1.23306e-06	2.9252e-05
UBXN6	0.564849	6.66177	32.9734	1.23589e-06	2.92658e-05
FGD5-AS1	-0.536768	6.83993	32.9715	1.23653e-06	2.92658e-05
ZNF580	0.682451	3.95963	32.9709	1.23674e-06	2.92658e-05
SLC39A8	-0.572049	4.01015	32.9631	1.23942e-06	2.93047e-05
CISD2	0.6385	5.89803	32.9464	1.24515e-06	2.94099e-05
RIF1	-0.801469	6.05311	32.9441	1.24595e-06	2.94099e-05
TRPM2	-0.856595	5.51878	32.9257	1.25229e-06	2.95349e-05
SLC35A4	-0.460015	6.4458	32.9056	1.25928e-06	2.9675e-05
LSP1	0.639018	7.09194	32.8736	1.2705e-06	2.99145e-05
NCR3LG1	-1.25547	2.91916	32.8555	1.27688e-06	3.00397e-05
BATF2	-0.674547	3.88519	32.851	1.27847e-06	3.0052e-05
NDUFS3	0.987923	6.14461	32.8437	1.28106e-06	3.0088e-05
FAM66B	-1.17024	1.14253	32.8402	1.28232e-06	3.00925e-05
MRE11	-0.71465	4.29268	32.8262	1.28729e-06	3.0184e-05
CRISPLD1	-1.0683	1.38417	32.8167	1.2907e-06	3.02251e-05
PSAP	0.393572	10.6685	32.8153	1.29118e-06	3.02251e-05
GLCCI1	-0.584196	3.18572	32.7902	1.30021e-06	3.04113e-05
SMARCC2	-0.625485	6.09376	32.7803	1.30377e-06	3.04695e-05
ADGRL2	-0.690989	6.73794	32.774	1.30605e-06	3.04976e-05
TAF1	-0.907734	5.18157	32.7593	1.3114e-06	3.05971e-05
PUS10	-0.570348	4.39044	32.7485	1.31533e-06	3.06636e-05
DCLRE1B	-0.531031	5.60291	32.7369	1.31959e-06	3.07132e-05
ZNF496	-0.503674	5.12988	32.7368	1.31963e-06	3.07132e-05
RFXANK	0.865224	6.04604	32.7233	1.32458e-06	3.08031e-05
CLIC5	-0.985515	1.77093	32.7028	1.33213e-06	3.09531e-05
EP400	-0.887923	5.58509	32.6722	1.34351e-06	3.11919e-05
PHC1	-0.986963	3.28697	32.6629	1.34697e-06	3.12465e-05
ZNF551	-0.920723	2.99201	32.6597	1.34819e-06	3.12493e-05
GHITM	0.375426	7.68742	32.6565	1.34937e-06	3.1251e-05
TMEM161B-AS1	0.744002	3.6171	32.6232	1.36192e-06	3.15158e-05
SUZ12	-0.448728	6.35439	32.6029	1.36965e-06	3.16603e-05
P2RY8	-0.550972	5.64417	32.6009	1.3704e-06	3.16603e-05
GTF2F2	0.514867	4.9948	32.5918	1.37387e-06	3.17145e-05
PTGIR	1.11763	1.85001	32.578	1.37916e-06	3.18066e-05
CSMD3	-1.32009	2.53661	32.5755	1.38011e-06	3.18066e-05
TIGD5	0.522672	5.24078	32.5519	1.38922e-06	3.19906e-05
CDK2AP2	0.607096	4.09696	32.5207	1.40131e-06	3.22427e-05
LINC01814	-1.21419	1.62557	32.5123	1.40461e-06	3.22743e-05
SLC23A2	-0.74606	6.59848	32.5106	1.40529e-06	3.22743e-05
RBP4	1.89576	-0.817665	32.5085	1.40611e-06	3.22743e-05
GPATCH1	-0.59397	3.14641	32.4929	1.41223e-06	3.23885e-05
SEC11C	0.787025	5.4546	32.4868	1.4146e-06	3.24166e-05
ERBB2	-1.06387	0.780093	32.4829	1.41615e-06	3.24258e-05
USPL1	-0.642071	4.40709	32.4333	1.43586e-06	3.28505e-05
LOC101928304	1.7636	-0.170156	32.4259	1.43885e-06	3.28924e-05
DCAF12	-0.445452	6.69085	32.4169	1.44244e-06	3.29288e-05
EEF1AKMT4	1.04816	2.1092	32.4161	1.44277e-06	3.29288e-05
PRPF8	-0.849775	8.35546	32.4105	1.44501e-06	3.29533e-05
STXBP2	0.463437	7.18673	32.3921	1.45246e-06	3.30965e-05
MARCHF9	0.670018	3.52854	32.3876	1.45428e-06	3.31112e-05
CRK	0.410994	7.10962	32.38	1.4574e-06	3.31555e-05
SPNS2	-0.623721	5.31638	32.321	1.48159e-06	3.36787e-05
WDR74	0.772661	4.17785	32.3019	1.48951e-06	3.38094e-05
FZD8	0.952902	2.40719	32.3014	1.48973e-06	3.38094e-05
PJA1	0.533422	4.67822	32.294	1.49279e-06	3.38435e-05
ASMTL	0.616547	5.82587	32.292	1.49362e-06	3.38435e-05
KCNJ15	0.933505	1.3034	32.2835	1.4972e-06	3.38907e-05
MANF	0.756934	6.40335	32.2813	1.4981e-06	3.38907e-05
ARHGAP26	-0.499223	7.22856	32.259	1.50746e-06	3.40751e-05
CNN2	-0.543608	6.68209	32.2362	1.5171e-06	3.42656e-05
SCO1	0.442715	4.00006	32.2276	1.52078e-06	3.43214e-05
MNS1	-0.914909	2.9086	32.1976	1.53358e-06	3.45827e-05
NAGA	-0.4947	6.40378	32.1943	1.53499e-06	3.45869e-05
ARF3	-0.470128	7.58739	32.1901	1.5368e-06	3.46001e-05
OAZ2	0.530144	6.48398	32.1625	1.54873e-06	3.48409e-05
PRDX5	0.990469	6.66463	32.1503	1.554e-06	3.49316e-05
IGBP1	0.68328	5.72525	32.1004	1.57589e-06	3.53955e-05
PYGL	0.434539	5.93756	32.0735	1.5878e-06	3.56348e-05
RPARP-AS1	0.767593	2.81482	32.0685	1.59004e-06	3.56567e-05
TUT4	-0.909332	4.81255	32.0626	1.59266e-06	3.56873e-05
CDK12	-0.781432	6.06302	32.0186	1.61245e-06	3.60803e-05
GGPS1	0.439744	5.96588	32.0179	1.61276e-06	3.60803e-05
CMIP	-0.712381	5.47992	31.9958	1.62279e-06	3.6276e-05
MYBPH	0.766549	7.7498	31.9914	1.6248e-06	3.62923e-05
MGAT5	-0.862319	6.01354	31.9875	1.62658e-06	3.63035e-05
CDK5	0.810729	5.25026	31.9737	1.63292e-06	3.64161e-05
JMJD6	0.482368	5.67053	31.9551	1.64145e-06	3.65775e-05
TMEM62	-0.472654	5.04399	31.951	1.64335e-06	3.65911e-05
TMEM268	-0.692641	3.82276	31.9261	1.65485e-06	3.68182e-05
ADRM1	0.523297	6.56392	31.9097	1.6625e-06	3.69593e-05
ZNFX1	-0.96328	7.03488	31.9066	1.66395e-06	3.69625e-05
LRRK1	-0.889297	3.9437	31.8875	1.6729e-06	3.71321e-05
SSH1	-0.912673	5.74213	31.8838	1.67466e-06	3.71419e-05
OAS1	-0.788622	6.91325	31.8748	1.67888e-06	3.72065e-05
PAX5	-1.70085	0.532994	31.8601	1.68587e-06	3.73125e-05
SP2	-0.767982	4.15641	31.8591	1.68631e-06	3.73125e-05
IQCE	-0.615933	4.8254	31.8557	1.68795e-06	3.73197e-05
DNAJA3	-0.37725	6.58282	31.8501	1.69061e-06	3.73494e-05
PHOSPHO1	1.77013	-0.102595	31.845	1.69304e-06	3.73738e-05
SAMD4B	-0.721655	6.09878	31.8347	1.69794e-06	3.74527e-05
VAV2	-0.607548	3.85695	31.8178	1.70603e-06	3.76018e-05
COL12A1	-1.80079	-0.0313892	31.8111	1.70923e-06	3.76431e-05
F3	0.812882	4.66427	31.8031	1.71311e-06	3.76991e-05
MRPS5	0.654764	5.6548	31.8003	1.71446e-06	3.76995e-05
C4orf3	0.707277	6.54958	31.7927	1.71813e-06	3.77508e-05
C22orf46	-0.829771	5.10667	31.7884	1.72021e-06	3.77671e-05
FAM234B	-0.692753	3.43739	31.7401	1.74376e-06	3.82545e-05
SNHG15	0.990494	2.59019	31.7366	1.74551e-06	3.82633e-05
MCEMP1	0.883395	4.24249	31.7204	1.75349e-06	3.84082e-05
TCHP	-0.68289	3.85407	31.7045	1.76136e-06	3.85508e-05
C5orf24	-0.546468	5.63583	31.6974	1.76487e-06	3.85978e-05
CASZ1	-0.700523	2.94555	31.6922	1.76747e-06	3.86248e-05
ZFP90	-0.618827	4.37704	31.6884	1.76935e-06	3.8636e-05
SLC7A1	-0.839652	5.74968	31.6617	1.78274e-06	3.88983e-05
TTLL5	-0.839555	4.26489	31.6549	1.78618e-06	3.89403e-05
IL3RA	0.730303	4.55364	31.6503	1.78848e-06	3.89403e-05
KLHL30	0.961744	1.78105	31.6497	1.78879e-06	3.89403e-05
TMEM147	0.692543	5.834	31.6012	1.81344e-06	3.94466e-05
PODXL	0.848759	3.33653	31.5955	1.81637e-06	3.94619e-05
HERC6	-0.777814	5.56314	31.5944	1.81694e-06	3.94619e-05
RHBDL1	0.933146	2.10797	31.5823	1.82313e-06	3.95661e-05
RGS20	0.928528	3.59448	31.5782	1.82523e-06	3.95811e-05
COL7A1	1.35124	7.16033	31.5653	1.83193e-06	3.96658e-05
CLASP1	-0.926273	5.44192	31.5652	1.83194e-06	3.96658e-05
MTR	-0.820552	5.71603	31.5548	1.83733e-06	3.97521e-05
PTS	0.848373	3.16601	31.55	1.83984e-06	3.9776e-05
NFKBIE	0.708227	7.07124	31.5434	1.84328e-06	3.98199e-05
NANS	0.698134	5.59188	31.5369	1.84666e-06	3.98625e-05
HMG20B	0.636283	7.79721	31.5145	1.85839e-06	4.00851e-05
MTX1	0.709541	6.44	31.4968	1.86771e-06	4.02554e-05
CEBPE	0.734887	4.5534	31.4897	1.87146e-06	4.03056e-05
MFSD3	1.00966	4.89197	31.4715	1.88116e-06	4.04835e-05
FAM126A	-0.607715	4.30563	31.4668	1.88364e-06	4.05062e-05
LINC01578	0.88935	4.54613	31.4415	1.89717e-06	4.07661e-05
TBC1D22A	0.53244	4.53	31.4272	1.90488e-06	4.08979e-05
SLC25A32	0.451692	5.79181	31.4247	1.9062e-06	4.08979e-05
TMEM189	0.707133	5.56294	31.422	1.90768e-06	4.08986e-05
PHF23	0.500163	5.02084	31.4041	1.91738e-06	4.10755e-05
FOXP1	-0.626809	4.11561	31.397	1.9212e-06	4.11016e-05
FFAR3	-3.00377	-0.570855	31.3965	1.92151e-06	4.11016e-05
RPLP0P2	0.952386	5.5197	31.3776	1.93181e-06	4.12907e-05
TSPO	0.845765	6.00343	31.3289	1.95864e-06	4.18327e-05
GAREM1	-1.10922	1.85428	31.3245	1.96108e-06	4.18531e-05
POM121	-0.895909	6.18715	31.3056	1.97166e-06	4.20472e-05
TCEA2	1.01199	3.68777	31.2727	1.99014e-06	4.24093e-05
CNPY2	0.829291	6.04744	31.2659	1.99395e-06	4.24585e-05
UQCRC1	0.617337	8.45685	31.2501	2.00293e-06	4.2595e-05
IFT43	0.834587	3.55489	31.2493	2.00337e-06	4.2595e-05
GLRX3	0.805716	6.69007	31.2362	2.01083e-06	4.27206e-05
C1D	0.809004	5.3333	31.2336	2.0123e-06	4.27206e-05
MAP3K1	-0.893107	4.46503	31.2211	2.01946e-06	4.28031e-05
RBM43	-0.732645	4.13821	31.22	2.02008e-06	4.28031e-05
RAB10	0.371821	7.96362	31.2189	2.02073e-06	4.28031e-05
PNPT1	-0.694368	6.34172	31.2112	2.02519e-06	4.28655e-05
CHURC1	0.514609	5.36604	31.1808	2.04276e-06	4.3205e-05
DAPP1	-0.814065	3.96274	31.1744	2.04644e-06	4.32505e-05
NUP160	-0.56283	6.09506	31.1718	2.04797e-06	4.32505e-05
SAP130	-0.835498	4.66969	31.1417	2.06554e-06	4.3589e-05
GJA1	-1.24047	2.21769	31.1171	2.08003e-06	4.38622e-05
TSTD2	-1.1404	2.80388	31.1086	2.08512e-06	4.39366e-05
CYBA	0.984451	9.3678	31.0891	2.09668e-06	4.41294e-05
TM6SF1	0.621369	2.85687	31.0879	2.09739e-06	4.41294e-05
CREB3	0.608169	6.20051	31.065	2.1111e-06	4.43849e-05
EXOSC4	1.14657	5.35457	31.0461	2.12249e-06	4.45823e-05
TLR6	-0.930888	5.01955	31.0442	2.12364e-06	4.45823e-05
RETREG1	0.75752	1.98806	31.0412	2.12549e-06	4.45834e-05
AP3M2	-0.491997	4.48537	31.0389	2.12685e-06	4.45834e-05
EBI3	0.677509	2.90625	31.033	2.13046e-06	4.46157e-05
HMOX2	0.771622	6.55949	31.0312	2.13155e-06	4.46157e-05
EMC3-AS1	-0.796786	3.21311	31.0209	2.13777e-06	4.4713e-05
POP4	0.634574	5.95603	31.0111	2.14378e-06	4.48054e-05
FBF1	-0.702195	3.61074	30.9951	2.15354e-06	4.49762e-05
GLRX2	0.818962	4.88193	30.9579	2.1765e-06	4.54221e-05
PRADC1	1.02505	4.87157	30.9425	2.18612e-06	4.55893e-05
B3GALT4	0.746346	5.54914	30.9318	2.19275e-06	4.56892e-05
PAXIP1	-0.555581	3.50331	30.9296	2.19414e-06	4.56892e-05
TSEN34	0.604241	7.28509	30.9223	2.1987e-06	4.57257e-05
HSD3B7	0.744227	5.81568	30.9217	2.19913e-06	4.57257e-05
TCEAL9	0.742744	6.14093	30.9122	2.20509e-06	4.57993e-05
SFXN4	0.767651	3.81072	30.9109	2.20591e-06	4.57993e-05
NCKAP1L	-0.459885	8.09379	30.8982	2.2139e-06	4.59316e-05
ZNF292	-0.780903	5.37721	30.8889	2.21975e-06	4.60191e-05
PKM	0.462926	11.328	30.864	2.23559e-06	4.63136e-05
TLR4	-0.847949	4.70597	30.8582	2.23934e-06	4.63573e-05
MIR22HG	0.472365	4.85476	30.8531	2.24257e-06	4.63816e-05
RAMAC	0.583713	5.01254	30.8512	2.2438e-06	4.63816e-05
LRBA	-1.07863	4.59254	30.8396	2.25126e-06	4.65019e-05
EIF3M	0.756591	6.36769	30.8155	2.26679e-06	4.67884e-05
ATP6V1A	0.437819	6.58494	30.8111	2.26967e-06	4.68137e-05
CENPU	-0.843471	4.40402	30.8082	2.2715e-06	4.68175e-05
CACNA1E	-0.979582	5.84524	30.7958	2.27962e-06	4.69504e-05
POLR1C	0.644519	5.271	30.7849	2.28668e-06	4.70617e-05
CYTH1	-0.372555	5.74237	30.769	2.29712e-06	4.72422e-05
MERTK	-0.4345	7.49454	30.7609	2.30245e-06	4.72905e-05
HERPUD1	0.395071	6.54452	30.7603	2.30281e-06	4.72905e-05
UXT	0.784352	4.73916	30.7492	2.31016e-06	4.73917e-05
FSCN1	0.521975	8.06103	30.7478	2.3111e-06	4.73917e-05
EMP3	0.665124	7.65239	30.7423	2.31471e-06	4.74315e-05
PABPC4L	-1.29416	0.564038	30.7215	2.32854e-06	4.76803e-05
MSN	-0.564348	9.612	30.7031	2.34084e-06	4.78975e-05
CCN3	1.10311	0.489941	30.6993	2.34338e-06	4.79077e-05
PNPLA2	0.657813	5.63754	30.6973	2.34473e-06	4.79077e-05
STARD4-AS1	-1.47076	2.1919	30.6746	2.36002e-06	4.81853e-05
LCA5	-1.19115	0.697711	30.653	2.37468e-06	4.84497e-05
CDKAL1	-0.640499	2.71164	30.6383	2.38469e-06	4.86187e-05
MAEA	0.490151	6.06458	30.6194	2.39764e-06	4.88476e-05
SDHAP3	0.752569	3.77428	30.6098	2.4042e-06	4.89212e-05
MFSD10	0.526862	6.67486	30.6091	2.40471e-06	4.89212e-05
CLASP2	-0.580484	5.54008	30.596	2.41373e-06	4.90693e-05
HEATR6	-0.567847	4.5662	30.5831	2.42272e-06	4.92088e-05
TAP1	-0.451139	10.9984	30.5811	2.42407e-06	4.92088e-05
LYPD6	-1.38284	0.300586	30.5482	2.44709e-06	4.96406e-05
USP4	-0.406342	6.54728	30.52	2.46694e-06	5.00073e-05
ITGA7	1.03379	5.4581	30.5126	2.47222e-06	5.00783e-05
TALDO1	0.665513	8.1109	30.5077	2.47569e-06	5.01127e-05
NAA40	-0.5253	4.35973	30.4978	2.48275e-06	5.02197e-05
MTMR9	0.411004	5.49173	30.4916	2.48719e-06	5.02736e-05
SERGEF	0.779755	2.81269	30.4829	2.49336e-06	5.03623e-05
ATP6V1E1	0.527973	7.77494	30.4779	2.49692e-06	5.03983e-05
SUCNR1	-0.833422	4.78122	30.4747	2.49926e-06	5.04094e-05
RNA28SN5	1.24202	10.2518	30.4659	2.50557e-06	5.05008e-05
NSD3	-0.683816	6.35471	30.4479	2.51856e-06	5.07264e-05
MAP3K20	-0.539738	5.67688	30.4206	2.53839e-06	5.10894e-05
TARBP2	0.627956	4.35441	30.4172	2.54091e-06	5.11013e-05
GIT2	-0.600143	6.22415	30.4149	2.5426e-06	5.11013e-05
IGFBP3	1.16289	6.97825	30.4108	2.54554e-06	5.11242e-05
RRAGA	0.456668	6.76378	30.3971	2.55558e-06	5.12894e-05
CCDC130	0.573135	4.66232	30.3919	2.55944e-06	5.13304e-05
HSD17B14	0.806021	2.539	30.3862	2.56366e-06	5.13786e-05
HTRA2	0.610608	4.5895	30.381	2.5675e-06	5.14191e-05
ATOX1	1.01738	5.59575	30.3464	2.59319e-06	5.18968e-05
SSU72	0.83128	6.14723	30.3416	2.59677e-06	5.19317e-05
CALR	0.398088	10.9344	30.3384	2.5991e-06	5.19416e-05
LTV1	0.37775	6.32238	30.3312	2.60456e-06	5.2014e-05
BCL7A	-0.719643	2.96812	30.3173	2.61496e-06	5.21847e-05
ZNF516	-0.720289	5.50516	30.3121	2.61887e-06	5.22259e-05
SATB1	-0.532234	6.88382	30.2966	2.63057e-06	5.24224e-05
PTPN9	-0.494483	6.21229	30.2934	2.63301e-06	5.24341e-05
EIF1	0.546889	8.55672	30.2865	2.63824e-06	5.25012e-05
SCOC	0.604638	6.08758	30.2785	2.64437e-06	5.25587e-05
LOC153684	-1.00499	1.97606	30.2779	2.64485e-06	5.25587e-05
FERMT3	0.430119	8.03752	30.2732	2.6484e-06	5.25677e-05
CARD6	-0.630485	4.64887	30.2724	2.64902e-06	5.25677e-05
ABTB1	0.782754	5.05155	30.2576	2.66033e-06	5.27551e-05
CENPP	-0.770587	2.34464	30.2531	2.66378e-06	5.27866e-05
RPL23AP82	0.646496	4.72582	30.2292	2.68217e-06	5.31138e-05
AKR1C2	2.15855	-0.307318	30.2227	2.68722e-06	5.31765e-05
PRKAA1	-0.596283	5.91209	30.2045	2.70138e-06	5.34024e-05
RPGRIP1L	-0.759908	2.30317	30.2025	2.7029e-06	5.34024e-05
NPHP4	-0.703787	3.78391	30.2007	2.7043e-06	5.34024e-05
CIAO2B	1.00724	6.46321	30.1975	2.70682e-06	5.34149e-05
IQSEC2	-0.690479	4.96035	30.174	2.72523e-06	5.37407e-05
MYD88	-0.50939	6.67266	30.1668	2.73091e-06	5.38152e-05
FRAT2	0.621035	4.59172	30.1616	2.73499e-06	5.3858e-05
BCOR	-0.671357	6.15224	30.1349	2.75616e-06	5.42372e-05
B4GALT5	-0.617059	5.2825	30.1274	2.76216e-06	5.43166e-05
LMBRD2	-0.672024	4.97515	30.125	2.76404e-06	5.43166e-05
CHKA	0.470905	4.92985	30.119	2.76884e-06	5.43548e-05
PAN2	-0.658494	3.70615	30.1178	2.76983e-06	5.43548e-05
LAMTOR2	0.845326	6.0775	30.1037	2.7811e-06	5.4538e-05
PPP2R2D	0.549399	5.05225	30.1	2.78412e-06	5.45595e-05
SAT2	1.06175	3.8273	30.0635	2.81361e-06	5.50872e-05
SYNGR2	0.498785	7.07609	30.0619	2.81494e-06	5.50872e-05
AIP	0.840267	5.90511	30.0496	2.82493e-06	5.52444e-05
CCDC107	0.785331	4.27337	30.0307	2.84044e-06	5.55093e-05
CDK5RAP3	0.615398	6.94791	29.9996	2.86607e-06	5.59716e-05
CRCP	0.450505	5.03253	29.994	2.87072e-06	5.60237e-05
TNF	0.938478	5.92873	29.9882	2.87559e-06	5.60483e-05
SLC41A1	-0.700762	5.63727	29.9877	2.87595e-06	5.60483e-05
TPI1	0.688063	8.24146	29.9812	2.88137e-06	5.60788e-05
TCF12	-0.844754	7.21734	29.9811	2.88148e-06	5.60788e-05
RBM5-AS1	-1.02193	2.44405	29.9764	2.88543e-06	5.60897e-05
NUDT5	0.579394	6.35066	29.9757	2.88601e-06	5.60897e-05
FTH1P3	0.633467	7.49273	29.9684	2.89212e-06	5.61447e-05
MCM3	-0.474997	7.17751	29.9675	2.89281e-06	5.61447e-05
STING1	-0.452957	4.96705	29.9406	2.91548e-06	5.6546e-05
ABHD4	-0.502804	5.5733	29.9246	2.92903e-06	5.67698e-05
NAMPT	0.814406	6.97876	29.8995	2.95034e-06	5.71252e-05
OSTC	0.545223	6.22336	29.8983	2.95141e-06	5.71252e-05
PKMYT1	-0.610994	4.39573	29.8883	2.96e-06	5.72523e-05
UQCRFS1	0.911335	6.77974	29.8839	2.96371e-06	5.7285e-05
LINC02009	0.881648	2.39432	29.8795	2.9675e-06	5.73189e-05
GPR183	-0.677369	4.73205	29.8744	2.97188e-06	5.73643e-05
NBEAP1	-1.33711	2.30503	29.8648	2.98019e-06	5.74788e-05
BCL2A1	0.860907	6.26332	29.8629	2.98187e-06	5.74788e-05
NKD1	-1.06412	2.17745	29.8387	3.0028e-06	5.78428e-05
COMMD8	0.679812	5.28996	29.8227	3.01679e-06	5.80726e-05
HIF1A	-0.920461	7.04943	29.8173	3.02153e-06	5.81244e-05
GRSF1	0.35474	6.644	29.8133	3.02504e-06	5.81326e-05
UPF1	-0.606632	6.17035	29.8121	3.02607e-06	5.81326e-05
SHLD2P3	0.504966	5.20771	29.7982	3.03832e-06	5.83283e-05
STAT2	-0.733542	6.61657	29.7879	3.04744e-06	5.84636e-05
TBC1D23	0.470979	6.37571	29.7636	3.06898e-06	5.88371e-05
PEMT	0.948469	1.89629	29.7591	3.07304e-06	5.88749e-05
CIAO1	0.522617	7.60598	29.7467	3.08413e-06	5.89928e-05
LRRC37A3	-0.797725	3.67234	29.7462	3.08456e-06	5.89928e-05
XPO5	-0.595677	6.71753	29.7452	3.08545e-06	5.89928e-05
DDX12P	-0.791717	3.15486	29.7414	3.0889e-06	5.90189e-05
LOC101928841	-1.03802	2.65793	29.7293	3.09972e-06	5.91856e-05
BLVRB	0.76143	5.10524	29.7249	3.10368e-06	5.92212e-05
SQOR	0.687716	9.34322	29.7084	3.1186e-06	5.94659e-05
TSPAN6	0.650936	3.92836	29.6989	3.12721e-06	5.95898e-05
SYF2	0.680464	5.52725	29.686	3.13897e-06	5.97737e-05
PRRC2B	-0.984203	6.60331	29.6834	3.14135e-06	5.97786e-05
ATP6V0C	0.438785	7.94014	29.6484	3.1735e-06	6.03498e-05
ABCF3	0.456206	5.8235	29.6423	3.17913e-06	6.04162e-05
REV3L	-1.10031	4.53685	29.6375	3.18356e-06	6.04598e-05
JADE3	-1.22217	1.25633	29.6277	3.19269e-06	6.05899e-05
MYDGF	0.847922	7.66831	29.6255	3.19469e-06	6.05899e-05
FAM122C	-0.761486	2.69691	29.6187	3.20105e-06	6.06697e-05
EIF4A2	0.38652	7.67776	29.5722	3.24473e-06	6.14565e-05
RGCC	1.26909	7.85499	29.553	3.26291e-06	6.17594e-05
RCHY1	0.481139	4.3841	29.5249	3.28973e-06	6.22255e-05
APC	-0.899937	5.29322	29.5167	3.29756e-06	6.23269e-05
UGCG	0.468938	5.94526	29.5147	3.29951e-06	6.23269e-05
BET1	0.588081	4.21951	29.5068	3.30707e-06	6.23834e-05
GUCA1B	1.25786	0.953275	29.5065	3.30745e-06	6.23834e-05
ZBED3	-1.20196	1.56851	29.5047	3.30911e-06	6.23834e-05
CPNE7	0.858744	2.78212	29.4665	3.34619e-06	6.30403e-05
HACD3	-0.39766	6.63981	29.4617	3.35087e-06	6.30865e-05
LOC729683	1.05844	1.42222	29.4574	3.35514e-06	6.31249e-05
FAM162A	0.877326	4.06234	29.4506	3.36177e-06	6.32076e-05
RAD21	-0.408308	8.0573	29.4334	3.3787e-06	6.34837e-05
ATP5MG	1.09247	7.21917	29.43	3.38204e-06	6.35043e-05
NFKBIB	0.822902	4.63594	29.4143	3.39757e-06	6.37535e-05
HAGHL	1.02039	4.11662	29.3931	3.41867e-06	6.41069e-05
INTS14	0.409659	5.38856	29.3746	3.4372e-06	6.44115e-05
FANCG	-0.561989	4.23258	29.3626	3.44924e-06	6.45945e-05
TRIM2	-0.546189	5.77446	29.3546	3.45732e-06	6.46958e-05
WASH5P	-0.962128	3.59759	29.3528	3.45923e-06	6.46958e-05
COMT	0.617126	8.00548	29.3488	3.4632e-06	6.47272e-05
SEH1L	0.389418	5.40704	29.3214	3.49111e-06	6.5175e-05
USP25	-0.530475	5.48386	29.3207	3.49177e-06	6.5175e-05
TRDN	-1.16339	2.08391	29.3148	3.49783e-06	6.52451e-05
METTL17	0.412644	5.43616	29.3095	3.50325e-06	6.53032e-05
SETD2	-0.920247	5.67536	29.2793	3.53431e-06	6.58387e-05
EMC7	0.549926	6.68638	29.2746	3.53917e-06	6.58859e-05
KLHL42	-0.466539	4.51148	29.2722	3.54173e-06	6.58902e-05
C21orf58	-0.753275	3.54128	29.2675	3.54661e-06	6.59375e-05
EGFL7	0.841828	5.01058	29.2641	3.55013e-06	6.59597e-05
KIAA1841	-0.607615	4.10254	29.2605	3.55379e-06	6.59843e-05
DENND4C	-0.549107	6.10962	29.2566	3.55785e-06	6.59941e-05
PCLO	-1.13279	4.15871	29.2556	3.55898e-06	6.59941e-05
ALG10	-1.05149	1.34911	29.2442	3.57087e-06	6.61711e-05
ZNF609	-0.875576	5.41861	29.2211	3.59503e-06	6.65751e-05
HEATR3	0.465073	5.52122	29.2172	3.59915e-06	6.66038e-05
IFIT2	-1.01374	5.38607	29.2152	3.60129e-06	6.66038e-05
PPP1R7	0.663076	7.35566	29.2116	3.6051e-06	6.66308e-05
CDC42BPA	-0.896037	3.09316	29.2012	3.6161e-06	6.67535e-05
POU2F2	0.720829	6.26475	29.2008	3.61646e-06	6.67535e-05
MTARC1	0.662335	3.45896	29.1647	3.655e-06	6.74207e-05
WBP11	-0.438978	5.49273	29.1582	3.66198e-06	6.74757e-05
TGFBR3L	1.3412	1.05279	29.1575	3.66275e-06	6.74757e-05
ENTPD7	-0.758777	3.96988	29.1409	3.68054e-06	6.77593e-05
CRELD2	0.907312	5.81528	29.1379	3.68386e-06	6.77763e-05
BTBD1	0.381526	6.73581	29.1324	3.68972e-06	6.78401e-05
RPRD2	-0.787597	5.46765	29.1299	3.69246e-06	6.78463e-05
ZNF512	-0.461893	4.67463	29.1173	3.70612e-06	6.80531e-05
MRPL17	0.613096	5.18735	29.1134	3.71035e-06	6.80865e-05
CARD8	-0.425424	6.36894	29.105	3.71949e-06	6.82099e-05
ZNF385D-AS1	-1.21347	1.52957	29.102	3.7228e-06	6.82264e-05
SLC49A3	0.824211	3.85202	29.0968	3.72851e-06	6.82867e-05
ZNF33B	-1.01764	1.61965	29.0909	3.735e-06	6.83614e-05
TRPM7	-0.786265	6.40065	29.082	3.74476e-06	6.84957e-05
ARL6IP1	-0.403204	7.76649	29.0567	3.77262e-06	6.89606e-05
PPM1M	0.675528	5.24066	29.0313	3.80089e-06	6.94326e-05
CXCR3	-0.978928	1.16223	29.0176	3.81618e-06	6.9629e-05
LDLRAP1	0.716867	5.41275	29.0173	3.81657e-06	6.9629e-05
METTL1	0.561992	4.30716	29.0106	3.82405e-06	6.97204e-05
ENTPD5	-0.740237	3.61076	29.0062	3.82898e-06	6.97655e-05
MYADM	0.519529	4.58679	29.0029	3.83271e-06	6.97884e-05
PUM2	-0.588026	6.97864	28.9959	3.8406e-06	6.98608e-05
CYLD	-0.505914	5.29865	28.995	3.84163e-06	6.98608e-05
APOBEC3F	-0.634395	3.30556	28.9797	3.85898e-06	7.01312e-05
FBP1	0.952966	2.22103	28.9602	3.88116e-06	7.0489e-05
DNM3	-0.684084	3.20867	28.9565	3.88536e-06	7.052e-05
ORC3	-0.673284	5.22631	28.944	3.8997e-06	7.07349e-05
SLX4	-1.05397	3.59872	28.9384	3.90607e-06	7.08051e-05
SLC44A1	0.411229	5.65446	28.9236	3.92321e-06	7.10349e-05
RASGRP2	1.18592	1.36161	28.9231	3.92378e-06	7.10349e-05
MID2	-0.605069	3.17257	28.9185	3.92903e-06	7.10845e-05
NR2F6	0.646804	4.94449	28.8929	3.95877e-06	7.15768e-05
PATL1	-0.934438	5.89736	28.8803	3.97349e-06	7.17971e-05
ZFAT	-0.771757	3.26238	28.864	3.99257e-06	7.20957e-05
IL6R-AS1	1.6286	3.45054	28.8591	3.99835e-06	7.21539e-05
PHKA1	-0.643618	3.53768	28.8533	4.00519e-06	7.22314e-05
UBA5	0.412908	6.22346	28.8364	4.02517e-06	7.25455e-05
LOC653513	1.31653	0.47614	28.8095	4.05721e-06	7.30763e-05
MPC2	0.719611	6.51811	28.8028	4.06532e-06	7.31757e-05
ATG101	0.918181	4.49569	28.7979	4.07119e-06	7.32348e-05
VAMP3	0.351074	6.18453	28.7827	4.08944e-06	7.35163e-05
SMPD4	-0.446924	5.7962	28.7682	4.107e-06	7.37699e-05
EOLA2	0.676304	4.67074	28.7667	4.10876e-06	7.37699e-05
TEAD1	-0.903289	5.74885	28.7579	4.11942e-06	7.39144e-05
LRRC37A4P	-0.653909	5.29504	28.7396	4.14172e-06	7.42673e-05
BEX1	1.24595	6.14292	28.7186	4.16748e-06	7.46819e-05
AIM2	-1.27888	1.71927	28.7087	4.17976e-06	7.48545e-05
MIS18BP1	-0.743839	5.20424	28.6968	4.19436e-06	7.50241e-05
ARL4D	0.986767	3.5442	28.6967	4.19454e-06	7.50241e-05
ST3GAL1	-0.446212	6.57064	28.6843	4.20997e-06	7.52525e-05
TCF4	-0.67757	4.32515	28.6816	4.21328e-06	7.52642e-05
NDUFA8	0.752024	5.82019	28.672	4.2252e-06	7.54294e-05
FANCM	-0.831257	3.25249	28.6658	4.23305e-06	7.54827e-05
GLUL	0.40257	7.694	28.6654	4.23352e-06	7.54827e-05
SMYD4	-0.691572	2.55646	28.6532	4.24885e-06	7.57082e-05
LOC100129034	-0.829158	8.23984	28.6435	4.26097e-06	7.58764e-05
TET2	-0.80187	5.35728	28.6227	4.28729e-06	7.62971e-05
IKZF4	-0.778515	2.42101	28.6133	4.29925e-06	7.64617e-05
CCL2	-1.11663	6.17385	28.6022	4.31336e-06	7.66423e-05
ZNF33A	-0.721214	3.40152	28.6	4.3161e-06	7.66423e-05
TRRAP	-1.07707	5.87011	28.5989	4.31753e-06	7.66423e-05
HDGF	0.489541	8.57361	28.5752	4.34799e-06	7.71346e-05
KIAA0100	-0.759694	7.69273	28.5666	4.359e-06	7.72814e-05
SSC4D	1.1487	1.15878	28.5541	4.3752e-06	7.75201e-05
ABTB2	1.22707	3.4454	28.5292	4.40752e-06	7.80438e-05
DUSP14	0.683961	7.76207	28.52	4.4195e-06	7.8195e-05
PHF19	-0.516037	5.33385	28.5153	4.42571e-06	7.8195e-05
SDHB	0.772311	5.96859	28.5146	4.42664e-06	7.8195e-05
PIF1	-1.07325	1.44921	28.5142	4.42712e-06	7.8195e-05
RAB2A	0.404619	7.58969	28.5026	4.44241e-06	7.8416e-05
MIB2	0.596663	4.35746	28.4999	4.44593e-06	7.84291e-05
MRFAP1	0.71444	8.30745	28.494	4.45377e-06	7.84705e-05
GPR18	-1.3762	1.32841	28.4939	4.45382e-06	7.84705e-05
P3H2	-1.36756	2.54704	28.4913	4.45727e-06	7.84823e-05
HEATR4	1.20988	1.22363	28.4818	4.4699e-06	7.86557e-05
S100A13	0.88808	4.47813	28.4652	4.49191e-06	7.89939e-05
MED13L	-1.01381	5.32754	28.4553	4.50506e-06	7.91759e-05
CHCHD10	0.845263	7.32651	28.4522	4.50928e-06	7.92008e-05
SMARCD1	-0.437779	4.90085	28.442	4.52289e-06	7.93906e-05
HCST	0.772626	5.00489	28.4046	4.57337e-06	8.02268e-05
C2CD4C	1.01554	1.12283	28.3984	4.58175e-06	8.03191e-05
MRC2	-0.559213	8.02745	28.3965	4.58431e-06	8.03191e-05
GSDME	0.417138	4.76038	28.3902	4.59291e-06	8.04199e-05
PDS5A	-0.538304	7.37204	28.3822	4.60389e-06	8.05624e-05
FLNB	-1.04121	6.67771	28.3722	4.61753e-06	8.07254e-05
IER5	0.782697	4.46803	28.3712	4.61891e-06	8.07254e-05
CFH	-2.38403	-1.22764	28.3624	4.63094e-06	8.08343e-05
SRF	-0.362057	6.87383	28.361	4.63291e-06	8.08343e-05
TRIM45	-0.935484	2.00869	28.3604	4.63372e-06	8.08343e-05
NFYA	-0.635688	5.8583	28.3511	4.64656e-06	8.10083e-05
GOLGA8M	-0.872844	4.50937	28.3222	4.68658e-06	8.16557e-05
SPINT1-AS1	1.2446	1.0962	28.2983	4.72002e-06	8.21877e-05
BAZ1B	-0.695647	6.95244	28.295	4.72466e-06	8.22179e-05
EOMES	1.17708	1.81448	28.2786	4.74778e-06	8.25177e-05
CX3CR1	-1.32522	2.57241	28.2785	4.74783e-06	8.25177e-05
IMPDH1	0.506812	4.85198	28.2765	4.75065e-06	8.25177e-05
FIG4	0.354383	6.36985	28.2668	4.76445e-06	8.27066e-05
MRPL44	0.542046	5.31827	28.2571	4.77818e-06	8.28941e-05
VCPKMT	0.734037	2.46242	28.2372	4.80651e-06	8.33344e-05
CCNQ	0.651717	4.2965	28.2263	4.82223e-06	8.35558e-05
ATP1A3	0.899367	2.80054	28.2235	4.82619e-06	8.35731e-05
TFDP2	-0.516707	3.49661	28.2163	4.8366e-06	8.37022e-05
INAFM1	1.06194	2.66253	28.2136	4.8404e-06	8.37167e-05
PIAS1	-0.518609	5.72902	28.2059	4.85147e-06	8.3857e-05
LINC02454	-1.08464	1.03105	28.1978	4.86324e-06	8.40091e-05
RHPN1-AS1	-0.849022	1.54588	28.1826	4.88526e-06	8.42991e-05
CAP1	-0.541824	12.0091	28.1821	4.886e-06	8.42991e-05
UQCRH	0.791399	7.58797	28.1716	4.90126e-06	8.45108e-05
TUG1	-0.824406	7.50367	28.1658	4.90984e-06	8.46072e-05
SELENOF	0.506907	7.88313	28.1394	4.94859e-06	8.521e-05
LINC01605	-0.748686	3.06418	28.1378	4.95085e-06	8.521e-05
TOGARAM1	-0.488561	4.95636	28.0874	5.02582e-06	8.64479e-05
SRGAP2	-0.776054	7.03846	28.083	5.03247e-06	8.65096e-05
CRIP1	1.21138	5.34393	28.0799	5.03705e-06	8.65357e-05
RNF19A	-0.494623	7.02643	28.0367	5.10243e-06	8.75591e-05
NDUFB6	0.958436	5.75423	28.0365	5.10281e-06	8.75591e-05
ARHGAP20	-1.29852	0.550949	28.0108	5.14201e-06	8.81781e-05
SEC62	0.529549	7.65372	27.9931	5.16936e-06	8.85934e-05
APBB1IP	-0.671043	6.19863	27.9846	5.18246e-06	8.87641e-05
PRDX4	0.741618	5.98785	27.9794	5.19045e-06	8.88472e-05
IGFN1	1.74431	5.92265	27.9687	5.2072e-06	8.908e-05
CST3	0.733368	7.90177	27.9572	5.22501e-06	8.93306e-05
PARVG	0.504573	7.50572	27.9506	5.23534e-06	8.94531e-05
LOC100129534	-1.35039	-0.128256	27.9361	5.25806e-06	8.9787e-05
DDRGK1	0.680888	5.2587	27.9254	5.27501e-06	9.00222e-05
DECR1	0.45542	7.60408	27.9167	5.28875e-06	9.01983e-05
CYTH3	-0.586875	4.42706	27.9142	5.29266e-06	9.01983e-05
NRAP	-2.2544	0.409563	27.9128	5.2949e-06	9.01983e-05
NKAP	0.649687	4.43839	27.9069	5.30417e-06	9.03017e-05
HECTD4	-1.23304	5.10674	27.903	5.31037e-06	9.0353e-05
LOC100288175	0.656315	2.93968	27.8868	5.33626e-06	9.07389e-05
NUP153	-0.598683	5.39022	27.8747	5.35558e-06	9.10126e-05
HMBS	0.739373	4.27017	27.8701	5.36298e-06	9.10836e-05
CHI3L1	0.380482	14.2242	27.8572	5.3837e-06	9.13806e-05
CEP85	-0.589365	4.70586	27.8515	5.39288e-06	9.14816e-05
CHEK1	-0.515654	4.35234	27.8381	5.41456e-06	9.17944e-05
ESYT2	-0.453585	6.95237	27.8276	5.4316e-06	9.20281e-05
SLC38A1	-0.506233	5.29554	27.8252	5.43547e-06	9.20385e-05
DHRS4	0.831411	5.72772	27.8204	5.44336e-06	9.21169e-05
MIGA1	0.552586	3.50218	27.8069	5.46534e-06	9.24336e-05
MAPKAPK5-AS1	0.668	3.1078	27.7811	5.50772e-06	9.30947e-05
CLCN4	-1.40119	1.19287	27.769	5.52772e-06	9.33769e-05
PABPC4	0.418457	8.21918	27.7613	5.54059e-06	9.35384e-05
CMC1	0.83776	5.20343	27.742	5.57271e-06	9.40246e-05
RSPO3	1.86725	1.04456	27.733	5.58772e-06	9.42172e-05
CNIH4	0.781967	7.10653	27.731	5.59105e-06	9.42172e-05
DPP4	0.861512	3.28515	27.7285	5.59535e-06	9.42172e-05
NQO1	0.509478	8.73171	27.7267	5.59834e-06	9.42172e-05
CXCL2	1.17762	2.71797	27.7234	5.60395e-06	9.42172e-05
SERF2	1.14194	8.9237	27.7215	5.60706e-06	9.42172e-05
SNHG11	1.04637	2.09565	27.7205	5.60875e-06	9.42172e-05
CAV2	0.928884	1.49208	27.7193	5.61078e-06	9.42172e-05
RYR1	0.723817	2.7115	27.7032	5.63791e-06	9.46166e-05
TRPM8	-0.382862	6.42	27.6942	5.65325e-06	9.48176e-05
C4orf46	-0.736055	3.25023	27.6765	5.68325e-06	9.52644e-05
DPY19L2P1	-1.68878	-0.0619041	27.6698	5.69469e-06	9.53995e-05
UAP1	0.466399	4.96804	27.662	5.70817e-06	9.55687e-05
FANCE	0.62664	5.27253	27.6498	5.72909e-06	9.58622e-05
CTXN1	1.3401	1.97317	27.6348	5.75487e-06	9.62366e-05
KIF4B	-1.49088	-0.0722004	27.6314	5.76077e-06	9.62785e-05
GNB4	-0.683651	5.60653	27.6167	5.78636e-06	9.6649e-05
RNASE1	0.65528	6.63174	27.6137	5.79161e-06	9.66796e-05
DHX33	-0.542181	3.68457	27.5987	5.81766e-06	9.70572e-05
KIAA1109	-0.97226	5.81536	27.5835	5.84438e-06	9.73568e-05
DNLZ	1.42962	3.32123	27.5828	5.84548e-06	9.73568e-05
HNRNPAB	-0.31889	7.08086	27.5826	5.84595e-06	9.73568e-05
SLC24A1	-0.5985	2.71455	27.5787	5.85279e-06	9.74133e-05
ATP5PD	0.996514	7.26952	27.5481	5.90689e-06	9.82392e-05
SNUPN	0.577082	5.09596	27.5467	5.90936e-06	9.82392e-05
PSMD13	0.551983	6.49157	27.5368	5.92704e-06	9.84752e-05
KLF2	1.56851	0.466722	27.5171	5.96225e-06	9.90021e-05
PDE9A	0.826091	1.90077	27.506	5.98215e-06	9.92742e-05
RRNAD1	0.536967	4.16993	27.4779	6.03309e-06	0.000100061
ITSN1	-0.837784	5.09188	27.4638	6.0587e-06	0.000100345
XRCC3	-0.53396	4.3056	27.4631	6.05994e-06	0.000100345
DIDO1	-0.663113	6.03993	27.4626	6.06089e-06	0.000100345
NEDD4	-0.849929	4.73927	27.4565	6.07206e-06	0.000100427
CCDC144B	-1.32679	2.31418	27.456	6.07293e-06	0.000100427
CD164	0.355362	10.7934	27.4432	6.09639e-06	0.000100681
STEAP3	0.488039	5.86463	27.4421	6.09851e-06	0.000100681
VDAC2	0.459369	7.18937	27.4418	6.09894e-06	0.000100681
QSER1	-0.836148	5.23799	27.415	6.14853e-06	0.00010144
NPDC1	0.759258	6.18753	27.4063	6.16456e-06	0.000101645
C4orf48	1.46001	4.57406	27.3777	6.21793e-06	0.000102465
SF3B4	-0.549844	5.90141	27.3675	6.23717e-06	0.000102647
TM2D1	0.783985	4.74426	27.3665	6.23904e-06	0.000102647
HLTF	-0.946988	4.06909	27.3661	6.23984e-06	0.000102647
CDC25C	-0.758223	2.70286	27.3619	6.2478e-06	0.000102718
WHAMM	-0.471614	4.69026	27.3559	6.25908e-06	0.000102844
AGO2	-0.735116	7.08354	27.3266	6.31456e-06	0.000103695
FLJ37453	1.05788	1.71731	27.3144	6.33793e-06	0.000103975
EPS15	-0.484663	5.1832	27.3139	6.33897e-06	0.000103975
TMEM140	-0.942721	3.26767	27.3084	6.3495e-06	0.000104032
LINC02593	2.84135	-0.927286	27.3082	6.34981e-06	0.000104032
IBSP	1.56836	0.218947	27.301	6.36355e-06	0.000104197
SPICE1	-0.739976	3.02708	27.2756	6.41261e-06	0.00010494
FAM13A	1.07978	1.81318	27.2674	6.42853e-06	0.000105139
PIGBOS1	0.80817	3.15423	27.2597	6.4436e-06	0.00010527
CRABP2	1.01317	6.44481	27.2595	6.44395e-06	0.00010527
NFYC-AS1	-0.532218	3.96561	27.2476	6.46721e-06	0.000105589
ALG10B	-0.848316	1.93982	27.244	6.47412e-06	0.000105637
PRRC2A	-0.878296	11.0447	27.2422	6.47766e-06	0.000105637
TLK1	-0.502711	5.23417	27.2321	6.49748e-06	0.0001059
CEP78	-0.553404	4.42561	27.23	6.50173e-06	0.000105908
MYO7A	-0.855892	3.56012	27.2052	6.55068e-06	0.000106644
RGMA	-1.5841	1.70752	27.195	6.57081e-06	0.00010691
THADA	-0.450452	4.43304	27.1809	6.59902e-06	0.000107303
DCLRE1A	-0.855902	3.71706	27.1791	6.60256e-06	0.000107303
RNH1	0.612786	8.47477	27.1619	6.63708e-06	0.000107802
TMEM59	0.578465	8.25613	27.1557	6.64943e-06	0.000107907
ZNF692	0.609921	4.81949	27.1548	6.65119e-06	0.000107907
WDR46	0.367895	8.26106	27.1482	6.66459e-06	0.000108063
BICRAL	-0.851433	4.35151	27.1443	6.67247e-06	0.000108128
BPNT1	0.609504	5.27555	27.1418	6.67745e-06	0.000108147
SEC23A	0.428425	5.60666	27.1118	6.73854e-06	0.000109073
TMEM38B	0.513852	5.57471	27.1099	6.74234e-06	0.000109073
MARVELD1	-0.380919	6.22526	27.0933	6.77638e-06	0.000109561
COX6C	1.32744	7.2496	27.0834	6.79664e-06	0.000109826
SLC25A33	0.628254	4.53365	27.0761	6.81185e-06	0.000109964
GTPBP4	0.47416	5.93283	27.0751	6.81381e-06	0.000109964
RLIM	-0.683172	6.06906	27.0736	6.81684e-06	0.000109964
B4GALT6	-0.579632	3.07488	27.0471	6.87197e-06	0.000110766
APOC4-APOC2	0.804049	3.38257	27.0446	6.87708e-06	0.000110766
CENPA	-0.916537	3.1406	27.044	6.87834e-06	0.000110766
NUDT19	0.58687	4.02614	27.0269	6.91411e-06	0.000111279
SARAF	0.367857	8.57185	27.0183	6.93227e-06	0.000111508
TRIM54	1.06559	5.35409	27.0079	6.95417e-06	0.000111796
ZNF275	-0.669315	3.85689	26.9905	6.99094e-06	0.000112324
JMJD1C	-0.885728	7.43335	26.9777	7.01824e-06	0.000112698
IGFBP7	0.793161	2.34045	26.9706	7.0333e-06	0.000112876
DCAF7	-0.33724	7.12553	26.9644	7.04657e-06	0.000112977
GTF3C6	0.62515	6.65373	26.9639	7.04761e-06	0.000112977
PGAP1	-0.746018	2.81304	26.9615	7.05271e-06	0.000112995
TXNIP	-0.500999	7.96673	26.9562	7.06423e-06	0.00011308
ONECUT2	-1.06204	1.86002	26.9553	7.06599e-06	0.00011308
AAMP	0.622299	6.74121	26.9129	7.15769e-06	0.000114473
MICU2	0.527737	5.21691	26.9113	7.16116e-06	0.000114473
SLC9A8	-0.695325	4.27037	26.9063	7.17215e-06	0.000114584
RNF215	0.676356	2.98861	26.8973	7.19162e-06	0.00011483
GINS3	-0.4483	4.2285	26.8909	7.20583e-06	0.000114992
PRR5L	-1.13585	2.60338	26.8267	7.34781e-06	0.000117192
CCDC127	0.483808	4.55204	26.8187	7.36582e-06	0.000117413
TCEAL1	0.624868	4.51543	26.7859	7.43978e-06	0.000118525
TIMM17A	0.566479	7.04519	26.7733	7.46832e-06	0.000118913
ZNF689	-0.500764	3.42465	26.7709	7.47382e-06	0.000118933
VPS13D	-0.95284	5.52684	26.7566	7.50632e-06	0.000119383
CTH	0.838384	2.14033	26.7527	7.5154e-06	0.000119461
KIDINS220	-0.781593	6.58298	26.7477	7.52686e-06	0.000119576
ATP6V0E1	0.649852	7.74358	26.7342	7.55792e-06	0.000120002
TBC1D16	-0.842074	5.63968	26.732	7.56287e-06	0.000120013
BRD8	-0.407032	5.23495	26.7071	7.62054e-06	0.000120834
GMPPA	0.463481	5.28324	26.706	7.62315e-06	0.000120834
TEX261	-0.515155	5.7921	26.6978	7.64221e-06	0.000121068
UBR4	-0.944339	7.07765	26.6908	7.65857e-06	0.000121199
BMPR2	-0.632453	5.55	26.6906	7.65905e-06	0.000121199
ERLEC1	0.341078	6.38357	26.6881	7.66489e-06	0.000121224
AGBL5	-0.482773	3.92437	26.6787	7.68683e-06	0.000121503
KANSL1	-0.611091	6.10557	26.6248	7.81436e-06	0.000123397
ANKRD13C	0.433141	5.3891	26.6244	7.81541e-06	0.000123397
TMBIM6	0.374579	8.8965	26.6178	7.83099e-06	0.000123574
TFAP2C	0.685749	2.57462	26.6103	7.8491e-06	0.000123763
CLCF1	1.00452	2.15643	26.6092	7.85175e-06	0.000123763
ERCC1	0.844134	6.18294	26.583	7.91489e-06	0.000124689
YAE1	0.637532	2.93493	26.5789	7.92484e-06	0.000124777
MCM8	-0.721028	3.47886	26.5683	7.95034e-06	0.000125108
PHF6	-0.737615	4.99742	26.563	7.96335e-06	0.00012514
COX4I1	0.923845	7.9566	26.5622	7.96536e-06	0.00012514
ATP8B5P	1.13885	1.80462	26.5621	7.96562e-06	0.00012514
TSPAN32	0.715957	3.62804	26.5594	7.97218e-06	0.000125173
RAB11FIP4	0.550477	6.0865	26.5264	8.05289e-06	0.000126371
EDNRA	-1.40782	0.525862	26.5186	8.07219e-06	0.000126603
UBN2	-0.84042	3.77877	26.4898	8.14371e-06	0.000127654
IP6K2	0.364566	5.79306	26.4859	8.15349e-06	0.000127737
CAMLG	0.535134	4.33518	26.4775	8.17439e-06	0.000127993
RAB40B	0.595226	3.2973	26.469	8.19563e-06	0.000128227
RPAP2	-0.51566	4.43502	26.4679	8.1984e-06	0.000128227
LINC00702	-1.01749	1.31382	26.4647	8.20656e-06	0.000128284
WWP2	-0.589434	5.26246	26.4628	8.21122e-06	0.000128286
SHISA3	0.972603	1.81497	26.4568	8.22645e-06	0.000128453
APAF1	-0.890186	4.21531	26.4502	8.24307e-06	0.000128641
DOCK2	-0.699357	7.60865	26.4289	8.29685e-06	0.000129377
CBLL1	-0.503438	4.08647	26.427	8.30189e-06	0.000129377
SZRD1	-0.350859	7.10163	26.4262	8.30394e-06	0.000129377
NDRG4	1.00539	1.91275	26.4215	8.31579e-06	0.00012949
DNAAF5	-0.396958	5.12224	26.4109	8.34283e-06	0.00012984
IL6R	0.389719	7.69719	26.3756	8.43361e-06	0.00013118
NUAK1	-0.683674	3.45026	26.37	8.44802e-06	0.000131332
LTBP1	-0.99427	3.20467	26.356	8.48444e-06	0.000131826
RBM12	-0.435328	5.92868	26.3541	8.48936e-06	0.00013183
TMEM132A	0.915806	5.54564	26.3382	8.5309e-06	0.000132402
ADH5	0.438221	6.79233	26.3305	8.55119e-06	0.000132644
SNAI3	0.619306	3.61998	26.3257	8.56364e-06	0.000132765
DIAPH1	-0.570493	7.38847	26.3217	8.57416e-06	0.000132855
TPPP2	1.71042	-0.316961	26.3118	8.60023e-06	0.000133122
RAET1E	-3.3238	-1.82859	26.3116	8.60082e-06	0.000133122
RAB35	-0.417492	5.85674	26.2929	8.65043e-06	0.000133817
KIAA1324L	-1.01754	1.41502	26.2754	8.69692e-06	0.000134462
P4HTM	0.485326	5.76891	26.2518	8.76022e-06	0.000135367
DOP1A	-1.0189	3.75804	26.2416	8.7878e-06	0.000135719
GBP5	-0.966193	4.50689	26.2171	8.85419e-06	0.00013667
C3	0.584909	6.96801	26.2115	8.86941e-06	0.000136776
GNPTG	0.732149	6.47617	26.211	8.87073e-06	0.000136776
FARSA	0.527812	6.93818	26.2036	8.89106e-06	0.000137014
CCAR1	0.523257	6.94689	26.1898	8.92894e-06	0.000137523
DZIP3	-0.952149	2.0869	26.1832	8.94711e-06	0.000137677
DIS3L2	-0.50271	4.17763	26.1826	8.94869e-06	0.000137677
PCDH7	-0.623315	3.99807	26.1662	8.99407e-06	0.0001383
CCL8	-1.571	2.14911	26.1453	9.05199e-06	0.000139053
TUFM	0.553611	7.31405	26.145	9.05287e-06	0.000139053
SLC28A3	1.17167	1.83695	26.1425	9.05978e-06	0.000139084
DDAH2	0.750133	7.01677	26.1087	9.15471e-06	0.000140458
VPS13C	-0.963306	6.27575	26.1071	9.15923e-06	0.000140458
LMAN2	0.58504	7.88206	26.0898	9.20791e-06	0.000141128
CERCAM	0.475645	5.637	26.0693	9.26654e-06	0.00014195
SYT11	0.587026	3.80844	26.0665	9.27447e-06	0.000141994
TCF20	-0.69871	6.56116	26.06	9.29301e-06	0.000142201
CHD6	-0.869485	4.52722	26.0523	9.31501e-06	0.000142461
ARHGAP21	-0.781755	5.38782	26.0302	9.37887e-06	0.00014336
UBAP2L	-0.721605	7.28169	26.0214	9.40428e-06	0.000143617
PSMD4	0.650852	7.44507	26.0209	9.40588e-06	0.000143617
PRIMPOL	-0.538133	3.47232	26.0064	9.44801e-06	0.000144183
MSANTD3	0.600955	5.58487	25.9997	9.46742e-06	0.000144401
ZNF703	-0.686723	4.45088	25.9927	9.48795e-06	0.000144636
EIF3K	0.916178	7.11521	25.9835	9.51506e-06	0.000144971
CPSF7	-0.538794	5.62704	25.9767	9.53486e-06	0.000145195
AMZ2	0.531378	5.23657	25.956	9.59608e-06	0.000146048
POLK	-0.547085	4.9039	25.9229	9.69473e-06	0.000147471
IDH3B	0.479389	5.29779	25.9166	9.7136e-06	0.000147626
EHHADH	-0.629034	2.80923	25.916	9.71537e-06	0.000147626
FIS1	0.954498	5.77853	25.9137	9.72225e-06	0.000147651
RGMB	-0.870486	1.81682	25.9048	9.749e-06	0.000147978
MAP11	0.482024	3.83083	25.8993	9.76576e-06	0.000148153
UTP18	0.48843	5.92047	25.8703	9.85371e-06	0.000149407
GAB2	-1.07125	4.33923	25.8472	9.92422e-06	0.000150395
EEF1A1	0.564609	12.8171	25.8379	9.95272e-06	0.000150668
SLC36A1	-0.66697	7.46971	25.8362	9.95799e-06	0.000150668
BCLAF1	-0.547655	7.26582	25.8362	9.9582e-06	0.000150668
A1BG	1.35446	4.17881	25.8322	9.97044e-06	0.000150772
LONRF2	-0.868919	3.44715	25.8239	9.99614e-06	0.00015108
SHFL	-0.439702	5.35629	25.8057	1.00524e-05	0.00015185
ITGB1BP1	0.635152	7.69053	25.801	1.00671e-05	0.00015199
TLCD3B	-1.04443	0.501686	25.7936	1.00904e-05	0.00015226
RBM15B	-0.370753	5.80513	25.7864	1.01127e-05	0.000152516
PPFIBP1	-0.60704	5.86985	25.7783	1.01383e-05	0.00015282
LARP1	-0.490651	7.37859	25.7748	1.0149e-05	0.0001529
LRRC8C	-0.503995	5.57585	25.7656	1.01782e-05	0.000153244
MIPEP	0.41873	4.51036	25.7642	1.01827e-05	0.000153244
LINC00674	-0.489595	5.22048	25.7465	1.02386e-05	0.000154003
ZNF117	-1.53595	1.54274	25.7349	1.02753e-05	0.000154474
TTN	-1.07102	4.11427	25.7194	1.0325e-05	0.000155138
RECK	0.464722	4.63266	25.7106	1.0353e-05	0.000155477
SHC2	0.565368	3.2749	25.6967	1.03978e-05	0.000155954
LRRC37A	-0.90596	3.6915	25.6963	1.03992e-05	0.000155954
RSRP1	0.364341	5.77806	25.6956	1.04013e-05	0.000155954
GIPC3	-0.667325	6.44708	25.6844	1.04376e-05	0.000156414
ADA	0.590137	3.43142	25.6695	1.0486e-05	0.00015696
TCOF1	-0.341583	6.17225	25.6684	1.04896e-05	0.00015696
TP53RK	0.601238	4.2645	25.6681	1.04907e-05	0.00015696
MARCHF3	0.827604	2.37831	25.6597	1.05181e-05	0.000157287
NMNAT2	1.05985	1.92458	25.6546	1.05347e-05	0.000157452
LAMTOR5	0.802204	7.8681	25.6524	1.05417e-05	0.000157474
POMP	0.643838	6.8168	25.6458	1.05633e-05	0.000157713
CAVIN4	1.12657	0.593846	25.642	1.05759e-05	0.000157818
PRELID1	0.63413	6.08643	25.6397	1.05834e-05	0.000157847
YES1	0.44941	5.00014	25.636	1.05954e-05	0.000157943
NDUFB2	0.993219	5.36525	25.6265	1.06267e-05	0.000158326
NXN	0.471868	5.09132	25.5983	1.07203e-05	0.000159604
LANCL3	-0.710536	4.14124	25.5973	1.07238e-05	0.000159604
DUSP1	0.997393	4.88146	25.5923	1.07404e-05	0.000159767
PDIA3	0.331504	9.54528	25.5887	1.07523e-05	0.000159859
SMCR8	-0.860636	5.71597	25.5863	1.07603e-05	0.000159895
MTHFD2	0.33804	6.53811	25.5822	1.07743e-05	0.000160019
RAPGEF6	-0.519426	4.80357	25.5588	1.08526e-05	0.000161097
TRIM68	-0.612108	2.62236	25.5275	1.0959e-05	0.000162458
C5orf34	-0.613734	2.57751	25.5269	1.09608e-05	0.000162458
TTBK2	-0.697473	3.62018	25.5267	1.09615e-05	0.000162458
HTR1B	-1.21711	0.698599	25.518	1.09912e-05	0.000162775
PTDSS2	0.655286	5.4314	25.5171	1.09944e-05	0.000162775
GFPT2	1.33917	4.32061	25.5115	1.10135e-05	0.000162973
RNF213	-1.36463	8.6509	25.5066	1.10304e-05	0.000163137
MANEA-DT	-1.36197	0.240615	25.5	1.10529e-05	0.000163385
LRPAP1	0.549332	8.20121	25.492	1.10808e-05	0.000163711
ACAD10	-0.557418	4.16928	25.4742	1.11422e-05	0.000164463
MDH2	0.596253	7.25045	25.4739	1.11433e-05	0.000164463
C1RL	-0.736103	2.78898	25.4618	1.11852e-05	0.000164994
ASCC3	-0.608263	6.24461	25.4545	1.12109e-05	0.000165264
PRKD2	-0.597617	4.31173	25.4533	1.12151e-05	0.000165264
CLVS1	1.08209	0.83096	25.4331	1.12858e-05	0.000166219
ARHGEF5	-0.719613	2.24972	25.4238	1.13186e-05	0.000166479
TUSC2	0.693493	4.94687	25.4234	1.13199e-05	0.000166479
ILKAP	0.573294	5.30688	25.4231	1.13211e-05	0.000166479
ETFB	1.02713	6.63024	25.4201	1.13317e-05	0.000166503
FAM120C	-0.688109	3.07233	25.4193	1.13345e-05	0.000166503
NCOA2	-0.815371	4.99729	25.416	1.13461e-05	0.000166587
DYNC1LI1	0.359398	5.67976	25.4132	1.13558e-05	0.000166643
CREB3L2	-0.591076	6.13204	25.4086	1.13722e-05	0.000166753
VPS52	-0.395884	8.64999	25.4078	1.13752e-05	0.000166753
TPST1	0.460621	5.40631	25.4021	1.13953e-05	0.000166962
EIF2B4	0.564427	5.38098	25.3921	1.1431e-05	0.000167398
NOP9	-0.609512	5.59841	25.389	1.14419e-05	0.000167471
AKAP1	-0.383523	4.93329	25.3779	1.14816e-05	0.000167897
CRYZL1	0.458013	4.00575	25.3775	1.14829e-05	0.000167897
C10orf105	1.14929	1.68231	25.3711	1.15061e-05	0.00016815
UQCR11	1.17562	6.99103	25.3573	1.15555e-05	0.000168784
TMEM63A	-0.47365	6.73109	25.3384	1.16238e-05	0.00016961
ZNF678	-0.718799	4.07663	25.3383	1.16243e-05	0.00016961
PRR5	0.828921	1.85335	25.3367	1.163e-05	0.00016961
ELOB	1.26428	6.92553	25.3029	1.17534e-05	0.000171321
PRKAB1	-0.468064	3.75491	25.2966	1.17765e-05	0.000171569
MRPL36	0.822293	4.34335	25.292	1.17933e-05	0.000171682
CDK1	-0.675317	5.58677	25.2897	1.18019e-05	0.000171682
AKR1B1	0.598179	6.3342	25.2896	1.18025e-05	0.000171682
TCF25	0.50143	7.13591	25.282	1.18303e-05	0.000171999
ATM	-0.728102	6.0128	25.2776	1.18466e-05	0.000172147
ZKSCAN8	-1.13691	3.82414	25.2607	1.19096e-05	0.000172973
GNG7	0.791266	2.71032	25.2438	1.19724e-05	0.000173759
ALKBH1	-0.515927	3.54547	25.2429	1.1976e-05	0.000173759
RBM33	-0.657803	5.39415	25.2344	1.20077e-05	0.00017413
WDR61	0.533287	5.44807	25.2315	1.20186e-05	0.000174199
NSD1	-1.03872	6.6333	25.2259	1.20396e-05	0.000174413
MLLT1	-0.500218	5.45673	25.2237	1.2048e-05	0.000174447
HSD17B10	0.901465	5.92529	25.22	1.20617e-05	0.000174556
ABCG1	1.09833	2.46851	25.1996	1.21392e-05	0.000175458
KMT2A	-0.851821	4.99549	25.1987	1.21425e-05	0.000175458
NDUFA1	0.932158	6.21413	25.1987	1.21427e-05	0.000175458
AKAP11	-0.744582	5.91826	25.1928	1.21649e-05	0.000175689
C22orf23	0.578942	3.24661	25.1811	1.22096e-05	0.000176245
ARNT2	-1.29944	2.29042	25.169	1.22558e-05	0.000176821
TSGA10IP	1.18107	0.980832	25.1663	1.22663e-05	0.000176883
OPLAH	0.467798	5.49667	25.1468	1.23412e-05	0.000177872
SCYL1	0.368543	6.34561	25.1364	1.23815e-05	0.000178362
MRAS	0.512162	8.03896	25.131	1.24025e-05	0.000178573
MRGBP	0.550756	4.55764	25.1279	1.24144e-05	0.000178653
XPO6	-0.448035	6.96624	25.1153	1.24637e-05	0.000179272
LRRK2	-0.838038	2.30908	25.1049	1.25042e-05	0.000179763
ZBTB33	-0.614142	5.4851	25.0972	1.25345e-05	0.000180107
PTPN23	-0.979187	5.21232	25.0839	1.25868e-05	0.000180753
CD44	0.527056	8.80857	25.0825	1.25923e-05	0.000180753
GFI1	-0.586396	4.42501	25.0742	1.26252e-05	0.000181086
MBD5	-0.920515	3.81839	25.0734	1.26282e-05	0.000181086
ADO	0.394934	6.3199	25.0636	1.26671e-05	0.000181551
SMG7	-0.713944	6.07327	25.0556	1.2699e-05	0.000181851
RNF14	0.36982	6.06553	25.0551	1.27009e-05	0.000181851
TK1	-0.67168	5.77247	25.0397	1.27625e-05	0.000182577
SEPHS2	0.379988	7.54393	25.0392	1.27645e-05	0.000182577
SUV39H1	-0.439245	4.00713	25.0363	1.27762e-05	0.000182652
TMLHE	-0.579429	3.8468	25.0307	1.27986e-05	0.00018288
OCSTAMP	1.22023	6.85532	25.0259	1.28177e-05	0.00018306
LINC01145	-1.1612	2.19683	25.0214	1.28358e-05	0.000183226
MAP4	-0.646559	7.10837	25.0123	1.28728e-05	0.000183661
TSEN15	-0.541772	3.75119	25.0031	1.291e-05	0.000184099
TMEM205	0.769321	5.63199	24.9928	1.29518e-05	0.000184603
NKIRAS1	0.549997	3.00305	24.99	1.2963e-05	0.000184669
HLA-B	0.478096	11.8199	24.9884	1.29695e-05	0.000184669
PGLS	0.767375	5.35865	24.9794	1.30062e-05	0.000185097
SSTR2	0.903972	3.5862	24.9608	1.30824e-05	0.000186088
CNNM4	-0.605476	4.08772	24.9448	1.31483e-05	0.000186931
GADD45B	0.694054	3.59128	24.9426	1.31576e-05	0.000186969
C4orf33	-0.643733	3.57819	24.9239	1.3235e-05	0.000187799
ADI1	0.536837	7.28559	24.9238	1.32354e-05	0.000187799
R3HDM1	-0.837496	5.25246	24.9237	1.32359e-05	0.000187799
ERGIC3	0.549992	7.94767	24.9175	1.32617e-05	0.000188064
ST6GAL1	-0.687011	4.44524	24.916	1.32678e-05	0.000188064
MORF4L1	0.341196	8.53476	24.9055	1.33116e-05	0.000188552
EIF4E2	0.357793	6.67978	24.9046	1.33156e-05	0.000188552
TMEM203	0.771236	6.05798	24.9025	1.33243e-05	0.000188581
[truncated: 26,280 more rows]
